# Supplementary material for: Dissecting the genetic architecture of frost tolerance in Central European winter wheat
Source: J Exp Bot. 2013 Sep 4;64(14):4453–60. doi: 10.1093/jxb/ert259 (PMC3808325; doi:10.1093/jxb/ert259)
Supplement: Supplementary Data [file supp_ert259_ert259_Supplementary_Tables_final.xlsx]

## Sheet: Supplemenatry_Table_S1
Supplementary Table S1. Description of the 135 parental lines used in this study
Name	Used as male/female	Frost tolerance (scale 1-9)1	Heading time (number of days from 1st Jan)2	Plant Height (cm)2
M001	Male	3.4	151.2	86.65
M002	Male	4	147.2	82.25
M003	Male	3.7	151.7	84.61
M004	Male	3.2	151.7	87.94
M005	Male	3.6	150.5	89.45
M006	Male	2.6	150.8	86.88
M007	Male	4	152.6	92.4
M008	Male	2	151.3	91.32
M009	Male	2.9	150.3	80.28
M010	Male	4.9	151.8	89.51
M011	Male	4.1	151.8	89.81
M012	Male	2.7	152.7	82.64
M013	Male	6.4	148.1	84.63
M014	Male	5.3	151	83.66
M015	Male	3.4	152.1	86.32
F001	Female	7.9	148.8	81.91
F002	Female	7.9	147.5	76.62
F003	Female	5.3	148.5	78.02
F004	Female	7.1	145.5	69.84
F005	Female	3.6	147.3	70.54
F006	Female	7.9	150.4	68.35
F007	Female	7.3	149.7	75
F008	Female	7.8	152.2	67.18
F009	Female	7	150.8	70.43
F010	Female	8	149.2	64.7
F011	Female	8.2	148.2	64.6
F012	Female	7.8	152.9	66.6
F013	Female	7.7	148.5	66.18
F014	Female	7.1	152.3	73.15
F015	Female	4.3	148.3	68.35
F016	Female	7	150.7	69.2
F017	Female	7.3	147.6	69.17
F018	Female	7.4	151	65.34
F019	Female	8.5	147.6	74.1
F020	Female	4.1	149.2	74.21
F021	Female	6.6	146.9	71.08
F022	Female	6.5	149.6	67.06
F023	Female	5.4	147.3	71.71
F024	Female	8.4	148	77.56
F025	Female	8.2	147	71.04
F026	Female	8.3	145.8	68.84
F027	Female	7.2	144.4	71.42
F028	Female	3.1	148	73.33
F029	Female	6.6	147.8	68.92
F030	Female	4.6	147.2	73.21
F031	Female	7.7	146.3	71.34
F032	Female	7.3	148	74.42
F033	Female	7.6	146.1	75.37
F034	Female	5.1	148.7	71.39
F035	Female	5.6	149.2	68.72
F036	Female	5.9	150.2	69.29
F037	Female	7	150	74.84
F038	Female	6.6	146	67.75
F039	Female	2.6	149.3	71.89
F040	Female	4.4	145.7	68.03
F041	Female	3.8	150	71.55
F042	Female	4.8	152.2	72.92
F043	Female	4.4	147.3	72.41
F044	Female	4.4	146.7	70.01
F045	Female	5.7	150.5	79.38
F046	Female	1.9	150.8	80.73
F047	Female	5.2	150.9	75.93
F048	Female	2.4	147.5	75.47
F049	Female	2.3	149.9	77.28
F050	Female	3.2	151.8	79.79
F051	Female	4.4	146.9	70.3
F052	Female	3.2	150.5	69.94
F053	Female	4	147.4	68.33
F054	Female	7.9	150.2	66.52
F055	Female	3.9	148.8	72.16
F056	Female	5.5	144.2	66.96
F057	Female	7.8	145.1	67.7
F058	Female	6.3	145.7	69.69
F059	Female	6.6	151.9	74.51
F060	Female	6.2	151.7	82.9
F061	Female	3.2	149	78.48
F062	Female	1.4	149.6	79.23
F063	Female	3.1	149	76.75
F064	Female	2.6	148.3	77.21
F065	Female	5.7	149.8	74.73
F066	Female	6.7	150.6	76.06
F067	Female	3.4	149.1	78.66
F068	Female	4.6	150.5	76.23
F069	Female	3.4	146.3	68.21
F070	Female	5.7	150.1	67.45
F071	Female	3	149	68.6
F072	Female	8.1	147.6	82.06
F073	Female	8.4	149.7	71.15
F074	Female	4.6	145.9	76.77
F075	Female	4.9	148.2	82.22
F076	Female	5.7	146.4	71.95
F077	Female	3.7	145	69.16
F078	Female	7.6	145.6	60.67
F079	Female	8.3	151.2	68.24
F080	Female	8	145.7	72.16
F081	Female	3.7	144.9	73.45
F082	Female	5.4	148.4	83.89
F083	Female	4.7	151.8	81.21
F084	Female	7.4	151.2	83.07
F085	Female	4.7	147.9	75.53
F086	Female	6.2	150.7	75.64
F087	Female	4.9	145.6	74.69
F088	Female	6.6	145.2	72.48
F089	Female	8.7	146.6	70.94
F090	Female	5.8	145.8	66.66
F091	Female	6.4	147.6	81.38
F092	Female	8.9	149.5	68.24
F093	Female	8.9	150.3	71.34
F094	Female	6.4	149.1	73.53
F095	Female	7.8	152.3	68.5
F096	Female	7.7	148.5	66.73
F097	Female	8.3	152	72.71
F098	Female	4.6	152.3	84.52
F099	Female	3.9	151.4	70.29
F100	Female	5.3	148.8	85.98
F101	Female	7.5	149	72.13
F102	Female	3.2	149.8	83.68
F103	Female	6.9	149.7	72.37
F104	Female	6.1	147.9	77.03
F105	Female	6.5	151.6	78.5
F106	Female	5.4	150.4	80.91
F107	Female	4	149.3	81.82
F108	Female	5.1	147.6	72.82
F109	Female	2.7	150.4	81.17
F110	Female	3	146.4	80.21
F111	Female	3.1	151	81.18
F112	Female	6.2	148.5	77.75
F113	Female	7.8	146	69.44
F114	Female	1.9	149.2	71.08
F115	Female	3.3	150.3	78.55
F116	Female	3.4	149.1	79.35
F117	Female	7.2	148.3	74.34
F118	Female	7.3	149.1	80.05
F119	Female	6.1	150.2	72.89
F120	Female	4	146.5	80.87
1 based on 3 severe winter stress locations
2 Based on winter stress free locations

## Sheet: Supplementary_Table_S2
Supplementary Table S2. SNP data of the 135 parental lines
Marker/Parent	M001	M002	M003	M004	M005	M006	M007	M008	M009	M010	M011	M012	M013	M014	M015	F001	F002	F003	F004	F005	F006	F007	F008	F009	F010	F011	F012	F013	F014	F015	F016	F017	F018	F019	F020	F021	F022	F023	F024	F025	F026	F027	F028	F029	F030	F031	F032	F033	F034
IWA0002.A	1	1	1	1	1	1	1	1	1	0	1	1	1	1	1	1	1	1	0	1	1	1	1	1	0	1	0	0	1	1	1	1	1	1	1	1	1	1	1	1	1	1	0	0	0	0	1	1	1
IWA0002.C	0	0	0	0	0	0	0	0	0	1	0	0	0	0	0	0	0	0	1	0	0	0	0	0	1	0	1	1	0	0	0	0	0	0	0	0	0	0	0	0	0	0	1	1	1	1	0	0	0
IWA0010.A	1	1	1	1	1	1	1	1	1	0	1	1	1	1	0	0	1	1	0	1	1	1	1	0	0	1	1	0	0	1	1	0	1	1	1	1	0	0	0	0	1	1	1	1	1	1	0	1	1
IWA0010.C	0	0	0	0	0	0	0	0	0	1	0	0	0	0	1	1	0	0	1	0	0	0	0	1	1	0	0	1	1	0	0	1	0	0	0	0	1	1	1	1	0	0	0	0	0	0	1	0	0
IWA0016.A	0	0	0	1	0	1	1	1	0	0	0	1	1	1	0	0	0	0	1	0	1	1	0	1	1	1	1	1	1	1	0	1	0	1	1	1	1	1	1	1	1	1	0	0	0	1	1	0	0
IWA0016.G	1	1	1	0	1	0	0	0	1	1	1	0	0	0	1	1	1	1	0	1	0	0	1	0	0	0	0	0	0	0	1	0	1	0	0	0	0	0	0	0	0	0	1	1	1	0	0	1	1
IWA0022.A	0	0	1	0	0	0	0	0	0	0	0	0	0	0	0	0	0	1	0	0	0	0	0	0	1	0	0	0	0	1	1	0	0	0	0	0	0	1	0	1	0	0	0	0	0	0	0	1	0
IWA0022.G	1	1	1	1	1	1	1	1	1	1	1	1	1	1	1	1	1	0	1	1	1	1	1	1	0	1	1	1	1	0	0	1	1	1	1	1	1	0	1	0	1	1	1	1	1	1	1	0	1
IWA0032.A	0	0	0	0	0	0	0	0	0	0	1	0	1	0	0	0	0	1	0	1	1	1	0	1	0	0	0	1	1	1	0	0	0	0	1	0	1	0	0	0	1	0	0	0	0	0	0	0	0
IWA0032.G	1	1	1	1	1	1	1	1	1	1	0	1	0	1	1	1	1	0	1	0	0	0	1	0	1	1	1	0	0	0	1	1	1	1	0	1	0	1	1	1	0	1	1	1	1	1	1	1	1
IWA0039.A	1	1	1	1	1	1	1	1	1	1	0	1	0	1	1	1	1	0	1	0	0	0	1	0	1	1	1	0	0	1	1	0	1	1	0	1	0	1	1	1	0	1	1	1	1	1	1	1	1
IWA0039.G	0	0	0	0	0	0	0	0	0	0	1	0	1	0	0	0	0	1	0	1	1	1	0	1	0	0	0	1	1	0	0	1	0	0	1	0	1	0	0	0	1	0	0	0	0	0	0	0	0
IWA0042.A	0	1	1	1	1	1	1	1	1	0	1	1	1	1	1	0	0	0	0	1	0	0	0	0	0	1	0	0	0	0	0	0	0	0	0	0	0	1	1	0	0	1	1	1	1	1	1	0	1
IWA0042.G	1	0	0	0	0	0	0	0	0	1	0	0	0	0	0	1	1	1	1	0	1	1	1	1	1	0	1	1	1	1	1	1	1	1	1	1	1	0	0	1	1	0	0	0	0	0	0	1	0
IWA0054.A	1	0	0	1	0	0	0	0	0	0	0	0	0	0	0	1	0	0	1	0	0	0	0	1	1	1	0	1	1	1	1	0	1	0	0	0	1	0	0	0	0	0	0	0	0	0	0	0	0
IWA0054.C	0	1	1	0	1	1	1	1	1	1	1	1	1	1	1	0	1	1	0	1	1	1	1	0	0	0	1	0	0	0	0	1	0	1	1	1	0	1	1	1	1	1	1	1	1	1	1	1	1
IWA0057.A	0	0	1	0	1	0	1	1	1	0	1	0	0	0	0	1	0	0	0	0	1	0	0	1	1	0	1	0	1	0	0	0	0	1	0	0	0	0	1	0	1	0	0	0	0	1	0	0	0
IWA0057.G	1	1	0	1	0	1	0	0	0	1	0	1	1	1	1	0	1	1	1	1	0	1	1	0	0	1	0	1	0	1	1	1	1	0	1	1	1	1	0	1	0	1	1	1	1	0	1	1	1
IWA0059.A	1	1	1	1	1	1	1	1	1	1	1	1	1	1	1	1	1	1	1	1	1	1	1	1	1	1	1	1	1	1	1	0	1	1	1	0	1	1	1	1	1	1	1	1	0	1	1	1	1
IWA0059.G	0	0	0	0	0	0	0	0	0	0	0	0	0	0	0	0	0	0	0	0	0	0	0	0	0	0	0	0	0	0	0	1	0	0	0	1	0	0	0	0	0	0	0	0	1	0	0	0	0
IWA0064.A	0	0	0	0	0	0	0	0	0	0	0	0	0	0	0	0	0	0	0	0	0	1	1	0	0	0	0	0	0	0	0	0	1	0	0	0	0	0	0	0	0	0	0	0	0	0	0	0	0
IWA0064.G	1	1	1	1	1	1	1	1	1	1	1	1	1	1	1	1	1	1	1	1	1	0	1	1	1	1	1	1	1	1	1	1	0	1	1	1	1	1	1	1	1	1	1	1	1	1	1	1	1
IWA0068.A	0	0	0	0	0	0	0	0	0	0	0	0	0	1	1	0	0	0	0	0	0	0	0	0	0	0	0	0	0	0	0	1	0	0	0	0	1	0	0	1	0	0	0	0	0	0	0	0	0
IWA0068.G	1	1	1	1	1	1	1	1	1	1	1	1	1	0	0	1	1	1	1	1	1	1	1	1	1	1	1	1	1	1	1	0	1	1	1	1	0	1	1	0	1	1	1	1	1	1	1	1	1
IWA0070.A	1	1	1	1	1	1	1	1	1	1	0	1	0	1	1	1	1	0	1	0	0	0	1	0	1	1	1	0	0	0	1	1	1	1	1	1	0	1	1	1	0	1	1	1	1	1	1	1	1
IWA0070.G	0	0	0	0	0	0	0	0	0	0	1	0	1	0	0	0	0	1	0	1	1	1	0	1	0	0	0	1	1	1	0	0	0	0	0	0	1	0	0	0	1	0	0	0	0	0	0	0	0
IWA0071.A	1	1	1	1	1	1	1	1	1	1	0	1	0	1	1	1	1	0	1	0	0	0	1	0	1	1	1	0	0	1	1	1	1	1	1	1	0	1	1	1	0	1	1	1	1	1	1	1	1
IWA0071.G	0	0	0	0	0	0	0	0	0	0	1	0	1	0	0	0	0	1	0	1	1	1	0	1	0	0	0	1	1	0	0	0	0	0	0	0	1	0	0	0	1	0	0	0	0	0	0	0	0
IWA0072.A	0	0	0	0	0	0	0	0	0	0	1	0	1	0	0	0	0	1	0	1	1	1	0	1	0	0	0	1	1	1	0	0	0	0	1	0	1	0	0	0	1	0	0	0	0	0	0	0	0
IWA0072.G	1	1	1	1	1	1	1	1	1	1	0	1	0	1	1	1	1	0	1	0	0	0	1	0	1	1	1	0	0	0	1	1	1	1	0	1	0	1	1	1	0	1	1	1	1	1	1	1	1
IWA0075.A	0	1	0	0	0	1	1	1	0	1	1	1	1	1	1	1	1	1	1	1	1	0	0	0	1	1	1	1	1	0	0	1	0	1	0	1	1	0	1	1	0	0	1	0	0	1	0	1	0
IWA0075.C	1	0	1	1	1	0	0	0	1	0	0	0	0	0	0	0	0	0	0	0	0	1	1	1	0	1	0	0	0	1	1	0	1	0	1	0	0	1	0	0	1	1	0	1	1	0	1	0	1
IWA0080.A	1	1	1	1	1	1	1	1	1	1	0	1	1	0	1	1	1	0	0	0	0	1	0	0	0	0	0	0	0	0	0	0	0	0	1	0	0	1	0	1	0	1	0	0	1	1	1	1	0
IWA0080.G	0	0	0	0	0	0	0	0	0	0	1	0	0	1	0	0	0	1	1	1	1	0	1	1	1	1	1	1	1	1	1	1	1	1	0	1	1	0	1	0	1	0	1	1	0	0	0	0	1
IWA0081.A	1	0	0	0	0	1	0	1	0	0	0	1	0	0	0	1	0	0	0	0	1	0	0	1	1	1	0	0	0	0	0	0	0	0	0	1	1	0	1	1	1	0	1	0	0	1	1	0	0
IWA0081.C	0	1	1	1	1	0	1	1	1	1	1	0	1	1	1	0	1	1	1	1	0	1	1	0	0	0	1	1	1	1	1	1	1	1	1	0	0	1	0	0	0	1	0	1	1	0	0	1	1
IWA0094.A	1	1	1	1	1	1	1	1	1	0	1	1	1	1	1	1	1	1	1	1	1	1	1	0	1	1	1	1	1	1	1	0	1	1	1	0	1	1	1	0	0	1	1	1	1	1	1	0	0
IWA0094.G	0	0	0	0	0	0	0	0	0	1	0	0	0	0	0	0	0	0	0	0	0	0	0	1	0	0	0	0	0	0	0	1	0	0	0	1	0	0	0	1	1	0	0	0	0	0	0	1	1
IWA0095.A	0	0	0	0	0	0	0	0	0	1	0	0	0	0	0	0	0	0	0	0	0	0	0	1	0	0	0	0	0	0	0	1	0	0	0	1	0	0	0	1	1	0	0	0	0	0	0	1	1
IWA0095.G	1	1	1	1	1	1	1	1	1	0	1	1	1	1	1	1	1	1	1	1	1	1	1	0	1	1	1	1	1	1	1	0	1	1	1	0	1	1	1	0	0	1	1	1	1	1	1	0	0
IWA0102.A	1	0	0	0	0	1	0	0	0	0	0	0	0	0	0	0	1	0	0	0	0	0	0	0	0	0	0	0	0	0	0	0	0	0	0	0	0	0	0	0	0	0	0	0	0	0	0	0	0
IWA0102.G	0	1	1	1	1	0	1	1	1	1	1	1	1	1	1	1	0	1	1	1	1	1	1	1	1	1	1	1	1	1	1	1	1	1	1	1	1	1	1	1	1	1	1	1	1	1	1	1	1
IWA0113.A	1	0	1	1	1	1	0	0	1	0	0	1	0	0	0	1	0	1	1	0	1	1	1	1	1	1	0	1	1	1	1	0	1	0	0	0	1	1	0	0	0	1	1	1	0	0	1	0	1
IWA0113.G	0	1	0	0	0	0	1	1	0	1	1	0	1	1	1	0	1	0	0	1	0	0	0	0	0	1	1	0	0	0	0	1	0	1	1	1	0	0	1	1	1	0	0	0	1	1	0	1	0
IWA0123.A	0	0	1	0	1	0	1	0	1	1	0	0	0	1	1	1	0	0	0	0	1	0	1	0	0	0	0	0	0	1	1	1	1	0	0	1	1	1	0	0	1	1	0	0	0	0	0	0	0
IWA0123.C	1	1	0	1	0	1	0	1	0	0	1	1	1	0	0	0	1	1	1	1	0	1	0	1	1	1	1	1	1	0	0	0	0	1	1	0	0	0	1	1	0	0	1	1	1	1	1	1	1
IWA0130.A	1	1	1	1	1	1	1	1	1	1	1	1	1	1	1	1	1	1	1	1	1	1	1	1	1	1	1	1	1	1	1	1	1	1	1	1	1	1	1	1	1	1	0	1	0	1	1	1	1
IWA0130.G	0	0	0	0	0	0	0	0	0	0	0	0	0	0	0	0	0	0	0	0	0	0	0	0	0	0	0	0	0	0	0	0	0	0	0	0	0	0	0	0	0	0	1	0	1	0	0	0	0
IWA0131.A	1	0	0	0	0	0	1	0	0	0	1	0	0	1	1	1	1	1	0	1	1	0	1	0	1	0	0	1	1	1	1	0	0	0	1	0	1	1	1	0	0	1	1	1	1	0	0	1	0
IWA0131.G	0	1	1	1	1	1	1	1	1	1	0	1	1	0	0	0	0	0	1	0	0	1	0	1	0	1	1	0	0	0	0	1	1	1	0	1	0	0	0	1	1	0	0	0	0	1	1	0	1
IWA0132.A	0	0	0	0	0	0	0	0	0	0	0	0	0	0	0	0	0	0	0	0	0	0	0	0	0	0	0	0	0	0	0	1	1	0	1	1	0	1	0	0	1	0	0	0	0	0	0	0	0
IWA0132.G	1	1	1	1	1	1	1	1	1	1	1	1	1	1	1	1	1	1	1	1	1	1	1	1	1	1	1	1	1	1	1	0	1	1	0	0	1	0	1	1	0	1	1	1	1	1	1	1	1
IWA0133.A	1	1	1	1	1	1	1	1	1	1	1	1	1	1	1	0	1	1	0	1	0	1	1	1	1	1	1	1	0	1	1	0	1	1	0	0	0	0	1	1	0	1	1	1	1	1	1	1	1
IWA0133.G	0	0	0	0	0	0	0	0	0	0	0	0	0	0	0	1	0	0	1	0	1	0	0	0	0	0	0	0	1	0	0	1	1	0	1	1	1	1	0	0	1	0	0	0	0	0	0	0	0
IWA0136.A	0	0	1	1	1	1	1	1	1	1	0	1	1	1	1	1	0	1	1	1	1	1	1	1	1	1	1	1	1	1	1	1	1	0	1	1	1	1	1	1	1	1	1	1	0	1	1	1	0
IWA0136.C	1	1	0	0	0	0	0	0	0	0	1	0	0	0	0	0	1	0	0	0	0	0	0	0	0	0	0	0	0	0	0	0	1	1	0	0	0	0	0	0	0	0	0	0	1	0	0	0	1
IWA0143.A	1	1	1	1	1	1	1	1	1	1	1	1	1	1	1	0	1	1	0	1	0	1	1	0	1	1	1	1	0	1	1	1	1	1	1	1	1	1	1	1	1	1	1	1	1	1	1	1	1
IWA0143.G	0	0	0	0	0	0	0	0	0	0	0	0	0	0	0	1	0	0	1	0	1	0	0	1	0	0	0	0	1	0	0	0	0	0	0	0	0	0	0	0	0	0	0	0	0	0	0	0	0
IWA0144.A	0	0	1	0	1	1	0	1	1	1	1	1	0	0	0	0	1	1	0	1	0	0	0	0	1	1	0	0	0	1	1	0	0	0	1	1	1	0	1	1	0	0	1	0	1	0	0	0	0
IWA0144.G	1	1	0	1	0	0	1	0	0	1	0	0	1	1	1	1	0	0	1	0	1	1	1	1	0	0	1	1	1	0	0	1	1	1	0	0	0	1	0	0	1	1	0	1	0	1	1	1	1
IWA0152.A	1	1	1	1	1	1	1	1	1	1	1	1	1	1	1	1	1	1	1	1	1	1	1	1	1	1	1	1	1	1	1	1	1	0	1	0	1	1	1	1	1	1	0	0	1	0	1	1	1
IWA0152.G	0	0	0	0	0	0	0	0	0	0	0	0	0	0	0	0	0	0	0	0	0	0	0	0	0	0	0	0	0	0	0	0	0	1	0	1	0	0	0	0	0	0	1	1	0	1	0	0	0
IWA0165.A	0	1	1	1	1	1	1	1	1	1	1	1	1	0	1	1	1	1	1	0	0	0	0	0	0	0	0	0	0	1	0	1	1	1	0	1	1	0	1	0	0	0	0	1	0	0	0	1	1
IWA0165.G	1	0	0	0	0	0	0	0	0	0	0	0	0	1	0	0	0	0	0	1	1	1	1	1	1	1	1	1	1	0	1	0	0	0	1	0	0	1	0	1	1	1	1	0	1	1	1	0	0
IWA0173.A	0	1	1	0	1	0	1	0	1	0	1	0	0	0	1	0	0	0	0	1	0	1	0	0	0	0	0	0	0	0	0	0	0	0	1	0	0	0	0	0	0	1	0	0	1	0	0	0	0
IWA0173.C	1	0	0	1	0	1	0	1	1	1	0	1	1	1	0	1	1	1	1	0	1	0	1	1	1	1	1	1	1	1	1	1	1	1	0	1	1	1	1	1	1	0	1	1	0	1	1	1	1
IWA0177.A	0	0	0	0	0	0	0	0	0	0	0	0	0	0	0	0	0	0	0	0	0	0	1	0	0	0	0	0	0	0	0	0	1	0	0	0	0	0	0	0	0	0	0	0	1	0	0	0	0
IWA0177.G	1	1	1	1	1	1	1	1	1	1	1	1	1	1	1	1	1	1	1	1	1	1	1	1	1	1	1	1	1	1	1	1	1	1	1	1	1	1	1	1	1	1	1	1	0	1	1	1	1
IWA0179.A	0	0	0	1	0	1	1	0	0	1	1	1	1	0	0	0	0	1	0	1	0	0	0	0	0	0	1	1	1	0	0	0	0	1	1	0	0	0	0	0	0	1	0	0	1	0	1	0	0
IWA0179.G	1	1	1	0	1	0	0	1	1	0	0	0	0	1	1	1	1	0	1	0	1	1	1	1	1	1	0	0	0	1	1	1	1	0	0	1	1	1	1	1	1	0	1	1	0	1	0	1	1
IWA0182.A	1	0	1	0	0	1	1	0	0	1	0	1	1	0	1	1	1	1	0	0	1	1	0	1	0	1	0	0	0	1	1	1	1	0	1	1	0	1	1	1	1	1	1	1	1	1	1	0	0
IWA0182.G	0	1	0	1	1	0	0	1	1	0	1	0	0	1	0	0	0	0	1	1	0	0	1	0	1	0	1	1	1	0	0	0	0	1	0	0	1	0	0	0	0	0	0	0	0	0	0	1	1
IWA0184.A	0	0	0	0	0	0	0	0	0	0	0	0	0	0	0	0	0	0	0	0	0	0	0	0	0	0	0	0	0	0	0	1	0	0	0	1	0	0	0	0	0	0	0	0	1	0	0	0	0
IWA0184.G	1	1	1	1	1	1	1	1	1	1	1	1	1	1	1	1	1	1	1	1	1	1	1	1	1	1	1	1	1	1	1	0	1	1	1	0	1	1	1	1	1	1	1	1	0	1	1	1	1
IWA0185.A	1	1	1	1	1	1	1	1	1	1	1	1	1	1	1	1	1	1	1	1	1	1	1	1	1	1	1	1	1	1	1	1	1	1	1	1	1	1	0	1	1	0	1	1	1	1	1	1	0
IWA0185.C	0	0	0	0	0	0	0	0	0	0	0	0	0	0	0	0	0	0	0	0	0	0	0	0	0	0	0	0	0	0	0	0	0	0	0	0	0	0	1	0	0	1	0	0	0	0	0	0	1
IWA0211.A	1	0	0	1	0	1	0	0	1	0	1	0	1	1	0	1	1	1	1	1	1	1	1	1	1	1	1	1	1	1	1	1	1	1	1	1	1	1	1	1	1	1	1	1	1	1	1	1	1
IWA0211.G	0	1	1	0	1	0	1	1	0	1	0	1	0	0	1	0	0	0	0	0	0	0	0	0	0	0	0	0	0	0	0	0	0	0	0	0	0	0	0	0	0	0	0	0	0	0	0	0	0
IWA0214.A	1	1	1	1	1	1	1	1	1	1	1	1	0	1	1	1	1	1	1	1	1	1	1	1	1	1	1	1	1	1	1	1	1	1	1	1	1	1	1	1	1	1	1	1	1	0	1	1	1
IWA0214.G	0	0	0	0	0	0	0	0	0	0	0	0	1	0	0	0	0	0	0	0	0	0	0	0	0	0	0	0	0	0	0	0	0	0	0	0	0	0	0	0	0	0	0	0	0	1	0	0	0
IWA0217.A	0	1	0	1	0	1	0	1	0	1	1	1	1	1	1	0	1	1	1	0	0	0	0	0	0	0	0	0	0	0	1	0	1	1	0	0	0	1	1	0	0	1	1	1	1	1	0	0	0
IWA0217.C	1	0	1	0	1	0	1	0	1	0	0	0	0	0	0	1	0	0	0	1	1	1	1	1	1	1	1	1	1	1	0	1	0	0	1	1	1	0	0	1	1	1	0	0	0	0	1	1	1
IWA0218.A	0	0	0	1	0	1	0	0	1	1	1	1	1	0	0	0	1	1	0	0	1	1	1	1	0	0	0	0	0	0	0	1	1	1	1	0	0	1	1	1	1	0	0	1	0	0	0	1	1
IWA0218.G	1	1	1	0	1	0	1	1	0	0	0	0	0	1	1	1	0	0	1	1	0	0	0	0	1	1	1	1	1	1	1	0	1	0	0	1	1	0	0	0	0	1	1	0	1	1	1	0	0
IWA0224.A	1	1	1	1	1	1	1	1	1	1	1	1	1	1	1	1	1	1	1	1	1	1	1	1	1	1	1	1	1	1	1	1	1	0	1	1	1	1	1	1	1	1	1	1	1	1	1	1	1
IWA0224.G	0	0	0	0	0	0	1	0	0	0	0	0	0	0	0	0	0	0	0	0	0	0	0	0	0	0	0	0	0	0	0	0	0	1	0	0	0	0	0	0	0	0	0	0	0	0	0	0	0
IWA0228.A	0	0	0	0	0	0	0	0	1	1	0	0	0	0	0	0	0	0	0	1	0	0	0	1	0	0	0	0	0	0	0	1	0	0	0	0	0	0	0	1	0	0	0	0	0	0	0	0	0
IWA0228.G	1	1	1	1	1	1	1	1	0	0	1	1	1	1	1	1	1	1	1	0	1	1	1	0	1	1	1	1	1	1	1	0	1	1	1	1	1	1	1	0	1	1	1	1	1	1	1	1	1
IWA0234.A	1	1	1	1	1	1	1	1	1	1	1	1	1	1	1	1	1	1	1	1	1	1	1	1	1	1	1	1	1	1	1	0	1	1	0	0	1	0	1	1	0	1	1	1	1	1	1	1	1
IWA0234.G	0	0	0	0	0	0	0	0	0	0	0	0	0	0	0	0	0	0	0	0	0	0	0	0	0	0	0	0	0	0	0	1	1	0	1	1	0	1	0	0	1	0	0	0	0	0	0	0	0
IWA0255.A	1	1	1	1	0	1	0	0	1	0	1	1	0	1	1	1	0	0	0	0	0	0	1	0	0	0	0	0	0	1	1	1	1	0	1	0	0	1	1	1	1	0	0	1	1	0	0	1	0
IWA0255.G	0	0	0	0	1	0	1	1	0	1	0	0	1	0	0	0	1	1	1	1	1	1	0	1	1	1	1	1	1	0	0	0	0	1	0	1	1	0	0	0	0	1	1	0	0	1	1	0	1
IWA0260.A	1	0	1	1	1	1	1	1	1	1	1	1	1	1	1	1	1	1	1	1	1	1	1	1	1	1	1	1	1	1	1	1	1	1	1	0	1	1	0	1	1	1	1	1	0	1	1	1	1
IWA0260.G	0	1	0	0	0	0	0	0	0	0	0	0	0	0	0	0	0	0	0	0	0	0	0	0	0	0	0	0	0	0	0	0	0	0	0	1	0	0	1	0	0	0	0	0	1	0	0	0	0
IWA0268.A	0	0	0	0	0	0	0	0	0	0	0	0	0	0	0	0	0	0	0	0	0	0	0	0	0	0	0	0	0	0	0	0	0	0	0	0	0	0	0	0	0	0	0	0	0	0	0	0	1
IWA0268.C	1	1	1	1	1	1	1	1	1	1	1	1	1	1	1	1	1	1	1	1	1	1	1	1	1	1	1	1	1	1	1	1	1	1	1	1	1	1	1	1	1	1	1	1	1	1	1	1	0
IWA0269.A	0	1	0	0	0	1	0	1	1	1	1	1	0	1	0	1	1	1	1	0	1	1	1	1	0	0	1	0	0	1	1	1	1	0	1	1	1	1	1	0	1	1	0	0	0	0	1	0	0
IWA0269.C	1	0	1	1	1	0	1	0	0	0	0	0	1	0	1	0	0	0	0	1	0	0	0	0	1	1	0	1	1	0	0	0	0	1	0	0	0	0	0	1	0	1	1	1	1	1	0	1	1
IWA0274.A	0	0	1	1	1	1	0	1	1	0	0	1	1	1	0	1	1	0	1	1	1	1	1	1	1	1	1	1	1	1	1	0	1	1	1	1	1	1	0	1	1	0	1	0	1	1	1	0	1
IWA0274.G	1	1	0	0	0	0	1	0	0	1	1	0	0	0	1	0	0	1	0	0	0	0	0	0	0	0	0	0	0	0	0	1	0	0	0	0	0	0	1	0	0	1	0	1	0	0	0	1	0
IWA0280.A	1	1	1	1	1	1	1	1	0	1	1	1	1	1	1	1	1	1	1	1	1	1	1	1	0	1	0	0	1	0	0	0	0	1	1	0	0	1	1	0	0	1	0	1	0	0	0	1	1
IWA0280.G	0	0	0	0	0	0	0	0	1	0	0	0	0	0	0	0	0	0	0	0	0	0	0	0	1	0	1	1	0	1	1	1	1	0	0	1	1	0	0	1	1	0	1	0	1	1	1	0	0
IWA0285.A	1	0	0	1	0	0	0	0	0	0	0	0	0	0	0	1	0	0	1	0	0	0	0	1	1	1	0	1	1	1	1	0	1	0	0	0	1	0	0	0	0	0	0	0	0	0	0	0	0
IWA0285.C	0	1	1	0	1	1	1	1	1	1	1	1	1	1	1	0	1	1	0	1	1	1	1	0	0	0	1	0	0	0	0	1	0	1	1	1	0	1	1	1	1	1	1	1	1	1	1	1	1
IWA0286.A	1	1	1	1	1	1	1	1	1	1	1	1	1	1	1	1	1	0	1	1	0	1	0	1	1	1	1	1	1	1	1	0	1	0	1	1	1	1	1	1	0	1	1	0	1	1	1	1	0
IWA0286.G	0	0	0	0	0	0	0	0	0	0	0	0	0	0	0	0	0	1	0	0	1	0	1	0	0	0	0	0	0	0	0	1	0	1	0	0	0	0	0	0	1	0	0	1	0	0	0	0	1
IWA0287.A	0	0	0	0	0	0	0	0	0	0	0	0	0	0	0	0	0	1	0	0	1	0	1	0	0	0	0	0	0	0	0	1	0	1	0	0	0	0	0	0	1	0	0	1	0	0	0	0	1
IWA0287.G	1	1	1	1	1	1	1	1	1	1	1	1	1	1	1	1	1	0	1	1	0	1	0	1	1	1	1	1	1	1	1	0	1	0	1	1	1	1	1	1	0	1	1	0	1	1	1	1	0
IWA0292.A	1	0	0	0	0	0	0	0	0	1	0	1	0	0	0	1	0	0	0	0	0	0	0	1	1	0	0	0	1	0	0	1	0	0	0	1	1	0	0	0	1	0	1	0	0	0	1	0	0
IWA0292.G	0	1	1	1	1	1	1	1	1	0	1	0	1	1	1	0	1	1	1	1	1	1	1	0	0	1	1	1	0	1	1	0	1	1	1	0	0	1	1	1	0	1	0	1	1	1	0	1	1
IWA0295.A	0	0	0	1	0	0	0	0	0	1	0	1	0	0	1	1	0	0	1	0	0	0	1	1	1	1	0	1	1	1	1	1	0	0	0	0	1	1	0	1	0	0	0	0	0	0	1	0	0
IWA0295.C	1	1	1	0	1	1	1	1	1	0	1	1	1	1	0	0	1	1	0	1	1	1	1	0	0	0	1	0	0	0	0	0	1	1	1	1	0	0	1	0	1	1	1	1	1	1	0	1	1
IWA0299.A	1	0	0	0	0	1	0	0	0	0	0	0	1	1	0	1	1	0	1	1	1	0	0	1	1	1	1	0	1	0	0	0	0	1	0	0	1	0	0	0	1	0	1	0	1	1	1	0	1
IWA0299.G	0	1	1	1	1	1	1	1	1	1	1	1	0	0	1	0	0	1	0	0	0	1	1	0	0	0	0	1	0	1	1	1	1	0	1	1	0	1	1	1	0	1	0	1	0	0	0	1	0
IWA0300.A	1	1	0	1	1	1	1	1	1	1	1	1	1	1	1	1	1	1	1	1	1	1	1	1	1	1	1	1	1	1	1	1	1	1	1	0	1	1	1	0	0	1	1	1	1	1	1	0	1
IWA0300.G	0	0	1	0	0	0	0	0	0	0	0	0	0	0	0	0	0	0	0	0	0	0	0	0	0	0	0	0	0	0	0	0	0	0	0	1	1	0	0	1	1	0	0	0	0	0	0	1	0
IWA0305.A	0	0	0	0	0	0	0	0	0	0	0	0	1	0	0	1	0	0	0	0	1	0	0	1	0	1	1	1	1	0	0	0	0	0	0	1	1	0	0	0	1	0	1	0	0	1	1	0	0
IWA0305.G	1	1	1	1	1	1	1	1	1	1	1	1	0	1	1	0	1	1	1	1	0	1	1	0	1	0	0	0	1	1	1	1	1	1	1	0	0	1	1	1	0	1	0	1	1	0	0	1	1
IWA0314.A	1	0	0	0	0	0	0	0	0	0	0	0	0	0	0	1	0	0	0	1	1	1	0	0	0	1	0	1	0	1	0	0	0	0	0	0	1	0	0	0	1	0	0	0	1	0	0	0	1
IWA0314.C	0	1	1	1	1	1	1	1	1	1	1	1	1	1	1	0	1	1	1	0	0	0	1	1	1	0	1	0	1	0	1	1	1	1	1	1	0	1	1	1	0	1	1	1	0	1	1	1	0
IWA0319.A	1	1	1	1	0	1	0	0	0	1	0	1	1	1	1	0	0	1	1	0	0	0	0	0	0	0	0	0	0	0	1	0	1	1	1	1	0	0	1	1	0	1	0	0	0	0	0	0	0
IWA0319.G	0	0	0	0	1	0	1	1	1	0	1	0	0	0	0	1	1	0	0	1	1	1	1	1	1	1	1	1	1	1	0	1	0	0	0	0	1	1	0	0	1	0	1	1	1	1	1	1	1
IWA0320.A	1	1	1	1	1	1	0	0	1	1	0	1	0	1	1	1	1	0	1	0	0	0	0	0	0	0	0	0	0	0	1	0	0	0	0	0	0	0	0	0	0	1	1	0	1	1	0	1	0
IWA0320.G	0	0	0	0	0	0	1	1	0	0	1	0	1	0	0	0	0	1	1	1	1	1	1	1	1	1	1	1	1	1	0	1	1	1	1	1	1	1	1	1	1	0	0	1	0	0	1	0	1
IWA0327.A	1	1	1	1	1	1	1	0	1	0	0	1	0	1	0	1	0	0	1	0	1	1	1	1	1	1	0	1	1	1	1	0	1	0	0	1	1	1	1	1	1	1	1	1	1	0	1	0	0
IWA0327.G	0	0	0	0	0	0	0	1	0	1	1	0	1	0	1	0	1	1	0	1	0	0	0	0	0	1	1	0	0	0	0	1	0	1	1	0	0	0	0	0	0	0	0	0	0	1	0	1	1
IWA0328.A	0	0	0	1	0	0	0	0	0	1	0	1	0	0	1	0	0	0	0	0	0	0	0	0	0	0	0	0	0	0	0	0	0	0	0	0	0	0	1	0	0	0	0	0	0	0	0	0	0
IWA0328.G	1	1	1	0	1	1	1	1	1	1	1	1	1	1	0	1	1	1	1	1	1	1	1	1	1	1	1	1	1	1	1	1	1	1	1	1	1	1	0	1	1	1	1	1	1	1	1	1	1
IWA0333.A	0	0	0	1	0	1	0	0	1	0	1	1	0	1	1	0	0	0	0	0	0	0	0	0	0	1	1	0	0	0	0	0	1	1	1	0	0	1	1	0	0	0	0	0	1	0	1	1	1
IWA0333.G	1	1	1	0	1	0	1	1	0	1	0	0	1	0	0	1	1	1	1	1	1	1	1	1	1	0	0	1	1	1	1	1	1	0	0	1	1	0	0	1	1	1	1	1	0	1	0	0	0
IWA0337.A	1	0	0	0	0	0	0	0	0	1	1	0	0	0	0	0	0	0	1	0	0	0	0	0	1	0	1	0	0	0	0	1	0	0	0	0	1	0	1	0	1	0	0	0	0	0	0	0	0
IWA0337.G	0	1	1	1	1	1	1	1	1	0	0	1	1	1	1	1	1	1	0	1	1	1	1	1	0	1	0	1	1	1	1	0	1	1	1	1	0	1	0	1	0	1	1	1	1	1	1	1	1
IWA0362.A	1	1	0	1	0	1	0	0	0	1	0	1	1	1	1	0	1	1	1	1	0	1	0	0	0	1	0	1	0	1	1	1	1	0	1	1	1	1	0	1	0	1	1	1	1	0	1	1	1
IWA0362.G	0	0	1	0	1	0	1	1	1	0	1	0	0	0	0	1	0	0	0	0	1	0	1	1	1	0	1	0	1	0	0	0	0	1	0	0	0	0	1	0	1	0	0	0	0	1	0	0	0
IWA0368.A	0	0	0	0	0	0	0	0	0	1	0	0	0	0	0	0	0	1	1	1	1	0	0	0	1	1	0	1	0	0	0	0	0	0	0	0	1	1	0	0	0	0	1	0	0	1	0	0	1
IWA0368.G	1	1	1	1	1	1	1	1	1	1	1	1	1	1	1	1	1	0	0	0	0	1	1	1	0	0	1	0	1	1	1	1	1	1	1	1	0	0	1	1	1	1	0	1	1	0	1	1	0
IWA0370.A	1	1	1	1	1	1	1	1	1	1	1	1	0	1	1	0	1	1	1	1	0	1	1	0	1	0	0	0	1	1	1	1	1	1	1	0	0	1	1	1	0	1	0	1	1	0	0	1	1
IWA0370.G	0	0	0	0	0	0	0	0	0	0	0	0	1	0	0	1	0	0	1	0	1	0	0	1	0	1	1	1	1	0	0	0	0	0	0	1	1	0	0	0	1	0	1	0	0	1	1	0	0
IWA0394.A	1	1	1	1	1	1	1	1	1	1	0	1	0	1	1	1	1	0	1	0	0	0	0	0	0	0	0	0	0	0	1	0	0	0	0	0	0	0	0	0	0	1	1	0	1	1	0	1	0
IWA0394.G	0	0	0	0	0	0	1	1	0	0	1	0	1	0	0	0	0	1	1	1	1	1	1	1	1	1	1	1	1	1	0	1	1	1	1	1	1	1	1	1	1	0	0	1	0	0	1	0	1
IWA0395.A	0	0	0	0	0	0	1	0	0	0	1	0	1	0	0	0	0	1	1	1	1	1	1	1	1	1	1	1	1	1	0	1	1	1	1	1	1	1	1	1	1	0	0	1	0	0	1	0	1
IWA0395.G	1	1	1	1	1	1	1	1	1	1	0	1	0	1	1	1	1	0	1	0	0	0	0	0	0	0	0	0	0	0	1	0	0	0	0	0	0	0	0	0	0	1	1	0	1	1	0	1	0
IWA0396.A	1	1	1	0	1	1	1	1	1	0	1	0	1	1	0	0	1	1	0	1	1	1	1	0	0	1	0	0	1	1	1	1	1	1	1	1	1	1	1	1	1	0	0	0	1	1	0	1	1
IWA0396.G	0	0	0	1	0	0	0	0	0	1	0	1	0	0	1	1	0	0	1	0	0	0	0	1	1	0	1	1	0	0	0	0	0	0	0	0	0	0	0	0	0	1	1	1	0	0	1	0	0
IWA0402.A	0	0	0	0	0	1	0	0	1	1	0	1	1	0	0	1	0	0	0	1	1	0	1	1	1	1	0	1	1	1	1	1	1	1	1	1	1	0	0	0	1	1	0	1	0	0	1	1	0
IWA0402.G	1	1	1	1	1	0	1	1	0	1	1	0	0	1	1	0	1	1	1	0	0	1	0	0	0	0	1	0	0	0	0	0	0	0	0	0	0	1	1	1	0	0	1	0	1	1	0	0	1
IWA0403.A	1	1	1	1	1	1	1	1	1	0	0	1	1	0	0	0	0	0	0	0	0	1	0	1	0	1	0	0	0	0	0	1	1	1	0	1	0	0	0	1	1	0	0	0	0	1	0	0	1
IWA0403.C	0	0	0	0	0	1	1	0	0	1	1	0	0	1	1	1	1	1	1	1	1	0	1	0	1	0	1	1	1	1	1	0	0	0	1	0	1	1	1	0	0	1	1	1	1	0	1	1	0
IWA0404.A	1	0	1	0	1	0	1	1	1	1	1	0	1	1	1	0	1	1	1	1	1	1	1	1	1	0	1	1	0	1	0	1	1	1	1	1	1	1	1	1	1	1	1	1	1	1	1	1	1
IWA0404.G	0	1	0	1	0	1	0	0	0	0	0	1	0	0	0	1	0	0	0	0	0	0	0	0	0	1	0	0	1	0	1	0	1	0	0	0	0	0	0	0	0	0	0	0	0	0	0	0	0
IWA0408.A	1	1	1	1	1	1	1	1	1	1	0	1	0	1	1	1	1	1	1	1	1	1	1	1	1	1	1	1	1	0	1	0	0	1	1	1	1	1	1	1	0	1	1	1	0	1	1	0	1
IWA0408.G	0	0	0	0	0	0	0	0	0	0	1	0	1	0	0	0	0	0	0	0	0	0	0	0	0	0	0	0	0	1	0	1	1	0	0	0	0	0	0	0	1	0	0	0	1	0	0	1	0
IWA0411.A	0	0	0	0	0	0	0	0	0	0	1	0	1	0	0	0	0	1	0	1	1	1	0	1	0	0	0	1	1	0	0	0	0	0	0	0	1	0	0	0	1	0	0	0	0	0	0	0	0
IWA0411.G	1	1	1	1	1	1	1	1	1	1	0	1	0	1	1	1	1	0	1	0	0	0	1	0	1	1	1	0	0	1	1	1	1	1	1	1	0	1	1	1	0	1	1	1	1	1	1	1	1
IWA0414.A	0	1	1	0	1	0	1	0	1	0	0	0	0	0	1	1	0	0	0	1	0	1	0	1	0	1	0	1	0	1	0	1	0	1	1	1	0	0	0	1	1	1	0	0	1	0	0	1	1
IWA0414.C	1	0	0	1	0	1	0	1	0	1	1	1	1	1	0	0	1	1	1	0	1	0	1	0	1	0	1	0	1	0	1	0	1	0	0	0	1	1	1	0	0	0	1	1	0	1	1	0	0
IWA0416.A	1	1	1	1	1	1	1	1	1	1	1	1	1	1	1	1	1	1	1	1	1	1	1	1	0	0	0	1	1	1	0	1	1	0	1	1	1	1	1	1	1	1	1	0	1	1	1	1	1
IWA0416.C	0	0	0	0	0	0	0	0	0	0	0	0	0	0	0	0	0	0	0	0	0	0	0	0	1	1	1	0	0	0	1	0	0	1	0	0	0	0	0	0	0	0	0	1	0	0	0	0	0
IWA0419.A	0	0	0	0	0	1	0	0	0	0	1	1	1	0	1	1	0	0	1	0	1	1	1	1	1	1	1	1	1	1	1	1	1	0	0	1	1	0	0	1	1	1	1	0	1	1	0	0	1
IWA0419.G	1	1	1	1	1	0	1	1	1	1	0	0	0	1	0	0	1	1	0	1	0	0	0	0	0	0	0	0	0	0	0	0	0	1	1	0	0	1	1	0	0	0	0	1	0	0	1	1	0
IWA0429.A	1	1	1	0	1	1	1	1	1	0	1	1	1	1	0	0	1	1	0	1	1	1	1	1	0	0	1	0	0	0	0	1	1	1	1	1	1	0	0	1	1	1	1	1	1	1	0	1	1
IWA0429.C	0	0	0	1	0	0	0	0	0	1	0	0	0	0	1	1	0	0	1	0	0	0	0	1	1	1	0	1	1	1	1	0	0	0	0	0	0	1	1	0	0	1	0	0	0	0	1	0	0
IWA0430.A	1	0	1	0	0	0	0	0	0	0	0	0	0	0	0	0	1	1	0	0	1	0	1	0	0	0	0	0	0	0	0	1	0	0	0	0	0	1	0	0	0	0	0	0	0	0	0	0	0
IWA0430.G	0	1	0	1	1	1	1	1	1	1	1	1	1	1	1	1	0	0	1	1	0	1	0	1	1	1	1	1	1	1	1	0	1	1	1	1	1	0	1	1	1	1	1	1	1	1	1	1	1
IWA0434.A	0	0	0	0	0	0	0	0	0	0	0	0	0	0	0	0	0	0	0	0	0	0	0	0	0	0	0	0	0	0	0	0	0	0	0	0	0	0	0	0	0	1	0	0	0	0	0	0	1
IWA0434.G	1	1	1	1	1	1	1	1	1	1	1	1	1	1	1	1	1	1	1	1	1	1	1	1	1	1	1	1	1	1	1	1	1	1	1	1	1	1	1	1	1	0	1	1	1	1	1	1	0
IWA0435.A	0	0	0	0	0	0	0	0	0	0	0	0	0	0	0	0	0	0	0	0	0	1	0	0	0	0	0	0	0	0	0	0	1	0	0	0	0	0	0	0	0	0	0	0	0	0	0	0	1
IWA0435.G	1	1	1	1	1	1	1	1	1	1	1	1	1	1	1	1	1	1	1	1	1	1	1	1	1	1	1	1	1	1	1	1	1	1	1	1	1	1	1	1	1	1	1	1	1	1	1	1	1
IWA0439.A	1	1	1	1	1	1	1	1	1	1	1	1	1	1	1	1	1	1	1	1	1	1	1	1	1	1	1	1	1	1	1	0	1	1	1	1	0	0	1	0	1	1	1	1	1	1	1	1	1
IWA0439.G	0	0	0	0	0	0	0	0	0	0	0	0	0	0	0	0	0	0	0	0	0	0	0	0	0	0	0	0	0	0	0	1	0	0	0	0	1	1	0	1	0	1	0	0	0	0	0	0	0
IWA0442.A	0	0	0	0	0	0	0	0	0	0	0	0	0	0	0	0	0	0	0	0	0	0	0	0	0	0	0	0	0	0	0	0	0	0	0	1	0	0	0	1	0	0	0	0	0	0	0	0	0
IWA0442.G	1	1	1	1	1	1	1	1	1	1	1	1	1	1	1	1	1	1	1	1	1	1	1	1	1	1	1	1	1	1	1	1	1	1	1	0	1	1	1	0	1	1	1	1	1	1	1	1	1
IWA0443.A	0	0	0	0	0	0	0	0	1	0	1	0	1	0	0	0	0	1	0	1	0	0	0	0	1	1	1	1	0	1	1	0	0	0	1	0	0	0	0	1	0	0	0	0	1	0	0	0	0
IWA0443.C	1	1	1	1	1	1	1	1	0	1	0	1	0	1	1	1	1	0	1	0	1	1	1	1	0	0	0	0	1	0	0	1	1	1	0	1	1	1	1	0	1	1	1	1	0	1	1	1	1
IWA0447.A	1	1	0	0	0	1	1	1	1	1	1	1	0	1	1	1	1	1	1	1	1	0	1	1	0	0	0	0	1	0	0	1	1	0	1	1	0	0	1	1	1	0	0	1	0	0	0	0	1
IWA0447.G	0	0	1	1	1	0	0	0	0	0	0	0	1	0	0	0	0	0	0	0	0	1	1	0	1	1	1	1	0	1	1	0	0	1	0	0	1	1	0	0	0	1	1	0	1	1	1	1	0
IWA0448.A	0	0	0	0	0	0	0	0	0	0	0	0	0	0	0	0	0	0	0	0	0	0	0	0	0	0	0	0	0	0	0	0	0	0	0	0	0	0	0	0	0	0	0	0	0	0	1	0	0
IWA0448.G	1	1	1	1	1	1	1	1	1	1	1	1	1	1	1	1	1	1	1	1	1	1	1	1	1	1	1	1	1	1	1	1	1	1	1	1	1	1	1	1	1	1	1	1	1	1	0	1	1
IWA0454.A	1	1	1	1	1	1	1	1	1	0	1	1	1	1	1	1	1	1	0	1	1	1	1	1	0	1	0	0	1	1	1	1	1	1	1	1	1	1	1	1	1	1	0	0	0	0	1	1	1
IWA0454.G	0	0	0	0	0	0	0	0	0	1	0	0	0	0	0	0	0	0	1	0	0	0	0	0	1	0	1	1	0	0	0	0	0	0	0	0	0	0	0	0	0	0	1	1	1	1	0	0	0
IWA0459.A	0	0	0	0	0	0	0	0	0	0	0	0	0	0	0	0	0	0	0	0	0	0	0	0	0	0	0	0	0	0	0	0	0	0	0	0	0	0	0	0	0	0	0	0	0	0	0	0	1
IWA0459.G	1	1	1	1	1	1	1	1	1	1	1	1	1	1	1	1	1	1	1	1	1	1	1	1	1	1	1	1	1	1	1	1	1	1	1	1	1	1	1	1	1	1	1	1	1	1	1	1	0
IWA0467.A	1	1	0	0	0	0	0	0	0	0	1	0	1	0	1	1	0	1	1	0	1	0	0	1	0	1	1	1	1	0	0	1	0	1	0	1	1	1	1	1	1	1	1	1	1	1	1	1	0
IWA0467.G	0	0	1	1	1	1	1	1	1	1	0	1	0	1	0	0	1	0	0	1	0	1	1	0	1	0	0	0	0	1	1	0	1	0	1	0	0	0	0	0	0	0	0	0	0	0	0	0	1
IWA0468.A	1	1	1	0	1	1	1	0	1	1	1	0	1	1	1	1	1	1	0	0	1	1	1	0	0	1	0	0	1	1	1	1	1	1	1	1	1	1	1	1	1	0	0	0	1	1	0	1	1
IWA0468.G	0	0	0	1	0	0	0	1	0	0	0	1	0	0	0	0	0	0	1	1	0	0	0	1	1	0	1	1	0	0	0	0	0	0	0	0	0	0	0	0	0	1	1	1	0	0	1	0	0
IWA0469.A	0	0	0	0	0	0	0	0	0	0	0	0	0	0	0	0	0	0	1	0	0	0	0	0	0	0	0	0	1	1	1	0	0	1	0	0	0	0	0	0	0	0	0	0	0	0	0	0	0
IWA0469.G	1	1	1	1	1	1	1	1	1	1	1	1	1	1	1	1	1	1	0	1	1	1	1	1	1	1	1	1	0	0	0	1	1	0	1	1	1	1	1	1	1	1	1	1	1	1	1	1	1
IWA0470.A	0	0	0	0	0	0	0	0	0	0	0	0	0	0	0	0	0	0	1	0	0	0	0	0	0	0	0	0	1	1	1	0	0	1	0	0	0	0	0	0	0	0	0	0	0	0	0	0	0
IWA0470.C	1	1	1	1	1	1	1	1	1	1	1	1	1	1	1	1	1	1	0	1	1	1	1	1	1	1	1	1	0	0	0	1	1	0	1	1	1	1	1	1	1	1	1	1	1	1	1	1	1
IWA0472.A	1	1	1	0	1	1	0	0	0	0	0	0	1	1	0	1	1	1	0	1	1	1	1	1	1	1	1	1	1	1	1	1	1	0	0	1	1	1	1	1	1	1	1	1	1	0	0	0	0
IWA0472.G	0	0	0	1	0	0	1	1	1	1	1	1	0	0	1	0	0	0	1	0	0	0	0	0	0	0	0	0	0	0	0	0	0	1	1	0	0	0	0	0	0	1	0	0	0	1	1	1	1
IWA0473.A	1	1	1	0	1	1	0	0	0	0	0	0	1	1	0	1	1	1	0	1	1	1	1	1	1	1	1	1	1	1	1	1	1	0	0	1	1	1	1	1	1	1	1	1	1	0	0	0	0
IWA0473.G	0	0	0	1	0	0	1	1	1	1	1	1	0	0	1	0	0	0	1	0	0	0	0	0	0	0	0	0	0	0	0	0	0	1	1	0	0	0	0	0	0	1	0	0	0	1	1	1	1
IWA0482.A	1	1	1	1	1	1	1	1	1	1	1	1	1	1	1	1	1	1	1	1	1	1	1	1	0	0	1	1	1	0	0	1	1	1	1	1	1	1	1	1	1	1	1	1	1	1	1	1	1
IWA0482.G	0	0	0	0	0	0	0	0	0	0	0	0	0	0	0	0	0	0	0	0	0	0	0	0	1	1	0	0	0	1	1	0	0	0	0	0	0	0	0	0	0	0	0	0	0	0	0	0	0
IWA0491.A	1	0	0	0	0	0	0	0	0	0	0	0	0	0	0	0	0	0	0	0	0	0	0	0	0	0	0	0	0	0	0	0	0	0	0	0	0	0	0	0	0	0	0	0	0	0	0	0	0
IWA0491.C	0	1	1	1	1	1	1	1	1	1	1	1	1	1	1	1	1	1	1	1	1	1	1	1	1	1	1	1	1	1	1	1	1	1	1	1	1	1	1	1	1	1	1	1	1	1	1	1	1
IWA0497.A	0	0	0	0	0	1	0	0	1	0	0	1	0	0	0	1	0	1	0	0	1	0	0	0	0	1	1	1	0	0	0	0	0	0	0	0	1	0	0	0	1	0	0	0	0	0	1	0	0
IWA0497.G	1	1	1	1	1	0	1	1	0	1	1	0	1	1	1	0	1	1	1	1	0	1	1	1	1	0	0	0	1	1	1	1	1	1	1	1	0	1	1	1	0	1	1	1	1	1	0	1	1
IWA0502.A	0	0	0	0	0	0	0	1	0	0	0	0	0	0	0	0	0	0	1	0	0	0	0	0	1	1	0	0	0	0	1	0	0	0	0	0	0	1	0	0	0	0	0	0	0	0	0	0	0
IWA0502.G	1	1	1	1	1	1	1	0	1	1	1	1	1	1	1	1	1	1	0	1	1	1	1	1	0	0	1	1	1	1	0	1	1	1	1	1	1	0	1	1	1	1	1	1	1	1	1	1	1
IWA0505.A	1	1	1	0	1	0	1	0	1	1	0	0	1	1	1	1	1	0	1	1	0	1	0	1	1	0	1	0	0	0	0	0	0	0	1	1	1	1	0	0	0	1	1	0	1	1	0	1	1
IWA0505.G	0	0	0	1	0	1	0	1	0	0	1	1	0	0	0	0	0	1	0	0	1	0	1	0	0	1	0	1	1	1	1	1	1	1	0	0	0	0	1	1	1	0	0	1	0	0	1	0	0
IWA0507.A	1	1	1	1	1	1	1	1	1	1	1	1	0	0	1	1	1	1	1	1	0	0	1	1	1	1	1	1	1	1	1	1	1	0	0	1	1	0	1	1	1	1	1	0	0	0	0	1	1
IWA0507.G	0	0	0	0	0	0	0	0	0	0	0	0	1	1	0	0	0	0	0	0	1	1	0	0	0	0	0	0	0	0	0	0	1	1	1	0	0	1	0	0	0	0	0	1	1	1	1	0	0
IWA0512.A	0	0	0	0	0	0	0	0	0	0	0	0	0	0	0	0	0	0	0	0	0	0	0	0	0	0	0	0	0	0	0	0	0	0	0	0	0	0	0	0	0	0	0	0	0	0	0	0	0
IWA0512.C	1	1	1	1	1	1	1	1	1	1	1	1	1	1	1	1	1	1	1	1	1	1	1	1	1	1	1	1	1	1	1	1	1	1	1	1	1	1	1	1	1	1	1	1	1	1	1	1	1
IWA0513.A	1	0	0	0	0	0	0	1	0	1	1	0	1	0	0	1	1	0	1	0	1	1	1	1	1	1	1	1	1	1	1	0	1	0	1	0	1	1	1	0	1	1	1	1	0	1	1	1	1
IWA0513.C	0	1	1	1	1	1	1	0	1	0	0	1	0	1	1	0	0	1	0	1	0	0	0	0	0	0	0	0	0	0	0	1	0	1	0	1	0	0	0	1	0	1	0	0	1	0	0	0	0
IWA0523.A	1	0	1	0	1	0	1	1	1	0	1	0	0	0	0	0	1	0	0	0	1	1	1	0	1	0	0	1	0	1	1	0	1	1	1	0	0	0	0	1	1	1	1	1	1	1	1	1	0
IWA0523.G	0	1	0	1	0	1	0	0	0	1	0	1	1	1	1	1	0	1	1	1	0	0	0	1	0	1	1	0	1	0	0	1	0	0	0	1	1	1	1	0	0	0	0	0	0	0	0	0	1
IWA0524.A	1	0	1	0	1	0	1	1	1	0	1	0	0	0	0	0	1	0	1	0	1	1	1	0	1	0	0	1	0	1	1	0	1	1	1	0	0	1	0	1	1	1	1	1	1	1	1	1	0
IWA0524.C	0	1	0	1	0	1	0	0	0	1	0	1	1	1	1	1	0	1	1	1	0	0	0	1	0	1	1	0	1	0	0	1	0	0	0	1	1	0	1	0	0	0	0	0	0	0	0	0	1
IWA0534.A	0	0	1	1	1	1	0	1	1	1	0	1	0	1	0	0	0	0	0	1	0	0	1	1	1	0	0	0	1	0	1	0	1	1	1	0	0	0	0	0	0	1	0	0	0	0	1	1	0
IWA0534.G	1	1	0	0	0	0	1	0	0	0	1	0	1	0	1	1	1	1	1	0	1	1	0	0	0	1	1	1	0	1	0	1	0	0	0	1	1	1	1	1	1	1	1	1	1	1	0	0	1
IWA0537.A	0	1	1	0	1	1	1	0	0	0	0	0	0	0	0	0	1	0	1	0	0	0	0	0	0	1	1	1	1	0	1	1	0	1	0	1	0	1	1	0	0	0	0	1	0	0	0	1	1
IWA0537.G	1	0	0	1	0	0	0	1	1	1	1	1	1	1	1	1	0	1	0	1	1	1	1	1	1	0	0	0	0	1	0	0	1	0	1	0	1	0	0	1	1	1	1	0	1	1	1	0	0
IWA0540.A	0	0	0	0	0	0	1	0	0	0	0	0	1	0	1	0	0	0	0	0	0	0	0	1	0	1	1	1	1	0	0	0	0	0	0	0	0	1	1	0	0	1	0	1	1	1	0	0	1
IWA0540.G	1	1	1	1	1	1	0	1	1	1	1	1	0	1	0	1	1	1	1	1	1	1	1	0	1	0	0	0	0	1	1	1	1	1	1	1	1	0	0	1	1	1	1	0	0	0	1	1	0
IWA0544.A	1	1	1	1	1	1	1	1	1	0	1	1	1	1	1	1	1	1	1	1	1	1	1	1	1	1	1	1	0	0	0	1	1	1	1	0	1	0	0	1	1	1	0	1	1	0	1	1	0
IWA0544.G	0	0	0	0	0	0	0	0	0	1	0	0	0	0	0	0	0	0	0	0	0	0	0	0	0	0	0	0	1	1	1	0	0	0	0	1	0	1	1	0	0	0	1	0	0	1	0	0	1
IWA0557.A	1	0	1	1	1	0	1	1	0	1	0	0	1	0	0	0	1	0	1	1	1	1	0	1	1	1	0	1	1	1	1	0	0	1	0	0	1	1	1	1	1	1	1	1	0	1	0	1	1
IWA0557.G	0	1	0	0	0	1	0	0	1	0	1	1	0	1	1	1	0	1	0	0	0	0	1	0	0	0	1	0	0	0	0	1	1	0	1	1	0	0	0	0	0	0	0	0	1	0	1	0	0
IWA0560.A	1	1	1	1	1	1	1	1	1	0	1	1	1	1	1	1	1	0	1	0	1	1	1	1	1	1	1	1	1	1	1	1	1	0	1	0	1	1	1	1	1	1	1	1	1	1	1	1	1
IWA0560.G	0	0	0	0	0	0	0	0	0	1	0	0	0	0	0	0	0	1	0	1	0	0	0	0	0	0	0	0	0	0	0	0	0	1	0	1	0	0	0	0	0	0	0	0	0	0	0	0	0
IWA0562.A	1	1	0	0	1	0	0	1	1	1	1	0	1	1	1	1	1	0	1	1	0	1	0	0	0	1	0	0	0	0	0	1	1	1	0	1	0	1	0	1	0	1	1	1	0	1	0	1	1
IWA0562.G	0	0	1	1	0	1	1	0	0	0	0	1	0	0	0	0	0	1	0	0	1	0	1	1	1	0	1	1	1	1	1	0	0	0	1	0	1	0	1	0	1	1	0	0	1	0	1	0	0
IWA0577.A	0	1	1	1	1	1	1	1	1	1	1	1	1	1	1	1	0	1	1	1	1	1	1	1	1	1	1	1	1	1	1	0	1	1	1	0	1	0	1	0	1	1	1	0	1	1	1	0	1
IWA0577.C	1	0	0	0	0	0	0	0	0	0	0	0	0	0	0	0	1	0	0	0	0	0	0	0	0	0	0	0	0	0	0	1	0	0	0	1	0	1	0	1	0	0	0	1	0	0	0	1	0
IWA0579.A	0	0	0	0	0	0	0	0	0	0	0	0	1	0	0	0	0	0	0	0	0	0	0	0	0	1	0	1	1	0	0	0	0	0	0	0	0	0	0	0	0	0	0	0	1	0	0	0	1
IWA0579.G	1	1	1	1	1	1	1	1	1	1	1	1	0	1	1	1	1	1	1	1	1	1	1	1	1	0	1	1	0	1	1	1	1	1	1	1	1	1	1	1	1	1	1	1	0	1	1	1	0
IWA0580.A	1	0	0	0	0	0	0	0	0	0	0	0	1	0	0	0	0	0	0	0	0	1	0	0	0	1	0	0	0	0	0	1	0	0	0	0	0	0	0	0	0	0	0	0	0	0	0	0	0
IWA0580.G	0	1	1	1	1	1	1	1	1	1	1	1	0	1	1	1	1	1	1	1	1	0	1	1	1	0	1	1	1	1	1	0	1	1	1	1	1	1	1	1	1	1	1	1	1	1	1	1	1
IWA0583.A	1	1	1	0	0	0	0	0	1	1	1	1	1	1	0	0	0	1	0	1	0	1	0	0	0	0	0	0	0	0	0	0	1	0	0	1	0	1	0	1	1	0	0	1	0	0	1	1	0
IWA0583.G	0	0	0	1	1	1	1	1	0	0	0	0	0	0	1	1	1	0	1	0	1	0	1	1	1	1	1	1	1	1	1	1	0	1	1	0	1	0	1	0	0	1	1	0	1	1	0	0	1
IWA0596.A	0	0	0	0	0	0	0	0	0	0	0	0	0	0	0	0	0	0	0	0	0	0	0	0	0	0	0	0	0	0	0	0	0	0	0	0	0	0	0	0	0	0	0	1	0	0	0	0	0
IWA0596.G	1	1	1	1	1	1	1	1	1	1	1	1	1	1	1	1	1	1	1	1	1	1	1	1	1	1	1	1	1	1	1	1	1	1	1	1	1	1	1	1	1	1	1	0	1	1	1	1	1
IWA0597.A	0	1	1	0	1	1	1	1	1	1	1	1	1	1	1	1	0	1	1	1	1	0	1	1	1	1	1	1	1	1	1	0	1	1	1	1	1	1	1	1	1	1	1	1	1	1	0	0	0
IWA0597.G	1	0	0	1	0	0	0	0	0	0	0	0	0	0	0	0	1	0	0	0	0	1	0	0	0	0	0	0	0	0	0	1	0	0	0	0	0	0	0	0	0	0	0	0	0	0	1	1	1
IWA0610.A	1	0	0	1	0	0	0	1	1	1	1	1	1	1	1	1	1	1	1	1	1	1	1	1	1	0	0	0	0	1	0	1	1	1	1	1	1	0	1	1	1	1	1	0	1	1	1	0	0
IWA0610.G	0	1	1	0	1	1	1	0	0	0	0	0	0	0	0	0	0	0	0	0	0	0	0	0	0	1	1	1	1	0	1	0	0	0	0	0	0	1	0	0	0	0	0	1	0	0	0	1	1
IWA0611.A	1	0	0	1	0	0	0	1	1	1	1	1	1	1	1	1	1	1	1	1	1	1	1	1	1	0	0	0	0	1	0	1	1	1	1	1	1	0	1	1	1	1	1	0	1	1	1	0	0
IWA0611.G	0	1	1	0	1	1	1	0	0	0	0	0	0	0	0	0	0	0	0	0	0	0	0	0	0	1	1	1	1	0	1	0	0	0	0	0	0	1	0	0	0	0	0	1	0	0	0	1	1
IWA0613.A	0	0	0	0	0	0	0	0	0	0	0	0	0	0	0	0	0	0	0	0	0	0	0	0	0	0	0	0	0	0	0	0	0	0	0	0	0	0	0	0	0	1	0	0	0	0	0	0	1
IWA0613.G	1	1	1	1	1	1	1	1	1	1	1	1	1	1	1	1	1	1	1	1	1	1	1	1	1	1	1	1	1	1	1	1	1	1	1	1	1	1	1	1	1	0	1	1	1	1	1	1	0
IWA0614.A	1	1	1	0	1	1	1	0	0	1	1	0	1	1	0	0	1	1	1	0	1	1	1	1	1	0	1	1	1	1	1	1	1	1	1	1	0	0	1	1	1	1	1	1	1	1	1	0	1
IWA0614.G	0	0	0	1	0	0	0	1	1	0	0	1	0	0	1	1	0	0	0	1	0	0	0	0	0	1	0	0	0	0	0	0	0	0	0	0	1	1	0	0	0	0	0	0	0	0	0	1	0
IWA0615.A	1	1	1	1	1	1	1	1	1	1	0	1	1	1	1	1	1	1	1	0	0	0	0	1	1	0	1	1	0	0	1	1	0	0	0	1	1	1	1	1	1	1	1	0	1	1	0	1	1
IWA0615.G	0	0	0	0	0	0	0	0	0	0	1	0	0	0	0	0	0	0	0	1	1	1	1	0	0	1	0	0	1	1	0	0	1	1	1	0	0	0	0	0	0	0	0	1	0	0	1	0	0
IWA0617.A	0	0	0	0	0	0	0	0	0	0	0	0	0	0	0	0	0	0	0	0	0	0	0	0	0	0	0	0	0	0	0	0	0	0	0	0	0	0	1	0	0	1	0	0	0	0	0	0	1
IWA0617.G	1	1	1	1	1	1	1	1	1	1	1	1	1	1	1	1	1	1	1	1	1	1	1	1	1	1	1	1	1	1	1	1	1	1	1	1	1	1	0	1	1	0	1	1	1	1	1	1	0
IWA0618.A	1	0	0	1	0	0	0	0	0	0	0	0	0	0	0	0	1	0	0	0	0	1	0	0	0	0	0	0	0	0	0	1	0	0	0	0	0	0	0	0	0	0	0	0	0	0	1	1	1
IWA0618.G	0	1	1	0	1	1	1	1	1	1	1	1	1	1	1	1	0	1	1	1	1	0	1	1	1	1	1	1	1	1	1	0	1	1	1	1	1	1	1	1	1	1	1	1	1	1	0	0	0
IWA0630.A	1	0	1	1	0	1	0	0	1	0	1	1	0	0	1	1	1	0	1	1	0	0	1	1	1	1	1	0	1	1	1	1	1	0	1	0	1	0	1	1	0	1	1	1	1	1	1	1	1
IWA0630.G	0	1	0	0	1	0	1	1	0	1	0	0	1	1	0	0	0	1	1	0	1	1	0	0	0	0	0	1	0	0	0	0	1	1	0	1	0	1	0	1	1	0	0	0	0	0	0	0	0
IWA0636.A	1	1	1	1	1	1	0	1	1	1	1	1	0	0	0	0	0	1	0	1	0	0	0	0	0	1	0	0	1	0	1	1	0	0	0	0	1	0	0	1	1	1	0	0	0	0	0	1	1
IWA0636.C	0	0	0	0	0	0	1	0	0	0	0	0	1	1	1	1	1	0	1	0	1	1	1	1	1	0	1	1	0	1	0	0	1	1	1	1	0	1	1	0	0	0	1	1	1	1	1	0	0
IWA0642.A	0	1	1	1	1	1	1	1	1	1	0	1	1	0	1	1	0	1	1	1	0	0	0	0	0	0	0	0	0	1	0	1	1	1	0	1	1	0	1	0	0	0	0	1	0	0	0	1	1
IWA0642.G	1	0	0	0	0	0	0	0	0	0	1	0	0	1	0	0	1	0	0	0	1	1	1	1	1	1	1	1	1	0	1	0	0	0	1	0	0	1	1	1	1	1	1	0	1	1	1	0	0
IWA0643.A	1	1	1	1	1	1	1	1	1	0	1	1	1	1	1	1	1	1	1	1	1	1	1	1	1	1	1	1	1	1	1	0	1	1	1	0	1	1	1	0	0	1	0	0	1	0	1	1	1
IWA0643.C	0	0	0	0	0	0	0	0	0	1	0	0	0	0	0	0	0	0	0	0	0	0	0	0	0	0	0	0	0	0	0	1	0	0	0	1	0	0	0	1	1	0	1	1	0	1	0	0	0
IWA0648.A	0	1	0	0	1	0	1	1	1	1	1	0	0	1	0	1	1	0	0	1	0	0	0	0	0	0	0	0	0	0	0	1	0	0	0	1	1	1	0	0	1	0	0	0	0	0	0	0	1
IWA0648.G	1	0	1	1	0	1	0	0	0	0	0	1	1	0	1	0	0	1	1	0	1	1	1	1	1	1	1	1	1	1	1	0	1	1	1	0	0	0	1	1	0	1	1	1	1	1	1	1	0
IWA0651.A	0	0	0	1	0	1	0	0	1	1	1	1	1	0	0	0	1	1	0	0	1	1	0	1	0	0	0	0	0	0	0	1	1	1	1	0	0	1	1	1	1	0	0	1	0	0	0	1	1
IWA0651.G	1	1	1	0	1	0	1	1	0	0	0	0	0	1	1	1	0	0	1	1	0	0	1	0	1	1	1	1	1	1	1	0	1	0	0	1	1	0	0	0	0	1	1	0	1	1	1	0	0
IWA0663.A	0	0	0	0	0	0	0	0	0	0	0	0	0	0	0	0	0	0	0	0	0	0	0	0	0	0	0	0	0	0	0	1	0	0	0	1	0	0	0	1	1	0	1	0	0	0	0	0	0
IWA0663.G	1	1	1	1	1	1	1	1	1	1	1	1	1	1	1	1	1	1	1	1	1	1	1	1	1	1	1	1	1	1	1	0	1	1	1	0	1	1	1	0	0	1	0	1	1	1	1	1	1
IWA0664.A	0	0	0	0	0	0	0	0	0	0	0	0	0	0	0	0	0	0	0	0	0	0	0	0	1	1	0	0	0	0	1	0	0	1	0	0	0	0	0	0	0	1	0	0	0	0	0	0	0
IWA0664.G	1	1	1	1	1	1	1	1	1	1	1	1	1	1	1	1	1	1	1	1	1	1	1	1	0	0	1	1	1	1	0	1	1	0	1	1	1	1	1	1	1	0	1	1	1	1	1	1	1
IWA0666.A	0	0	0	0	0	1	0	1	0	0	0	1	1	0	0	0	1	0	0	0	0	0	0	0	0	0	0	0	0	0	0	0	0	0	0	0	0	0	0	0	0	0	0	1	0	0	0	1	0
IWA0666.G	1	1	1	1	1	0	1	0	1	1	1	0	0	1	1	1	0	1	1	1	1	1	1	1	1	1	1	1	1	1	1	1	1	1	1	1	1	1	1	1	1	1	1	0	1	1	1	0	1
IWA0672.A	1	0	0	0	0	0	0	0	0	0	0	0	0	0	0	0	1	0	0	0	0	0	0	0	0	0	0	0	0	0	0	0	0	0	0	0	0	0	0	1	0	0	0	0	0	0	0	1	1
IWA0672.G	0	1	1	1	1	1	1	1	1	1	1	1	1	1	1	1	0	1	1	1	1	1	1	1	1	1	1	1	1	1	1	1	1	1	1	1	1	1	1	0	1	1	1	1	1	1	1	0	0
IWA0674.A	1	1	0	1	1	1	1	1	1	1	0	1	1	1	0	1	1	0	1	1	1	1	1	1	1	1	1	1	1	1	1	1	1	1	1	0	1	1	1	0	0	1	1	0	1	1	1	0	1
IWA0674.G	0	0	1	0	0	0	0	0	0	0	1	0	0	0	1	0	0	1	0	0	0	0	0	0	0	0	0	0	0	0	0	0	0	0	0	1	0	0	0	1	1	0	0	1	0	0	0	1	0
IWA0683.A	1	1	1	0	1	1	1	1	1	1	1	1	1	1	1	1	1	1	1	1	1	1	1	1	1	1	1	1	1	1	1	0	1	1	1	1	1	1	1	1	1	1	1	1	1	1	1	0	1
IWA0683.G	0	0	0	1	0	0	0	0	0	0	0	0	0	0	0	0	0	0	0	0	0	0	0	0	0	0	0	0	0	0	0	1	0	0	0	0	0	0	0	0	0	0	0	0	0	0	0	1	0
IWA0684.A	0	1	1	1	1	1	1	1	1	0	1	1	1	0	1	0	1	1	1	1	0	0	1	1	1	1	0	0	0	1	1	0	1	1	1	0	1	0	1	1	0	1	0	0	0	0	0	1	1
IWA0684.G	1	0	0	0	0	0	0	0	0	1	0	0	0	1	0	1	0	0	0	0	1	1	0	0	0	0	1	1	1	0	0	1	0	0	0	1	0	1	0	0	1	0	1	1	1	1	1	0	0
IWA0689.A	1	1	1	1	1	1	1	1	1	1	1	1	1	1	1	1	1	1	1	1	1	1	1	1	1	1	1	1	1	1	1	1	1	1	1	1	1	1	1	1	1	1	1	1	1	1	0	1	1
IWA0689.G	0	0	0	0	0	0	0	0	0	0	0	0	0	0	0	0	0	0	0	0	0	0	0	0	0	0	0	0	0	0	0	0	0	0	0	0	0	0	0	0	0	0	0	0	0	0	1	0	0
IWA0699.A	1	1	1	1	1	1	1	1	1	1	1	1	1	1	1	1	1	1	1	1	1	1	1	1	1	1	0	1	1	1	1	1	1	1	1	1	1	1	1	1	1	1	1	1	1	1	1	1	1
IWA0699.G	0	0	0	0	0	0	0	0	0	1	0	1	0	0	0	0	0	0	0	0	0	0	0	0	0	0	1	0	0	0	0	0	0	0	0	0	0	0	0	0	0	0	0	0	0	0	0	0	0
IWA0701.A	0	0	0	0	0	0	0	0	0	1	0	1	0	0	0	0	0	0	0	0	0	0	0	0	0	0	1	0	0	0	0	0	0	0	0	0	0	0	0	0	0	0	0	0	0	0	0	0	0
IWA0701.G	1	1	1	1	1	1	1	1	1	1	1	1	1	1	1	1	1	1	1	1	1	1	1	1	1	1	0	1	1	1	1	1	1	1	1	1	1	1	1	1	1	1	1	1	1	1	1	1	1
IWA0703.A	1	1	1	1	1	1	1	1	1	1	1	1	1	1	1	1	1	1	1	1	1	1	1	1	1	1	0	1	1	1	1	1	1	0	1	1	1	1	1	1	1	1	1	1	1	1	1	1	0
IWA0703.C	0	0	0	0	0	0	0	0	0	0	0	0	0	0	0	0	0	0	0	0	0	0	0	0	0	0	1	0	0	0	0	0	1	1	0	0	0	0	0	0	0	0	0	0	0	0	0	0	1
IWA0705.A	1	1	1	1	1	1	1	1	1	0	1	1	1	1	1	1	1	1	1	1	1	1	1	1	1	1	1	1	1	1	1	0	1	1	1	0	0	1	1	0	0	1	1	1	1	0	1	1	0
IWA0705.G	0	0	0	0	0	0	0	0	0	1	0	0	0	0	0	0	0	0	0	0	0	0	0	0	0	0	0	0	0	0	0	1	0	0	0	1	1	0	0	1	1	0	0	0	0	1	0	0	1
IWA0707.A	0	1	0	1	0	1	0	0	1	0	0	1	0	0	1	1	0	1	1	0	1	0	0	0	0	1	1	0	0	0	0	0	0	1	0	1	0	1	0	1	1	1	0	0	0	0	1	1	0
IWA0707.C	1	0	1	0	1	0	1	1	0	1	1	0	1	1	0	0	1	0	0	1	0	1	1	1	1	0	0	1	1	1	1	1	1	0	1	0	1	0	1	0	0	1	1	1	1	1	0	0	1
IWA0720.A	1	1	1	1	1	1	1	1	1	1	1	1	1	1	1	0	1	1	0	1	0	1	1	0	1	1	1	1	0	1	1	1	1	1	1	0	1	0	0	1	0	1	1	1	1	1	1	1	0
IWA0720.C	0	0	0	0	0	0	0	0	0	0	0	0	0	0	0	1	0	0	1	0	1	0	0	1	0	0	0	0	1	0	0	0	0	0	0	1	0	1	1	0	1	0	0	0	0	0	0	0	1
IWA0721.A	0	0	1	0	1	0	1	0	1	1	0	0	0	1	1	1	0	0	0	0	0	0	0	0	0	0	0	0	0	1	1	0	1	0	0	0	0	0	0	0	0	0	0	0	0	0	0	0	0
IWA0721.C	1	1	0	1	0	1	0	1	0	0	1	1	1	0	0	0	1	1	1	1	1	1	1	1	1	1	1	1	1	0	0	1	0	1	1	1	1	1	1	1	1	1	1	1	1	1	1	1	1
IWA0734.A	1	1	1	1	1	1	0	1	1	1	1	1	0	1	0	0	1	1	1	1	1	1	1	0	1	1	1	0	0	1	1	1	1	1	1	1	1	0	0	1	1	0	1	1	0	0	0	1	0
IWA0734.G	0	0	1	0	0	0	1	0	0	0	0	0	1	0	1	1	0	0	0	0	0	0	0	1	0	0	0	1	1	0	0	0	0	0	0	0	0	1	1	0	0	1	0	0	1	1	1	0	1
IWA0738.A	1	1	1	1	1	0	1	1	1	1	0	0	1	1	0	1	1	1	1	0	0	1	0	1	0	0	1	0	1	0	0	1	1	1	1	1	1	1	1	1	1	1	1	0	0	1	1	0	0
IWA0738.C	0	0	1	0	0	1	0	0	0	0	1	1	0	0	1	0	0	0	0	1	1	1	1	0	1	1	0	1	0	1	1	0	1	0	0	0	0	0	0	0	0	0	0	1	1	0	0	1	1
IWA0741.A	0	0	0	1	0	1	0	0	1	1	1	1	1	0	0	0	1	1	0	0	1	1	1	1	0	0	0	0	0	0	0	1	1	1	1	0	0	1	1	1	1	0	0	1	0	0	0	1	1
IWA0741.C	1	1	1	0	1	0	1	1	0	0	0	0	0	1	1	1	0	0	1	1	0	0	0	0	1	1	1	1	1	1	1	0	1	0	0	1	1	0	0	0	0	1	1	0	1	1	1	0	0
IWA0743.A	1	1	1	1	1	1	1	1	1	1	1	1	1	1	1	0	1	1	0	1	0	1	1	1	1	1	1	1	0	1	1	0	1	1	0	0	0	0	1	1	0	1	1	1	1	1	1	1	1
IWA0743.G	0	0	0	0	0	0	0	0	0	0	0	0	0	0	0	1	0	0	1	0	1	0	0	0	0	0	0	0	1	0	0	1	1	0	1	1	1	1	0	0	1	0	0	0	0	0	0	0	0
IWA0747.A	0	0	1	0	1	0	1	1	0	0	1	0	1	0	1	0	0	1	0	1	0	0	0	0	0	0	0	0	0	0	0	0	0	0	0	0	0	1	1	0	0	0	0	1	0	0	0	1	1
IWA0747.G	1	1	0	1	0	1	0	0	1	1	0	1	0	1	0	1	1	0	1	0	1	1	1	1	1	1	1	1	1	1	1	1	1	1	1	1	1	0	0	1	1	1	1	0	1	1	1	0	0
IWA0755.A	0	0	0	0	0	0	0	0	0	0	0	0	0	0	0	0	0	0	0	0	0	0	0	0	0	0	0	0	0	0	0	0	0	0	0	0	0	0	0	0	0	0	0	1	0	0	0	0	0
IWA0755.G	1	1	1	1	1	1	1	1	1	1	1	1	1	1	1	1	1	1	1	1	1	1	1	1	1	1	1	1	1	1	1	1	1	1	1	1	1	1	1	1	1	1	1	0	1	1	1	1	1
IWA0756.A	0	0	0	0	0	0	0	0	1	1	0	0	1	0	0	1	0	0	0	1	0	1	0	1	1	1	0	1	0	1	1	1	0	0	0	1	0	0	0	1	0	1	1	1	0	1	0	0	0
IWA0756.G	1	1	1	1	1	1	1	1	0	0	1	1	0	1	1	0	1	1	1	0	1	0	1	0	0	0	1	0	1	0	0	0	1	1	1	0	1	1	1	0	1	0	0	0	1	0	1	1	1
IWA0759.A	1	1	1	0	0	1	0	0	1	0	1	1	0	0	0	1	0	1	1	1	1	0	0	0	1	1	1	1	1	1	1	1	1	0	0	0	1	0	0	0	1	1	0	0	0	0	1	0	1
IWA0759.C	0	0	0	1	1	0	1	1	0	1	0	0	1	1	1	0	1	0	1	0	0	1	1	1	0	0	0	0	0	0	0	0	0	1	1	1	0	1	1	1	0	0	1	1	1	1	0	1	0
IWA0760.A	1	0	1	0	1	0	1	0	1	1	0	0	1	1	0	0	1	0	0	0	1	1	0	0	0	1	0	0	0	0	0	0	0	1	0	0	0	0	0	0	0	1	0	0	1	0	0	0	1
IWA0760.G	0	1	0	1	0	1	0	1	1	0	1	1	0	0	1	1	0	1	1	1	0	0	1	1	1	0	1	1	1	1	1	1	1	0	1	1	1	1	1	1	1	0	1	1	0	1	1	1	0
IWA0775.A	1	1	0	1	1	1	0	1	1	1	1	1	1	1	0	1	1	1	1	1	1	1	1	0	1	0	0	0	0	1	1	1	1	1	1	1	1	0	0	1	1	1	1	0	0	0	1	1	0
IWA0775.G	0	0	1	0	0	0	1	0	0	0	0	0	0	0	1	0	0	0	0	0	0	0	0	1	0	1	1	1	1	0	0	0	0	0	0	0	0	1	1	0	0	1	0	1	1	1	0	0	1
IWA0776.A	0	1	1	1	1	1	1	1	1	0	1	1	1	1	1	1	1	0	1	0	0	1	1	1	1	1	0	1	1	1	1	0	1	1	0	1	0	1	1	0	0	1	1	0	0	1	0	0	0
IWA0776.G	1	0	0	0	0	0	0	0	0	1	0	0	0	0	0	0	0	1	0	1	1	0	0	0	0	0	1	0	0	0	0	1	0	0	1	0	1	0	0	1	1	0	0	1	1	0	1	1	1
IWA0787.A	0	1	1	1	1	1	1	1	1	0	1	1	0	1	1	1	1	1	1	1	1	1	1	1	1	1	1	1	1	1	1	1	1	1	1	1	1	1	1	1	1	0	1	1	1	1	1	0	0
IWA0787.G	1	0	0	0	0	0	0	0	0	1	0	0	1	0	0	0	0	0	0	0	0	0	0	0	0	0	0	0	0	0	0	0	0	0	0	0	0	0	0	0	0	1	0	0	0	0	0	1	1
IWA0790.A	1	1	1	1	1	1	1	1	1	1	1	1	1	1	1	1	1	1	1	0	1	1	1	1	1	1	1	1	1	1	1	1	1	0	1	1	1	1	1	1	1	1	1	1	1	0	1	1	1
IWA0790.G	0	0	0	0	0	0	0	0	0	0	0	0	0	0	0	0	0	0	0	1	0	0	0	0	0	0	0	0	0	0	0	0	0	1	0	0	0	0	0	0	0	0	0	0	0	1	0	0	0
IWA0795.A	1	1	1	0	1	0	0	1	1	0	0	0	0	1	1	1	1	0	1	0	1	1	1	1	1	1	1	0	0	1	1	1	1	0	1	1	1	1	1	1	1	0	1	1	0	1	0	1	1
IWA0795.G	0	0	0	1	0	1	1	0	0	1	1	1	1	0	0	0	0	1	0	1	0	0	0	0	0	0	0	1	1	0	0	0	0	1	0	0	0	0	0	0	0	1	0	0	1	0	1	0	0
IWA0796.A	0	1	1	1	1	1	1	1	1	1	0	1	0	1	0	0	1	1	1	1	0	1	1	0	1	0	0	0	1	1	1	0	1	1	1	0	0	1	1	0	0	1	0	1	1	0	0	0	1
IWA0796.G	1	0	0	0	0	0	0	0	0	0	1	0	1	0	1	1	0	0	0	0	1	0	0	1	0	1	1	1	1	0	0	1	0	0	0	1	1	0	0	1	1	0	1	0	0	1	1	1	0
IWA0797.A	1	0	0	0	0	0	0	0	0	0	1	0	1	0	1	1	0	1	1	0	1	0	0	1	0	1	1	1	1	0	0	1	0	0	0	1	1	1	0	1	1	0	1	0	0	1	1	1	0
IWA0797.G	0	1	1	1	1	1	1	1	1	1	0	1	0	1	0	0	1	1	1	1	0	1	1	0	1	0	0	0	1	1	1	0	1	1	1	0	0	0	1	0	0	1	0	1	1	0	0	0	1
IWA0798.A	1	0	0	0	0	0	0	0	0	0	1	0	1	0	1	1	0	1	1	0	1	0	0	1	0	1	1	1	1	0	0	1	0	0	0	1	1	1	0	1	1	0	1	0	0	1	1	1	0
IWA0798.G	0	1	1	1	1	1	1	1	1	1	0	1	0	1	0	0	1	1	1	1	0	1	1	0	1	0	0	0	1	1	1	0	1	1	1	0	0	0	1	0	0	1	0	1	1	0	0	0	1
IWA0799.A	1	0	1	0	1	0	1	1	1	0	1	0	0	0	0	0	1	0	1	0	1	1	1	0	1	0	0	1	0	1	1	0	1	1	1	0	0	1	0	1	1	1	1	1	1	1	1	1	0
IWA0799.G	0	1	0	1	0	1	0	0	0	1	0	1	1	1	1	1	0	1	1	1	0	0	0	1	0	1	1	0	1	0	0	1	0	0	0	1	1	0	1	0	0	0	0	0	0	0	0	0	1
IWA0810.A	1	0	1	0	1	0	1	1	0	1	1	0	1	1	0	0	1	0	0	1	0	1	1	1	0	0	0	0	0	1	1	1	1	0	0	1	1	0	1	1	0	0	0	0	1	0	0	0	0
IWA0810.G	0	1	0	1	0	1	0	0	1	0	0	1	0	0	1	1	0	1	1	0	1	0	0	0	1	1	1	1	1	0	0	0	0	1	1	0	0	1	0	0	1	1	1	1	0	1	1	1	1
IWA0821.A	0	0	1	0	0	0	0	0	0	0	1	0	0	0	0	0	0	0	0	0	0	0	0	0	0	0	0	0	0	0	0	1	0	1	1	1	0	1	1	1	1	0	0	1	0	0	0	1	0
IWA0821.G	1	1	0	1	1	1	1	1	1	1	0	1	1	1	1	1	1	1	1	1	1	1	1	1	1	1	1	1	1	1	1	0	1	0	0	0	1	0	0	0	0	1	1	0	1	1	1	0	1
IWA0830.A	1	0	0	0	0	0	0	0	0	0	1	0	0	1	0	0	1	0	0	0	1	1	0	1	1	1	1	1	1	0	1	0	0	0	1	0	0	0	0	1	1	1	1	0	1	1	1	0	0
IWA0830.G	0	1	1	1	1	1	1	1	1	1	0	1	1	0	1	1	0	1	1	1	0	0	1	0	0	0	0	0	0	1	0	1	1	1	0	1	1	1	1	0	0	0	0	1	0	0	0	1	1
IWA0835.A	1	0	1	0	1	0	1	1	0	1	0	0	1	1	1	1	1	0	1	1	1	1	1	1	1	1	0	1	1	1	1	1	1	1	0	0	0	1	1	0	0	1	0	0	0	0	1	0	0
IWA0835.C	0	1	0	1	0	1	0	0	1	0	1	1	0	0	0	0	0	1	0	0	0	0	0	0	0	0	1	0	0	0	0	0	0	0	1	1	1	0	0	1	1	0	1	1	1	1	0	1	1
IWA0836.A	0	0	0	0	0	0	0	0	0	0	1	0	1	0	0	0	0	0	0	1	1	1	1	1	1	1	0	1	1	1	0	0	1	1	1	0	0	1	0	0	0	0	0	1	0	0	1	0	0
IWA0836.G	1	1	1	1	1	1	1	1	1	1	0	1	0	1	1	1	1	1	1	0	0	0	0	0	0	0	1	0	0	0	1	1	0	0	0	1	1	1	1	1	1	1	1	0	1	1	0	1	1
IWA0850.A	0	0	0	0	0	0	0	0	1	1	1	0	0	0	0	0	1	0	0	0	0	0	0	0	0	0	1	0	0	0	0	0	1	1	0	0	0	0	1	0	0	0	0	0	1	0	0	0	1
IWA0850.G	1	1	1	1	1	1	1	1	0	0	0	1	1	1	1	1	0	1	1	1	1	1	1	1	1	1	0	1	1	1	1	1	1	0	1	1	1	1	0	1	1	1	1	1	0	1	1	1	0
IWA0855.A	0	0	0	0	0	0	0	0	0	0	0	0	0	0	0	1	0	0	1	0	1	1	1	0	1	0	0	1	1	1	1	0	1	0	1	0	1	1	0	1	1	1	0	1	1	1	1	1	0
IWA0855.G	1	1	1	1	1	1	1	1	1	1	1	1	1	1	1	0	1	1	1	1	0	0	0	1	0	1	1	0	0	0	0	1	1	1	0	1	0	0	1	0	0	0	1	0	0	0	0	0	1
IWA0868.A	0	0	0	0	0	0	0	0	0	0	0	0	0	0	0	0	0	0	0	0	0	0	0	0	0	0	0	0	0	0	0	0	0	0	0	0	0	0	0	0	0	0	0	0	0	1	0	1	0
IWA0868.G	1	1	1	1	1	1	1	1	1	1	1	1	1	1	1	1	1	1	1	1	1	1	1	1	1	1	1	1	1	1	1	1	1	1	1	1	1	1	1	1	1	1	1	1	1	0	1	0	1
IWA0881.A	1	1	1	0	1	1	1	1	1	0	1	1	1	1	1	1	1	0	1	0	1	1	1	1	1	1	1	1	1	1	1	0	1	1	1	1	0	1	1	0	0	0	1	0	1	1	1	1	0
IWA0881.G	0	0	0	1	0	0	0	0	0	1	0	0	0	0	0	0	0	1	0	1	0	0	0	0	0	0	0	0	0	0	0	1	0	0	0	0	1	0	0	1	1	1	0	1	0	0	0	0	1
IWA0887.A	0	0	0	0	0	0	0	0	0	0	1	0	1	0	0	0	0	1	0	1	1	1	0	1	0	0	0	1	1	0	0	0	0	0	0	0	1	0	0	0	1	0	0	0	0	0	0	0	0
IWA0887.G	1	1	1	1	1	1	1	1	1	1	0	1	0	1	1	1	1	0	1	0	0	0	1	0	1	1	1	0	0	1	1	1	1	1	1	1	0	1	1	1	0	1	1	1	1	1	1	1	1
IWA0890.A	0	0	0	0	0	0	0	0	0	0	0	0	0	0	0	0	0	0	0	1	0	0	0	0	1	0	0	1	1	0	0	0	0	1	0	1	0	0	0	0	1	0	1	1	1	1	0	0	1
IWA0890.G	1	1	1	1	1	1	1	1	1	1	1	1	1	1	1	1	1	1	1	0	1	1	1	1	0	1	1	0	0	1	1	1	1	0	1	0	1	1	1	1	0	1	0	0	0	0	1	1	0
IWA0899.A	0	0	0	0	0	0	0	0	0	0	0	0	0	0	0	1	0	0	1	1	1	0	0	1	0	0	0	0	1	0	0	1	0	0	0	1	0	0	0	0	1	0	0	0	0	0	0	0	0
IWA0899.G	1	1	1	1	1	1	1	1	1	1	1	1	1	1	1	0	1	1	0	0	0	1	1	0	1	1	1	1	0	1	1	0	1	1	1	0	1	1	1	1	0	1	1	1	1	1	1	1	1
IWA0901.A	0	0	0	0	0	1	1	0	0	0	0	1	0	0	0	0	0	1	0	0	0	0	1	0	1	0	0	0	1	0	1	0	0	0	0	0	0	1	1	0	0	0	0	0	0	0	1	0	0
IWA0901.C	1	1	1	1	1	0	0	1	1	1	1	0	1	1	1	1	1	0	1	1	1	1	0	1	0	1	1	1	0	1	0	1	1	1	1	1	1	0	0	1	1	1	1	1	1	1	0	1	1
IWA0917.A	1	0	1	1	1	1	0	0	1	0	0	0	1	0	0	0	0	0	0	0	0	1	1	1	0	0	1	0	0	1	1	0	1	0	1	0	0	1	0	0	0	1	0	1	1	1	1	0	1
IWA0917.G	0	1	0	0	0	0	1	1	0	1	1	1	0	1	1	1	1	1	1	1	1	0	0	0	1	1	0	1	1	0	0	1	0	1	0	1	1	0	1	1	1	0	1	0	0	0	0	1	0
IWA0919.A	0	1	0	1	0	1	0	1	0	1	0	0	1	0	1	0	1	0	0	0	0	1	0	1	0	1	1	0	0	0	0	1	0	1	0	1	0	1	1	1	0	1	1	1	1	1	0	1	1
IWA0919.G	1	0	1	0	1	0	1	0	1	0	1	1	0	1	0	1	0	1	1	1	1	0	1	1	1	0	0	1	1	1	1	0	1	0	1	0	1	0	1	0	1	0	0	0	0	0	1	0	0
IWA0920.A	1	0	1	0	0	0	1	0	1	0	1	1	0	1	0	1	0	1	1	1	1	0	1	1	1	0	0	1	1	1	1	0	1	0	1	0	1	0	1	0	1	0	0	0	0	0	1	0	0
IWA0920.C	0	1	0	1	1	1	0	1	0	1	0	0	1	0	1	0	1	0	0	0	0	1	0	1	0	1	1	0	0	0	0	1	0	1	0	1	0	1	1	1	0	1	1	1	1	1	0	1	1
IWA0921.A	0	0	0	0	0	1	0	1	0	1	0	1	1	0	0	1	1	0	0	0	1	0	0	1	0	0	0	1	1	0	0	0	0	0	0	1	1	0	0	1	1	0	0	1	0	0	0	1	0
IWA0921.G	1	1	1	1	1	0	1	0	1	0	1	0	0	1	1	0	0	1	1	1	0	1	1	0	1	1	1	0	0	1	1	1	1	1	1	0	0	1	1	0	0	1	1	0	1	1	1	0	1
IWA0926.A	0	1	0	1	0	1	0	0	0	1	0	1	1	1	1	1	0	1	1	1	0	0	0	1	0	1	1	0	1	0	0	1	0	0	0	1	1	0	1	0	0	0	0	0	0	0	0	0	1
IWA0926.G	1	0	1	0	1	0	1	1	1	0	1	0	0	0	0	0	1	0	1	0	1	1	1	0	1	0	0	1	0	1	1	0	1	1	1	0	0	1	0	1	1	1	1	1	1	1	1	1	0
IWA0927.A	1	0	1	0	1	0	1	0	1	1	0	0	1	1	0	0	0	0	0	0	1	0	1	0	0	1	0	0	0	0	0	0	0	0	0	0	0	0	1	0	0	1	0	0	1	0	0	0	0
IWA0927.G	0	1	0	1	0	1	0	1	0	1	1	1	0	0	1	1	1	1	1	1	0	1	0	1	1	0	1	1	1	1	1	1	1	1	1	1	1	1	0	1	1	0	1	1	0	1	1	1	1
IWA0936.A	0	0	1	0	0	0	0	0	0	1	0	0	0	0	1	0	0	0	0	0	0	0	0	0	0	0	0	0	0	0	0	1	1	1	1	1	0	0	1	1	0	0	0	0	0	0	0	1	0
IWA0936.G	1	1	1	1	1	1	1	1	1	0	1	1	1	1	0	1	1	1	1	1	1	1	1	1	1	1	1	1	1	1	1	0	0	1	0	0	1	1	0	0	1	1	1	1	1	1	1	0	1
IWA0941.A	1	1	1	1	1	1	1	1	1	1	1	1	1	1	1	1	1	1	1	1	1	1	1	1	1	1	1	1	1	1	1	1	1	1	1	1	1	1	0	1	1	0	1	0	1	1	1	0	0
IWA0941.C	0	0	0	0	0	0	0	0	0	0	0	0	0	0	0	0	0	0	0	0	0	0	0	0	0	0	0	0	0	0	0	0	0	0	0	0	0	0	1	0	0	1	0	1	0	0	0	1	1
IWA0952.A	0	1	1	0	1	0	1	0	0	0	0	0	1	1	0	1	1	1	1	0	1	1	1	1	1	1	1	1	1	1	1	0	1	1	1	0	0	1	1	1	1	1	0	1	1	1	1	1	1
IWA0952.G	1	0	0	1	0	1	0	1	1	1	1	1	0	0	1	0	0	0	0	1	0	0	0	0	0	0	0	0	0	0	0	1	0	0	0	1	1	0	0	0	0	0	1	0	0	0	0	0	0
IWA0954.A	1	1	0	1	1	1	1	1	1	0	0	1	1	1	1	1	1	0	1	1	1	1	1	0	1	1	1	1	1	1	1	1	1	0	0	1	1	1	1	0	0	1	1	0	0	0	1	0	0
IWA0954.G	0	0	1	0	0	0	0	0	0	1	1	0	0	0	0	0	0	1	0	0	0	0	0	1	0	0	0	0	0	0	0	0	0	1	1	0	0	0	0	1	1	0	0	1	1	1	0	1	1
IWA0971.A	0	0	0	0	0	0	0	0	0	0	0	0	0	0	0	0	0	0	0	0	0	0	0	0	0	0	0	0	0	0	0	0	0	0	0	0	0	0	0	0	0	0	0	1	0	0	0	0	0
IWA0971.G	1	1	1	1	1	1	1	1	1	1	1	1	1	1	1	1	1	1	1	1	1	1	1	1	1	1	1	1	1	1	1	1	1	1	1	1	1	1	1	1	1	1	1	0	1	1	1	1	1
IWA0989.A	0	1	0	1	1	1	0	0	1	0	1	1	1	0	1	1	0	1	0	0	1	0	1	1	1	1	1	1	1	1	1	1	1	1	1	0	0	0	0	0	0	1	1	1	1	1	1	1	0
IWA0989.G	1	0	1	0	0	0	1	1	0	1	0	0	0	1	0	0	1	0	1	1	0	1	0	0	0	0	0	0	0	0	0	0	0	0	0	1	1	1	1	1	1	0	0	0	0	0	0	0	1
IWA1000.A	1	0	0	0	0	0	0	0	0	0	0	0	1	0	0	0	0	0	1	0	1	0	1	0	1	1	1	1	1	1	1	0	1	1	1	1	0	0	0	1	1	1	0	1	1	0	1	0	1
IWA1000.G	0	1	1	1	1	1	1	1	1	1	1	1	0	1	1	1	1	1	0	1	0	1	0	1	0	0	0	0	0	0	0	1	0	0	0	0	1	1	1	0	0	0	1	0	0	1	0	1	0
IWA1005.A	1	1	1	1	1	1	0	1	1	1	1	1	1	1	0	1	1	1	1	1	1	1	0	0	1	0	0	0	0	1	1	1	1	1	1	1	1	0	0	1	1	1	1	0	0	0	1	1	0
IWA1005.G	0	0	0	0	0	0	1	0	0	0	0	0	0	0	1	0	0	0	0	0	0	0	1	1	0	1	1	1	1	0	0	0	0	0	0	0	0	1	1	0	0	1	0	1	1	1	0	0	1
IWA1006.A	1	1	0	0	0	1	0	0	0	1	0	1	0	1	0	1	0	0	1	0	1	0	1	1	1	1	0	1	1	1	1	1	1	1	1	0	1	1	0	0	0	0	1	1	1	1	0	0	1
IWA1006.G	0	0	1	1	1	0	1	1	1	0	1	0	1	0	1	0	1	1	0	1	0	1	0	0	0	0	1	0	0	0	0	0	0	0	0	1	0	0	1	1	1	1	0	0	0	0	1	1	0
IWA1007.A	1	1	1	0	0	1	0	0	0	1	0	1	0	1	0	1	0	0	1	0	1	0	1	1	1	1	0	1	1	1	1	1	1	1	1	0	1	1	0	0	0	0	1	1	1	1	0	0	1
IWA1007.C	0	0	0	1	1	0	1	1	1	0	1	0	1	0	1	0	1	1	0	1	0	1	0	0	0	0	1	0	0	0	0	0	0	0	0	1	0	0	1	1	1	1	0	0	0	0	1	1	0
IWA1010.A	0	0	0	1	0	0	0	0	0	1	0	1	0	0	1	1	0	0	1	0	0	0	0	1	1	1	0	1	1	1	1	0	0	0	0	0	0	1	1	0	0	1	0	0	0	0	1	0	0
IWA1010.G	1	1	1	0	1	1	1	1	1	0	1	0	1	1	0	0	1	1	0	1	1	1	1	1	0	0	1	0	0	0	0	1	1	1	1	1	1	0	0	1	1	1	1	1	1	1	0	1	1
IWA1017.A	0	0	0	0	0	0	0	1	1	0	0	0	0	0	0	0	1	0	0	0	0	0	0	0	0	0	0	0	0	0	0	0	0	0	0	0	0	0	0	0	0	0	0	0	0	0	0	0	0
IWA1017.G	1	1	1	1	1	1	1	0	0	1	1	1	1	1	1	1	0	1	1	1	1	1	1	1	1	1	1	1	1	1	1	1	1	1	1	1	1	1	1	1	1	1	1	1	1	1	1	1	1
IWA1019.A	0	0	0	0	0	0	0	0	0	0	0	0	0	0	0	1	1	0	1	0	1	0	0	1	0	0	0	0	1	0	0	1	0	0	0	1	1	0	0	0	1	0	0	0	0	0	0	0	0
IWA1019.G	1	1	1	1	1	1	1	1	1	1	1	1	1	1	1	0	0	1	0	1	0	1	1	0	1	1	1	1	0	1	1	0	1	1	1	0	0	1	1	1	0	1	1	1	1	1	1	1	1
IWA1028.A	1	1	1	1	1	0	1	1	1	1	1	0	1	1	1	1	1	1	1	1	1	1	1	1	1	1	1	1	1	1	1	1	1	1	1	1	1	1	1	1	1	1	1	0	0	1	1	1	1
IWA1028.C	0	0	0	0	0	1	0	0	0	0	0	1	0	0	0	0	0	0	0	0	0	0	0	0	0	0	0	0	0	0	0	0	0	0	0	0	0	0	0	0	0	0	0	1	1	0	0	0	0
IWA1031.A	0	0	1	1	1	1	1	1	1	1	0	1	1	0	1	1	1	0	1	1	1	1	1	1	0	1	0	0	0	1	1	0	1	0	0	0	1	1	1	1	1	1	0	0	0	0	1	1	0
IWA1031.G	1	1	0	0	0	0	0	0	0	0	1	0	0	1	0	0	0	1	0	0	0	0	1	0	1	0	1	1	1	0	0	1	0	1	1	1	0	1	0	0	0	0	1	1	1	1	0	0	1
IWA1032.A	1	1	0	0	0	0	0	0	0	0	1	0	0	1	0	0	0	1	0	0	0	0	1	0	1	0	1	1	1	0	0	1	0	1	1	1	0	1	0	0	0	0	1	1	1	1	0	0	1
IWA1032.G	0	0	1	1	1	1	1	1	1	1	0	1	1	0	1	1	1	0	1	1	1	1	0	1	0	1	0	0	0	1	1	0	1	0	0	0	1	1	1	1	1	1	0	0	0	0	1	1	0
IWA1040.A	1	0	1	0	0	0	0	0	0	0	0	0	0	0	0	1	0	0	1	0	1	1	1	1	1	1	1	1	1	1	1	0	1	1	0	1	1	0	0	1	1	0	0	1	1	0	1	1	0
IWA1040.G	0	1	0	1	1	1	1	1	1	1	1	1	1	1	1	0	1	1	0	1	0	0	0	0	0	0	0	0	0	0	0	1	0	0	1	0	0	1	1	0	0	1	1	0	0	1	0	0	1
IWA1045.A	1	0	0	0	0	1	1	0	0	0	1	0	0	0	0	0	1	0	1	0	1	0	0	1	1	0	0	1	1	1	0	1	1	0	1	1	1	0	1	1	1	0	1	0	0	0	0	1	0
IWA1045.G	0	1	1	1	1	1	0	1	1	1	0	1	1	1	1	1	0	1	0	1	0	1	1	0	0	1	1	0	0	0	1	0	0	1	0	0	0	1	0	0	0	1	0	1	1	1	1	0	1
IWA1059.A	0	0	0	0	0	0	0	0	0	0	0	0	0	0	0	0	0	0	0	0	0	0	0	0	0	0	0	0	0	0	0	1	0	0	0	0	1	1	0	1	0	1	0	0	0	0	0	0	0
IWA1059.G	1	1	1	1	1	1	1	1	1	1	1	1	1	1	1	1	1	1	1	1	1	1	1	1	1	1	1	1	1	1	1	0	1	1	1	1	0	0	1	0	1	1	1	1	1	1	1	1	1
IWA1062.A	0	1	1	1	1	1	1	1	1	1	1	1	1	0	1	1	1	0	1	1	1	1	1	1	1	1	1	1	1	1	1	0	1	0	0	0	1	1	1	0	1	1	1	0	1	1	1	0	1
IWA1062.G	1	0	0	0	0	0	0	0	0	0	0	0	0	1	0	0	0	1	0	0	0	0	0	0	0	0	0	0	0	0	0	1	0	1	1	1	0	0	0	1	0	0	0	1	0	0	0	1	0
IWA1066.A	1	1	1	1	0	1	0	0	1	0	1	1	1	1	1	0	1	1	0	0	0	1	1	0	0	0	1	0	0	1	1	1	1	0	1	1	0	1	1	1	0	1	1	1	0	1	1	1	0
IWA1066.G	0	0	0	0	1	0	1	1	0	1	0	0	0	0	0	1	0	0	1	1	1	0	0	1	1	1	0	1	1	0	0	0	0	1	0	0	1	0	0	0	1	0	0	0	1	0	0	0	1
IWA1067.A	1	1	0	1	0	1	0	0	1	0	1	1	1	1	1	0	1	1	0	0	0	1	1	0	0	0	1	0	0	1	1	1	1	0	1	1	0	1	1	1	0	1	1	1	0	1	1	1	0
IWA1067.G	0	0	1	0	1	0	1	1	0	1	0	0	0	0	0	1	0	0	1	1	1	0	0	1	1	1	0	1	1	0	0	0	0	1	0	0	1	0	0	0	1	0	0	0	1	0	0	0	1
IWA1069.A	1	1	1	1	1	1	1	1	1	1	1	1	1	1	1	1	0	1	1	1	1	1	1	1	1	1	1	1	1	1	1	1	1	0	1	1	1	1	1	1	1	1	1	1	1	1	1	1	1
IWA1069.G	0	0	0	0	0	0	0	0	0	0	0	0	0	0	0	0	1	0	0	0	0	0	0	0	0	0	0	0	0	0	0	0	0	1	0	0	0	0	0	0	0	0	0	0	0	0	0	0	0
IWA1081.A	0	1	1	1	1	1	1	1	1	1	1	1	1	1	1	1	0	0	1	1	1	1	1	1	1	1	1	1	1	1	1	0	1	1	1	0	1	1	1	0	1	1	1	0	1	1	1	0	1
IWA1081.G	1	0	0	0	0	0	0	0	0	1	0	0	0	0	0	0	1	1	0	0	0	0	0	0	0	0	0	0	0	0	0	1	0	0	0	1	0	0	0	1	0	0	0	1	0	0	0	1	0
IWA1086.A	0	0	0	0	0	0	1	0	0	0	0	0	0	0	0	0	1	0	1	0	0	0	1	0	0	0	0	0	0	0	0	1	0	1	1	0	0	0	0	0	0	0	1	0	1	1	1	0	0
IWA1086.G	1	1	1	1	1	1	0	1	1	1	1	1	1	1	1	1	0	1	0	1	1	1	0	1	1	1	1	1	1	1	1	0	1	0	0	1	1	1	1	1	1	1	0	1	0	0	0	1	1
IWA1090.A	1	1	1	0	1	0	1	0	1	1	1	0	1	1	0	0	1	1	0	0	1	1	1	0	0	0	1	0	0	0	0	0	1	1	1	0	0	0	1	0	0	1	1	0	1	0	1	0	1
IWA1090.G	0	0	0	1	0	1	0	1	0	0	0	1	0	0	1	1	0	0	1	1	0	0	0	1	1	1	0	1	1	1	1	1	0	0	0	1	1	1	0	1	1	0	0	1	0	1	0	1	0
IWA1091.A	1	1	1	0	1	0	1	1	1	1	0	0	1	1	1	1	1	1	1	1	0	0	0	1	1	1	1	1	1	1	1	1	1	1	0	1	1	1	1	1	1	0	0	0	0	1	0	0	1
IWA1091.C	0	0	0	1	0	1	0	0	0	0	1	1	0	0	0	0	0	0	0	0	1	1	1	0	0	0	0	0	0	0	0	0	0	0	1	0	0	0	0	0	0	1	1	1	1	0	1	1	0
IWA1103.A	1	1	0	1	0	1	1	0	0	1	1	1	1	1	1	1	1	1	1	1	1	1	1	1	1	1	1	1	1	0	1	1	0	0	1	1	1	1	1	1	1	1	1	1	1	1	1	1	1
IWA1103.G	0	0	1	0	1	0	0	1	1	0	0	0	0	0	0	0	0	0	0	0	0	0	0	0	0	0	0	0	0	1	0	0	1	1	0	0	0	0	0	0	0	0	0	0	0	0	0	0	0
IWA1105.A	0	0	0	1	1	0	1	1	1	0	0	0	0	0	0	0	1	1	0	1	0	1	0	0	0	0	1	0	0	0	0	0	0	0	0	1	0	0	1	1	1	1	0	0	0	0	1	0	0
IWA1105.G	1	1	1	0	0	1	0	0	0	1	1	1	1	1	1	1	0	0	1	0	1	0	1	1	1	1	0	1	1	1	1	1	1	1	1	0	1	1	0	0	0	0	1	1	1	1	0	1	1
IWA1107.A	0	1	0	0	0	0	0	0	0	1	1	0	1	1	0	1	0	1	0	0	0	0	1	0	1	1	0	0	1	1	1	1	0	1	0	0	0	1	1	0	0	1	1	1	0	1	0	0	0
IWA1107.G	1	0	1	1	1	1	1	1	1	0	0	1	0	0	1	0	1	0	1	1	1	1	0	1	0	0	1	1	0	0	0	0	1	0	1	1	1	0	0	1	1	0	0	0	1	0	1	1	1
IWA1109.A	1	1	1	1	1	1	1	1	1	1	1	1	1	1	1	1	1	1	1	0	1	1	1	1	1	0	1	1	1	1	1	0	1	1	1	0	1	1	1	1	0	1	1	1	1	0	0	1	1
IWA1109.G	0	0	0	0	0	0	0	0	0	0	0	0	0	0	0	0	0	0	0	1	0	0	0	0	0	1	0	0	0	0	0	1	0	0	0	1	0	0	0	0	1	0	0	0	0	1	1	0	0
IWA1110.A	1	0	1	0	1	0	1	1	0	0	1	0	1	1	0	0	1	0	0	1	0	1	1	1	0	0	0	0	0	1	1	1	1	0	0	1	1	0	1	1	0	0	0	0	1	0	0	0	0
IWA1110.G	0	1	0	1	0	1	0	0	1	1	0	1	0	0	1	1	0	1	1	0	1	0	0	0	1	1	1	1	1	0	0	0	0	1	1	0	0	1	0	0	1	1	1	1	0	1	1	1	1
IWA1111.A	1	0	1	0	1	0	1	1	0	0	1	0	1	1	0	0	1	0	0	1	0	1	1	1	0	0	0	0	0	1	1	1	1	0	0	0	1	1	1	0	0	0	0	0	1	0	0	0	0
IWA1111.C	0	1	0	1	0	1	0	0	1	1	0	1	0	0	1	1	0	1	1	0	1	0	0	0	1	1	1	1	1	0	0	0	0	1	1	1	0	0	0	1	1	1	1	1	0	1	1	1	1
IWA1113.A	1	0	1	0	0	0	0	0	0	1	1	1	1	0	1	0	1	0	0	0	0	1	0	1	0	0	1	1	0	0	0	1	0	0	1	0	1	0	0	0	0	0	0	0	1	0	1	1	1
IWA1113.C	0	1	0	1	1	1	1	1	1	0	0	0	0	1	0	1	1	1	1	1	1	0	1	1	1	1	0	1	1	1	1	0	1	1	0	1	1	1	1	1	1	1	1	1	0	1	0	0	0
IWA1118.A	1	1	1	1	1	1	1	1	1	1	1	1	1	1	1	1	1	1	1	1	1	1	1	1	1	1	1	1	1	1	1	1	1	1	1	1	1	1	1	0	1	1	1	1	1	1	1	0	0
IWA1118.G	0	0	0	0	0	0	0	0	0	0	0	0	0	0	0	0	0	0	0	0	0	0	0	0	0	0	0	0	0	0	0	0	0	0	0	0	0	0	0	1	0	0	0	0	0	0	0	1	1
IWA1119.A	0	0	0	0	0	0	0	0	0	0	0	0	0	0	0	0	0	0	0	0	0	0	0	0	0	0	0	0	0	0	0	0	0	0	0	0	0	0	0	1	0	0	0	0	0	0	0	1	1
IWA1119.G	1	1	1	1	1	1	1	1	1	1	1	1	1	1	1	1	1	1	1	1	1	1	1	1	1	1	1	1	1	1	1	1	1	1	1	1	1	1	1	0	1	1	1	1	1	1	1	0	0
IWA1137.A	1	1	0	0	0	0	0	0	0	1	0	0	1	1	0	1	1	0	0	0	1	0	1	0	0	0	1	1	0	1	0	0	1	0	0	1	1	1	1	1	1	1	1	1	1	1	0	1	1
IWA1137.G	0	0	1	1	1	1	1	1	1	0	1	1	0	0	1	0	0	1	1	1	0	1	0	1	1	1	0	0	1	0	1	1	0	1	1	0	0	0	0	0	0	0	0	0	0	0	1	0	0
IWA1141.A	0	0	0	0	0	0	0	0	0	0	0	0	0	0	0	0	0	0	0	0	0	0	0	0	0	0	0	0	0	0	0	1	0	0	0	0	0	0	0	0	0	0	0	0	0	0	0	0	0
IWA1141.G	1	1	1	1	1	1	1	1	1	1	1	1	1	1	1	1	1	1	1	1	1	1	1	1	1	1	1	1	1	1	1	0	1	1	1	1	1	1	1	1	1	1	1	1	1	1	1	1	1
IWA1155.A	1	1	1	0	1	1	1	1	1	0	1	0	1	1	1	1	1	1	0	1	1	1	1	0	0	1	0	0	1	1	1	1	1	1	1	1	1	1	1	1	1	0	0	0	1	1	0	1	1
IWA1155.G	0	0	0	1	0	0	0	0	0	1	0	1	0	0	0	0	0	0	1	0	0	0	0	1	1	0	1	1	0	0	0	0	0	0	0	0	0	0	0	0	0	1	1	1	0	0	1	0	0
IWA1170.A	1	1	0	0	0	0	0	0	0	1	1	0	1	1	0	1	1	0	0	0	1	1	1	0	0	0	1	1	0	1	0	1	1	0	1	1	1	1	1	1	1	1	1	1	1	1	0	1	1
IWA1170.G	0	0	1	1	1	1	1	1	1	0	0	1	1	0	1	0	0	1	1	1	0	0	0	1	1	1	0	0	1	0	1	0	0	1	0	0	0	0	0	0	0	0	0	0	0	0	1	0	0
IWA1187.A	1	1	1	1	0	1	0	1	1	1	1	1	0	1	1	0	1	1	0	1	1	1	1	1	1	1	1	1	1	1	1	1	1	1	1	1	1	1	1	1	1	1	1	1	1	1	1	1	1
IWA1187.G	0	0	1	0	1	0	1	0	0	0	0	0	1	0	0	1	0	0	1	0	0	0	0	0	0	0	0	0	0	0	0	0	0	0	0	0	0	0	0	0	0	0	0	0	0	0	0	0	0
IWA1192.A	1	0	0	0	0	0	0	0	0	0	0	0	0	1	0	0	0	0	0	0	1	1	0	1	1	1	1	1	1	0	1	0	0	0	1	0	0	0	0	1	1	1	1	0	1	1	1	0	0
IWA1192.G	0	1	1	1	1	1	1	1	1	1	1	1	1	0	1	1	1	1	1	1	0	0	1	0	0	0	0	0	0	1	0	1	1	1	0	1	1	1	1	0	0	0	0	1	0	0	0	1	1
IWA1194.A	0	0	0	1	0	1	0	0	1	1	1	1	1	0	0	0	1	1	0	0	1	1	1	1	0	0	0	0	0	0	0	1	1	1	1	0	0	1	1	1	1	0	0	1	0	0	0	1	1
IWA1194.G	1	1	1	0	1	0	1	1	0	0	0	0	0	1	1	1	0	0	1	1	0	0	0	0	1	1	1	1	1	1	1	0	1	0	0	1	1	0	0	0	0	1	1	0	1	1	1	0	0
IWA1221.A	1	0	0	0	0	0	0	0	0	0	1	0	0	1	0	0	1	0	0	0	1	1	0	1	1	1	1	1	1	0	1	0	0	0	1	0	0	0	0	1	1	1	1	0	1	1	1	0	0
IWA1221.G	0	1	1	1	1	1	1	1	1	1	0	1	1	0	1	1	0	1	1	1	0	0	1	0	0	0	0	0	0	1	0	1	1	1	0	1	1	1	1	0	0	0	0	1	0	0	0	1	1
IWA1223.A	0	0	0	0	0	0	0	0	0	0	0	0	0	0	0	0	0	0	0	0	0	0	0	0	1	1	0	0	1	1	1	1	0	0	1	0	0	0	0	1	0	0	0	0	0	1	0	0	0
IWA1223.G	1	1	1	1	1	1	1	1	1	1	1	1	1	1	1	1	1	1	1	1	1	1	1	1	0	0	1	1	0	0	0	0	1	1	0	1	1	1	1	0	1	1	1	1	1	0	1	1	1
IWA1231.A	1	1	0	1	1	1	0	1	1	1	1	1	1	1	0	1	1	1	1	1	1	1	1	0	1	0	0	1	0	1	1	1	1	1	1	1	1	0	0	1	1	1	1	0	0	0	1	1	0
IWA1231.G	0	0	1	0	0	0	1	0	0	0	0	0	0	0	1	0	0	0	0	0	0	0	0	1	0	1	1	0	1	0	0	0	0	0	0	0	0	1	1	0	0	1	0	1	1	1	0	0	1
IWA1236.A	1	0	0	0	1	0	1	0	0	0	0	0	0	0	1	1	1	1	1	0	1	0	1	1	1	1	1	1	1	1	1	1	1	1	1	1	1	0	0	1	1	1	1	0	1	0	1	0	0
IWA1236.G	0	1	1	1	0	1	0	1	1	1	1	1	1	1	0	0	0	0	0	1	0	1	0	0	0	0	0	0	0	0	0	0	0	0	0	0	0	1	1	0	0	0	0	1	0	1	0	1	1
IWA1241.A	0	0	0	0	0	0	0	0	0	0	0	0	0	0	0	0	1	0	0	0	0	0	0	1	0	0	0	0	0	0	0	1	0	1	0	1	0	1	1	0	0	0	0	0	0	0	0	0	0
IWA1241.G	1	1	1	1	1	1	1	1	1	1	1	1	1	1	1	1	0	1	1	1	1	1	1	0	1	1	1	1	1	1	1	0	1	0	1	0	1	0	1	1	1	1	1	1	1	1	1	1	1
IWA1251.A	0	0	0	0	0	1	0	0	1	0	0	1	0	0	1	0	0	0	0	1	0	0	0	0	0	0	0	0	0	0	0	0	0	0	1	0	0	1	0	0	0	1	0	1	0	0	0	0	0
IWA1251.G	1	1	1	1	1	0	1	1	0	1	1	0	1	1	0	1	1	1	1	0	1	1	1	1	1	1	1	1	1	1	1	1	1	1	0	1	1	0	1	1	1	0	1	0	1	1	1	1	1
IWA1253.A	0	0	0	0	0	0	0	0	0	1	1	0	0	0	0	0	0	0	0	0	0	0	0	0	0	1	1	0	0	0	0	0	1	1	1	1	1	1	0	1	0	0	0	0	0	0	0	1	1
IWA1253.G	1	1	1	1	1	1	1	1	1	0	0	1	1	1	1	1	1	1	1	1	1	1	1	1	1	0	0	1	1	1	1	1	1	0	0	0	0	0	1	0	1	1	1	1	1	1	1	0	0
IWA1256.A	0	0	1	1	1	1	1	1	1	1	0	1	0	0	0	0	1	0	1	0	0	0	1	1	1	0	1	0	1	1	1	1	1	1	1	0	0	0	0	1	0	1	0	0	0	0	1	1	0
IWA1256.G	1	1	0	0	0	0	0	0	0	0	1	0	1	1	1	1	0	1	0	1	1	1	0	0	0	1	0	1	0	0	0	0	0	0	0	1	1	1	1	1	1	0	1	1	1	1	0	0	1
IWA1265.A	1	1	1	1	1	1	1	1	1	1	1	1	0	1	1	0	1	1	1	1	0	1	1	0	1	0	0	0	1	1	1	1	1	1	1	0	0	1	1	1	0	1	0	1	1	0	0	1	1
IWA1265.G	0	0	0	0	0	0	0	0	0	0	0	0	1	0	0	1	0	0	1	0	1	0	0	1	0	1	1	1	1	0	0	0	0	0	0	1	1	0	0	0	1	0	1	0	0	1	1	0	0
IWA1270.A	0	0	1	1	1	0	0	0	0	0	0	0	1	0	0	0	0	0	0	0	0	1	0	0	1	1	1	1	0	1	1	0	0	1	0	0	1	0	0	0	0	1	1	0	1	1	1	1	0
IWA1270.C	1	1	0	0	0	1	1	1	1	1	1	1	0	1	1	1	1	1	1	1	1	0	1	1	0	0	0	0	1	0	0	1	1	0	1	1	0	1	1	1	1	0	0	1	0	0	0	0	1
IWA1278.A	1	1	1	1	1	1	1	1	1	1	1	1	1	1	1	1	1	1	1	1	1	1	1	1	0	1	1	1	0	0	1	1	1	1	1	1	1	1	1	1	1	1	1	1	1	1	1	1	0
IWA1278.G	0	0	0	0	0	0	0	0	0	0	0	0	0	0	0	0	0	0	0	0	0	0	0	0	1	0	0	0	1	1	0	0	0	0	0	0	0	0	0	0	0	0	0	0	0	0	0	0	1
IWA1298.A	1	1	1	0	1	1	1	0	1	1	0	1	0	1	0	0	1	0	1	0	0	0	0	0	0	0	0	0	0	0	1	0	0	0	0	0	0	0	0	0	0	1	1	0	1	0	0	1	0
IWA1298.G	0	0	0	1	0	0	1	1	0	0	1	0	1	0	1	1	0	1	0	1	1	1	1	1	1	1	1	1	1	1	0	1	1	1	1	1	1	1	1	1	1	0	0	1	0	1	1	0	1
IWA1316.A	1	1	1	1	1	1	1	1	1	1	1	1	1	1	1	1	1	1	1	1	1	1	1	1	1	1	1	1	1	1	1	1	1	1	1	1	1	1	1	0	0	1	1	1	1	1	1	1	1
IWA1316.G	0	0	0	0	0	0	0	0	0	0	0	0	0	0	0	0	0	0	0	0	0	0	0	0	0	0	0	0	0	0	0	0	0	0	0	0	0	0	0	1	1	0	0	0	0	0	0	0	0
IWA1320.A	0	0	0	0	0	0	0	0	0	0	0	0	0	0	0	0	0	0	0	0	0	0	0	0	0	0	0	0	0	0	0	1	0	0	0	0	0	0	0	0	0	0	0	0	0	1	0	0	0
IWA1320.G	1	1	1	1	1	1	1	1	1	1	1	1	1	1	1	1	1	1	1	1	1	1	1	1	1	1	1	1	1	1	1	0	1	1	1	1	1	1	1	1	1	1	1	1	1	0	1	1	1
IWA1323.A	1	1	0	0	1	1	1	1	1	1	1	1	0	1	1	1	1	1	0	1	1	1	1	0	1	1	1	1	1	1	1	1	1	1	1	1	0	0	1	0	0	1	1	1	0	1	1	0	1
IWA1323.C	0	0	1	1	0	0	0	0	0	0	0	0	1	0	0	0	0	0	1	0	0	0	0	1	0	0	0	0	0	0	0	0	0	0	0	0	1	1	0	1	1	0	0	0	1	0	0	1	0
IWA1335.A	0	1	0	0	0	1	0	1	0	1	0	1	0	1	1	1	0	0	1	0	1	1	1	1	1	1	1	1	1	1	1	1	0	1	0	1	1	1	1	1	1	0	0	1	0	1	0	1	0
IWA1335.G	1	0	1	1	1	0	1	0	1	0	1	0	1	0	0	0	1	1	0	1	0	0	0	0	0	0	0	0	0	0	0	0	1	0	1	0	0	0	0	0	0	1	1	0	1	0	1	0	1
IWA1339.A	1	1	1	0	1	0	1	1	1	0	0	0	0	1	0	0	1	0	0	0	0	0	0	0	0	0	0	0	0	0	1	0	0	0	0	0	0	0	0	0	0	1	1	0	1	1	0	0	0
IWA1339.G	0	0	0	1	0	1	1	0	0	1	1	1	1	0	1	1	0	1	1	1	1	1	1	1	1	1	1	1	1	1	0	1	1	1	1	1	1	1	1	1	1	0	0	1	0	0	1	1	1
IWA1343.A	0	0	0	0	0	1	0	0	1	0	0	1	0	1	1	1	0	0	0	1	1	0	0	0	1	0	1	1	0	0	0	1	1	1	0	1	1	1	1	1	1	1	1	1	1	0	0	1	0
IWA1343.C	1	1	1	1	1	0	1	1	1	1	1	0	1	0	0	0	1	1	1	0	0	1	1	1	0	1	0	0	1	1	1	0	0	0	1	0	0	0	0	0	0	0	0	0	0	1	1	0	1
IWA1346.A	0	1	0	0	0	0	0	0	0	0	0	0	0	1	0	0	0	1	0	0	0	0	0	0	0	0	0	0	0	0	0	0	0	0	0	0	0	0	0	0	0	1	1	0	1	0	0	0	0
IWA1346.C	1	0	1	1	1	1	1	1	1	1	1	1	1	0	1	1	1	0	1	1	1	1	1	1	1	1	1	1	1	1	1	1	1	1	1	1	1	1	1	1	1	0	0	1	0	1	1	1	1
IWA1350.A	0	0	0	0	1	0	1	1	1	0	1	0	0	0	0	1	1	0	1	1	1	1	1	1	1	1	1	1	1	1	0	1	0	1	0	0	1	1	0	0	1	0	1	1	1	1	1	1	1
IWA1350.G	1	1	1	1	0	1	0	0	0	1	0	1	1	1	1	0	0	1	0	0	0	0	0	0	0	0	0	0	0	0	1	0	1	0	1	1	0	0	1	1	0	1	0	0	0	0	0	0	0
IWA1359.A	1	1	1	1	1	1	1	1	1	1	1	1	1	1	1	1	1	1	1	0	1	1	1	1	1	1	1	1	0	1	0	1	1	1	1	1	0	1	0	1	0	1	1	1	1	1	1	1	1
IWA1359.G	0	0	0	0	0	0	0	0	0	0	0	0	0	0	0	0	0	0	0	1	0	0	0	0	0	0	0	0	1	0	1	0	0	0	0	0	1	0	1	0	1	0	0	0	0	0	0	0	0
IWA1367.A	0	0	0	1	0	1	0	0	0	0	1	1	0	0	1	0	0	0	1	0	0	1	0	0	1	1	0	0	1	0	0	0	0	1	1	0	0	0	0	1	1	1	0	0	0	1	0	1	1
IWA1367.G	1	1	1	0	1	0	1	1	1	1	0	0	1	1	0	1	1	1	0	1	1	0	1	1	0	0	1	1	0	1	1	1	1	0	0	1	1	1	1	0	0	0	1	1	1	0	1	0	0
IWA1369.A	0	0	1	0	1	0	0	1	1	0	1	0	0	0	0	0	0	0	0	0	0	0	0	0	0	0	0	0	0	0	0	0	1	1	0	0	0	0	0	0	0	0	0	0	0	0	0	0	0
IWA1369.G	1	1	0	1	0	1	1	0	0	1	1	1	1	1	1	1	1	1	1	1	1	1	1	1	1	1	1	1	1	1	1	1	0	0	1	1	1	1	1	1	1	1	1	1	1	1	1	1	1
IWA1370.A	0	0	1	0	1	0	0	1	1	0	0	0	0	0	0	0	0	0	0	0	0	0	0	0	0	0	0	0	0	1	0	0	1	1	0	0	0	0	0	0	0	0	0	0	0	0	0	0	0
IWA1370.G	1	1	0	1	0	1	1	0	0	1	1	1	1	1	1	1	1	1	1	1	1	1	1	1	1	1	1	1	1	0	1	1	0	0	1	1	1	1	1	1	1	1	1	1	1	1	1	1	1
IWA1371.A	1	1	0	1	0	1	1	0	0	1	1	1	1	1	1	1	1	1	1	1	1	1	1	1	1	1	1	1	1	0	1	1	0	0	1	1	1	1	1	1	1	1	1	1	1	1	1	1	1
IWA1371.G	0	0	1	0	1	0	0	1	1	0	0	0	0	0	0	0	0	0	0	0	0	0	0	0	0	0	0	0	0	1	0	0	1	1	0	0	0	0	0	0	0	0	0	0	0	0	0	0	0
IWA1382.A	0	0	0	0	0	0	0	0	0	0	0	0	0	0	0	0	0	0	0	0	0	0	0	0	0	0	0	0	0	0	0	1	0	0	0	0	0	0	0	0	0	0	0	0	0	0	0	0	1
IWA1382.G	1	1	1	1	1	1	1	1	1	1	1	1	1	1	1	1	1	1	1	1	1	1	1	1	1	1	1	1	1	1	1	0	1	1	1	1	1	1	1	1	1	1	1	1	1	1	1	1	0
IWA1383.A	1	1	1	0	1	1	1	1	0	0	0	0	0	0	1	1	0	0	0	0	0	0	0	1	1	0	0	0	0	0	0	0	0	0	0	0	1	1	0	1	0	1	1	1	0	1	1	1	1
IWA1383.C	0	0	0	1	0	0	0	0	1	1	1	1	1	1	0	0	1	1	1	1	1	1	1	0	0	1	1	1	1	1	1	1	1	1	1	1	0	0	1	0	1	0	0	0	1	0	0	0	0
IWA1384.A	1	1	0	0	1	0	0	0	1	1	1	0	0	1	0	1	0	1	1	0	1	0	0	0	0	0	0	0	0	0	0	1	0	1	0	0	1	0	0	0	0	0	0	1	0	0	1	0	0
IWA1384.G	0	0	1	1	0	1	1	1	0	0	0	1	1	0	1	0	1	0	0	1	0	1	1	1	1	1	1	1	1	1	1	0	1	0	1	1	0	1	1	1	1	1	1	0	1	1	0	1	1
IWA1389.A	0	0	0	0	0	0	0	0	0	0	0	0	0	0	0	0	0	0	1	0	0	0	0	0	0	0	0	0	1	1	1	0	0	1	0	0	0	0	0	0	0	0	0	0	0	0	0	0	1
IWA1389.G	1	1	1	1	1	1	1	1	1	1	1	1	1	1	1	1	1	1	0	1	1	1	1	1	1	1	1	1	0	0	0	1	1	0	1	1	1	1	1	1	1	1	1	1	1	1	1	1	0
IWA1398.A	1	1	1	1	1	1	1	1	1	0	1	1	1	0	1	1	1	1	1	0	1	0	1	1	1	1	1	1	1	1	1	1	0	1	1	1	1	1	1	1	1	1	1	1	1	1	1	1	1
IWA1398.G	0	0	0	0	0	0	0	0	0	1	0	0	0	1	0	0	0	0	0	1	0	1	0	0	0	0	0	0	0	0	0	0	1	0	0	0	0	0	0	0	0	0	0	0	0	0	0	0	0
IWA1410.A	1	1	1	1	1	1	1	1	1	1	1	1	1	1	1	0	1	1	0	1	0	1	1	0	0	0	1	0	0	1	1	1	1	0	1	1	0	1	1	1	0	0	1	1	0	1	1	1	1
IWA1410.G	0	0	0	0	0	0	0	0	0	0	0	0	0	0	0	1	0	0	1	0	1	0	0	1	1	1	0	1	1	0	0	0	0	1	0	0	1	0	0	0	1	1	0	0	1	0	0	0	0
IWA1413.A	0	0	0	0	0	0	0	0	0	1	0	0	0	1	1	0	0	0	0	0	0	1	0	0	0	0	1	0	0	0	0	1	0	0	0	0	0	0	1	1	0	1	1	1	0	1	0	1	1
IWA1413.G	1	1	1	1	1	1	1	1	1	0	1	1	1	0	0	1	1	1	1	1	1	0	1	1	1	1	0	1	1	1	1	0	1	1	1	1	1	1	0	0	1	0	0	0	1	0	1	0	0
IWA1416.A	0	0	0	0	0	0	0	0	0	0	0	0	0	0	0	0	0	0	0	0	0	0	0	0	0	0	0	0	0	0	0	1	0	0	0	1	0	0	1	0	1	0	0	1	1	1	0	0	1
IWA1416.G	1	1	1	1	1	1	1	1	1	1	1	1	1	1	1	1	1	1	1	1	1	1	1	1	1	1	1	1	1	1	1	0	1	1	1	0	1	1	0	1	0	1	1	0	0	0	1	1	0
IWA1417.A	0	0	0	0	0	0	0	0	0	0	0	0	0	0	0	0	0	0	0	0	0	0	0	0	0	0	0	0	0	0	0	1	0	0	0	1	0	1	1	0	1	0	0	1	1	1	0	0	1
IWA1417.G	1	1	1	1	1	1	1	1	1	1	1	1	1	1	1	1	1	1	1	1	1	1	1	1	1	1	1	1	1	1	1	0	1	1	1	0	1	0	0	1	0	1	1	0	0	0	1	1	0
IWA1419.A	1	1	1	1	1	1	1	1	1	1	1	1	0	0	1	1	1	1	1	1	0	0	1	1	1	1	1	1	1	1	1	1	1	0	0	1	1	1	1	1	1	1	1	0	0	0	0	1	1
IWA1419.G	0	0	0	0	0	0	0	0	0	0	0	0	1	1	0	0	0	0	0	0	1	1	0	0	0	0	0	0	0	0	0	0	1	1	1	0	0	0	0	0	0	0	0	1	1	1	1	0	0
IWA1421.A	1	1	0	1	0	1	0	0	1	0	1	1	0	0	1	1	0	1	1	0	1	1	0	1	0	1	1	0	0	1	1	0	1	1	0	0	1	1	1	0	1	0	0	0	1	0	1	1	0
IWA1421.C	0	0	1	0	1	0	1	1	0	1	0	0	1	1	0	0	1	0	0	1	0	0	1	0	1	0	0	1	1	0	0	1	0	0	1	1	0	0	0	1	0	1	1	1	0	1	0	0	1
IWA1423.A	0	0	0	0	0	0	0	0	0	1	1	0	0	0	0	0	0	0	0	0	0	0	0	0	0	0	0	0	0	0	0	0	1	1	0	0	0	0	1	0	0	0	0	0	0	0	0	1	0
IWA1423.G	1	1	1	1	1	1	1	1	1	0	0	1	1	1	1	1	1	1	1	1	1	1	1	1	1	1	1	1	1	1	1	1	1	0	1	1	1	1	0	1	1	1	1	1	1	1	1	0	1
IWA1449.A	0	0	0	0	0	1	0	0	0	0	0	0	0	0	1	0	0	0	0	0	0	0	0	0	0	0	0	0	0	0	0	0	0	0	0	0	0	0	1	0	0	0	0	1	0	0	0	1	1
IWA1449.C	1	1	1	1	1	0	1	1	1	1	1	1	1	1	0	1	1	1	1	1	1	1	1	1	1	1	1	1	1	1	1	1	1	1	1	1	1	1	0	1	1	1	1	0	1	1	1	0	0
IWA1457.A	1	1	1	1	1	0	1	0	1	1	0	1	0	1	1	0	0	1	0	1	1	1	1	1	1	1	0	0	1	1	1	1	1	1	1	1	0	1	1	1	1	1	1	1	0	0	1	0	1
IWA1457.G	0	0	0	0	0	1	0	1	0	0	1	0	1	0	0	1	1	0	1	0	0	0	0	0	0	0	1	1	0	0	0	0	0	0	0	0	1	0	0	0	0	0	0	0	1	1	0	1	0
IWA1458.A	0	0	0	0	0	0	0	0	0	0	0	0	0	0	0	0	0	0	0	0	0	0	0	0	0	0	0	0	0	0	0	1	0	0	0	1	0	0	0	0	1	0	0	0	1	1	0	0	0
IWA1458.C	1	1	1	1	1	1	1	1	1	1	1	1	1	1	1	1	1	1	1	1	1	1	1	1	1	1	1	1	1	1	1	0	1	1	1	0	1	1	1	1	0	1	1	1	0	0	1	1	1
IWA1459.A	0	1	1	1	1	0	1	1	1	0	1	0	1	1	1	0	1	1	1	1	1	1	1	0	0	0	1	1	0	1	1	0	1	1	1	0	0	1	1	1	0	1	0	1	0	0	0	1	1
IWA1459.G	1	0	0	0	0	1	0	0	0	1	0	1	0	0	0	1	0	0	0	0	0	0	0	1	1	1	0	0	1	0	0	1	0	0	0	1	1	0	0	0	1	0	1	0	1	1	1	0	0
IWA1474.A	1	1	0	0	0	0	1	0	0	0	0	0	0	1	1	1	0	0	1	1	0	0	1	0	1	1	1	1	1	1	1	0	1	0	0	1	1	0	0	0	0	1	1	0	1	1	1	0	0
IWA1474.C	0	0	1	1	1	1	1	1	1	1	1	1	1	0	0	0	1	1	0	0	1	1	0	1	0	0	0	0	0	0	0	1	1	1	1	0	0	1	1	1	1	0	0	1	0	0	0	1	1
IWA1495.A	1	0	0	0	0	0	1	0	0	1	0	0	0	0	0	0	0	0	1	0	0	0	0	1	0	0	1	0	0	0	0	0	0	1	0	0	0	0	0	0	0	0	1	0	0	1	0	0	0
IWA1495.G	0	1	1	1	1	1	0	1	1	1	1	1	1	1	1	1	1	1	0	1	1	1	1	0	1	1	0	1	1	1	1	1	1	0	1	1	1	1	1	1	1	1	0	1	1	0	1	1	1
IWA1496.A	0	0	1	0	1	0	0	1	1	0	0	0	0	0	0	0	0	0	0	0	0	0	0	0	0	0	0	0	0	0	0	0	1	1	0	0	0	0	0	0	0	0	0	0	0	0	0	0	0
IWA1496.C	1	1	0	1	0	1	1	0	0	1	1	1	1	1	1	1	1	1	1	1	1	1	1	1	1	1	1	1	1	1	1	1	0	0	1	1	1	1	1	1	1	1	1	1	1	1	1	1	1
IWA1498.A	1	1	1	1	1	1	1	1	1	1	1	1	1	1	1	1	1	1	1	1	1	1	1	1	0	0	0	1	1	1	0	1	1	1	1	1	1	1	1	1	1	1	1	0	1	1	1	1	1
IWA1498.G	0	0	0	0	0	0	0	0	0	0	0	0	0	0	0	0	0	0	0	0	0	0	0	0	1	1	1	0	0	0	1	0	0	0	0	0	0	0	0	0	0	0	0	1	0	0	0	0	0
IWA1501.A	0	1	0	0	1	1	0	1	1	0	0	1	0	0	1	0	0	0	1	1	0	0	0	0	0	0	0	0	0	0	0	1	0	0	1	0	0	1	0	0	0	1	0	1	1	1	0	0	0
IWA1501.G	1	0	1	1	0	0	1	0	0	1	1	0	1	1	0	1	1	1	0	0	1	1	1	1	1	1	1	1	1	1	1	0	1	1	0	1	1	0	1	1	1	0	1	0	0	0	1	1	1
IWA1502.A	0	0	0	0	0	0	0	0	0	1	1	0	0	0	1	0	0	0	0	0	0	1	0	0	0	0	0	0	0	1	1	0	1	0	0	1	0	0	1	1	0	0	0	0	1	0	1	1	0
IWA1502.G	1	1	1	1	1	1	1	1	1	0	0	1	1	1	0	1	1	1	1	1	1	0	1	1	1	1	1	1	1	0	0	1	0	1	1	0	1	1	0	0	1	1	1	1	0	1	0	0	1
IWA1510.A	0	1	0	0	1	0	1	1	0	1	0	0	0	1	0	0	1	0	0	1	0	0	0	1	0	0	0	0	0	0	0	1	0	0	0	1	0	1	1	1	0	0	0	0	0	0	0	0	0
IWA1510.G	1	0	1	1	0	1	0	0	1	0	1	1	1	0	1	1	0	1	1	0	1	1	1	0	1	1	1	1	1	1	1	0	1	1	1	0	1	0	0	0	1	1	1	1	1	1	1	1	1
IWA1512.A	1	1	1	1	1	1	1	1	1	0	1	1	1	1	1	0	1	1	0	1	0	1	1	1	0	1	1	1	0	1	1	0	1	1	1	1	0	1	1	0	0	1	0	0	1	0	1	1	0
IWA1512.G	0	0	0	0	0	0	0	0	0	1	0	0	0	0	0	1	0	0	1	0	1	0	0	0	1	0	0	0	1	0	0	1	0	0	0	0	1	0	0	1	1	0	1	1	0	1	0	0	1
IWA1521.A	0	1	0	0	0	1	0	0	0	1	1	1	1	1	1	1	0	1	1	0	1	0	0	1	0	1	1	1	0	0	0	0	0	1	0	0	1	0	1	1	1	1	1	0	0	1	0	1	1
IWA1521.G	1	0	1	1	1	0	1	1	1	0	0	0	0	0	0	0	1	0	0	1	0	1	1	0	1	0	0	0	1	1	1	1	1	0	1	1	0	1	0	1	0	0	0	1	1	0	1	0	0
IWA1523.A	1	0	1	0	1	0	0	0	0	1	0	0	0	0	0	0	0	0	0	0	0	0	0	0	0	0	0	0	0	0	0	0	0	0	0	0	0	0	0	0	0	0	1	0	1	0	0	0	1
IWA1523.G	0	1	0	1	0	1	1	1	1	0	1	1	1	1	1	1	1	1	1	1	1	1	1	1	1	1	1	1	1	1	1	1	1	1	1	1	1	1	1	1	1	1	0	1	0	1	1	1	0
IWA1525.A	1	1	0	1	0	1	0	1	1	1	1	1	1	1	1	1	1	1	1	1	1	1	1	1	1	1	1	1	1	1	1	0	1	1	0	0	1	1	1	1	1	1	1	1	1	1	1	1	1
IWA1525.G	0	0	1	0	1	0	1	0	0	0	0	0	0	0	0	0	0	0	0	0	0	0	0	0	0	0	0	0	0	0	0	1	0	0	1	1	0	0	0	0	0	0	0	0	0	0	0	0	0
IWA1541.A	0	0	0	0	0	0	0	0	0	0	0	1	0	0	0	0	0	0	0	0	0	0	0	0	0	0	0	0	0	0	0	1	0	0	0	0	0	0	1	1	0	0	0	0	0	0	0	0	0
IWA1541.C	1	1	1	1	1	1	1	1	1	1	1	0	1	1	1	1	1	1	1	1	1	1	1	1	1	1	1	1	1	1	1	0	1	1	1	1	1	1	0	0	1	1	1	1	1	1	1	1	1
IWA1546.A	0	1	1	0	1	0	1	1	0	0	0	0	1	1	0	1	1	1	0	1	1	1	1	1	1	0	0	1	1	1	1	0	1	0	0	0	0	0	0	0	1	1	1	1	0	1	0	0	0
IWA1546.G	1	0	0	1	0	1	0	0	1	1	1	1	0	0	1	0	0	0	1	0	0	0	0	0	1	1	1	0	0	0	0	1	1	1	1	1	1	1	1	1	0	0	0	0	1	0	1	1	1
IWA1564.A	1	1	1	1	0	1	0	0	1	1	1	1	0	1	1	1	1	1	1	0	1	1	1	1	1	1	1	1	1	1	1	1	0	1	1	1	1	1	1	1	1	1	0	1	1	1	1	1	1
IWA1564.G	0	0	0	0	1	0	1	1	0	0	0	0	1	0	0	0	0	0	0	1	0	0	0	0	0	0	0	0	0	0	0	0	1	0	0	0	0	0	0	0	0	0	1	0	0	0	0	0	0
IWA1569.A	1	1	1	1	1	1	1	1	1	1	1	1	1	1	1	1	1	1	1	1	1	1	1	0	1	1	1	1	1	1	1	1	1	1	1	1	1	1	1	1	1	1	1	0	1	1	1	0	1
IWA1569.G	0	0	0	0	0	0	0	0	0	0	0	0	0	0	0	0	0	0	0	0	0	0	0	1	0	0	0	0	0	0	0	0	0	0	0	0	0	0	0	0	0	0	0	1	0	0	0	1	0
IWA1572.A	0	0	0	0	0	0	0	0	0	0	0	0	0	0	0	1	0	0	0	0	1	0	0	1	1	0	0	0	1	0	0	0	0	0	0	0	0	0	0	0	1	0	0	0	0	0	0	0	0
IWA1572.G	1	1	1	1	1	1	1	1	1	1	1	1	1	1	1	0	1	1	1	1	0	1	1	0	0	1	1	1	0	1	1	1	1	1	1	1	1	1	1	1	0	1	1	1	1	1	1	1	1
IWA1584.A	0	1	0	0	0	1	0	0	0	0	0	0	1	0	0	0	0	0	0	0	0	0	0	1	0	0	0	0	1	0	0	0	0	1	1	0	0	0	0	1	0	0	0	0	1	1	0	1	0
IWA1584.G	1	0	1	1	1	0	1	1	1	1	1	1	0	1	1	1	1	1	1	1	1	1	1	1	1	1	1	1	0	1	1	1	1	0	0	1	1	1	1	0	1	1	1	1	0	0	1	0	1
IWA1587.A	1	0	0	0	0	0	0	0	0	0	0	0	0	0	0	0	1	0	0	0	0	0	0	0	0	0	0	0	0	0	0	0	0	0	0	0	0	0	0	0	0	0	0	0	0	0	0	0	0
IWA1587.G	0	1	1	1	1	1	1	1	1	1	1	1	1	1	1	1	0	1	1	1	1	1	1	1	1	1	1	1	1	1	1	1	1	1	1	1	1	1	1	1	1	1	1	1	1	1	1	1	1
IWA1590.A	0	1	1	1	1	1	0	1	0	1	1	1	0	0	0	1	1	0	1	0	1	0	0	0	0	1	0	1	1	0	0	1	1	1	1	1	1	0	1	1	1	0	0	1	1	1	1	1	0
IWA1590.G	1	0	0	0	0	0	1	0	1	0	0	0	1	1	1	0	0	1	0	1	0	1	1	1	1	0	1	0	0	1	1	0	0	0	0	0	0	1	0	0	0	1	1	0	0	0	0	0	1
IWA1598.A	1	1	1	1	1	1	1	1	1	1	1	1	1	1	1	1	1	1	1	1	1	1	1	1	1	1	1	1	1	1	1	1	1	1	1	1	1	1	1	1	1	1	1	0	1	1	1	0	1
IWA1598.C	0	0	0	0	0	0	0	0	0	0	0	0	0	0	0	0	0	0	0	0	0	0	0	0	0	0	0	0	0	0	0	0	0	0	0	0	0	0	0	0	0	0	0	1	0	0	0	1	0
IWA1603.A	0	0	1	1	1	1	1	0	1	0	1	0	1	0	0	0	0	0	0	1	0	1	0	0	0	0	0	0	0	0	0	0	0	1	1	0	0	0	1	0	0	0	0	0	0	0	0	0	0
IWA1603.G	1	1	0	1	0	0	0	1	0	1	0	1	0	1	1	1	1	1	1	0	1	0	1	1	1	1	1	1	1	1	1	1	1	0	0	1	1	1	1	1	1	1	1	1	1	1	1	1	1
IWA1607.A	1	1	1	1	1	0	1	1	1	1	1	1	1	1	0	1	0	1	0	1	1	1	1	1	1	0	0	0	0	1	0	0	1	0	1	0	1	0	0	1	1	1	1	0	1	1	1	0	0
IWA1607.G	0	0	0	0	0	1	0	0	0	0	0	0	0	0	1	0	1	0	1	0	0	0	0	0	0	1	1	1	1	0	1	1	0	1	0	1	0	1	1	0	0	0	0	1	0	0	0	1	1
IWA1619.A	1	1	1	1	1	1	1	1	1	1	1	1	1	1	1	1	1	1	1	1	1	1	1	1	1	1	1	1	1	1	1	1	1	1	1	1	1	1	1	0	1	1	1	1	1	1	1	0	0
IWA1619.G	0	0	0	0	0	0	0	0	0	0	0	0	0	0	0	0	0	0	0	0	0	0	0	0	0	0	0	0	0	0	0	0	0	0	0	0	0	0	0	1	0	0	0	0	0	0	0	1	1
IWA1621.A	1	1	1	0	1	0	1	1	1	1	1	0	1	1	1	1	1	0	0	1	1	1	1	0	0	0	0	0	0	1	1	1	1	0	1	1	0	1	1	1	1	1	1	1	1	1	1	1	1
IWA1621.G	0	0	0	1	0	1	0	0	0	0	0	1	0	0	0	0	0	1	1	0	0	0	0	1	1	1	1	1	1	0	0	0	0	1	0	0	1	0	0	0	0	0	0	0	0	0	0	0	0
IWA1634.A	0	0	0	0	1	0	1	1	0	1	0	0	0	0	0	1	0	0	1	1	1	0	0	1	1	1	0	1	1	1	0	0	0	0	0	0	1	0	0	0	1	0	0	0	0	0	0	0	1
IWA1634.G	1	1	1	1	0	1	0	0	1	0	1	1	1	1	1	0	1	1	0	0	0	1	1	0	0	0	1	0	0	0	1	1	1	1	1	1	0	1	1	1	0	1	1	1	1	1	1	1	0
IWA1635.A	1	1	1	1	0	1	0	0	1	0	1	1	1	1	1	0	1	1	0	0	0	1	1	0	0	0	1	0	0	0	1	1	1	0	1	1	0	1	1	1	0	1	1	1	0	1	1	1	0
IWA1635.C	0	0	0	0	1	0	1	1	0	1	0	0	0	0	0	1	0	0	1	1	1	0	0	1	1	1	0	1	1	1	0	0	0	1	0	0	1	0	0	0	1	0	0	0	1	0	0	0	1
IWA1644.A	1	0	1	1	1	1	1	0	1	1	1	0	0	1	1	0	1	0	1	1	0	0	1	1	0	1	1	0	0	1	1	1	1	1	1	1	1	1	1	1	1	1	1	1	0	1	1	1	1
IWA1644.C	0	1	0	0	0	0	0	1	0	0	0	1	1	0	0	1	0	1	0	0	1	1	0	0	1	0	0	1	1	0	0	0	0	0	0	0	0	0	0	0	0	0	0	0	1	0	0	0	0
IWA1657.A	1	0	1	0	0	0	1	0	0	0	1	0	1	1	0	0	1	1	0	0	0	1	0	0	1	1	1	0	1	1	1	0	0	1	0	1	0	0	1	1	0	0	1	0	0	0	1	0	1
IWA1657.G	0	1	0	1	1	1	0	1	1	1	0	1	0	0	1	1	0	0	1	1	1	0	1	1	0	0	0	1	0	0	0	1	1	0	1	0	1	1	0	0	1	1	0	1	1	1	0	1	0
IWA1658.A	0	1	1	0	0	0	1	0	1	1	1	0	0	1	1	1	0	0	0	0	0	1	1	1	1	0	1	0	0	1	1	0	1	1	1	0	0	0	0	0	1	0	0	1	0	1	0	0	0
IWA1658.G	1	0	1	1	1	1	0	1	0	0	0	1	1	0	0	0	1	1	1	1	1	0	0	0	0	1	0	1	1	0	0	1	0	0	0	1	1	1	1	1	0	1	1	0	1	0	1	1	1
IWA1671.A	1	1	0	1	0	1	0	0	1	1	1	1	1	1	1	1	1	1	1	1	1	1	1	1	1	1	1	1	1	1	1	1	1	0	1	1	1	1	1	1	1	1	1	1	1	1	1	1	1
IWA1671.C	0	0	1	0	1	0	1	1	0	0	0	0	0	0	0	0	0	0	0	0	0	0	0	0	0	0	0	0	0	0	0	0	0	1	0	0	0	0	0	0	0	0	0	0	0	0	0	0	0
IWA1685.A	0	1	1	1	0	1	1	1	1	0	1	1	1	1	1	1	1	0	1	1	0	0	1	0	1	1	1	1	1	1	1	0	1	1	0	0	1	1	1	0	0	1	1	0	0	1	0	1	1
IWA1685.C	1	0	0	0	1	0	0	0	0	1	0	0	0	0	0	0	0	1	0	0	1	1	0	1	0	0	0	0	0	0	0	1	0	0	1	1	0	0	0	1	1	0	0	1	1	0	1	0	0
IWA1704.A	0	1	1	1	1	0	1	1	1	1	1	1	1	1	1	0	1	1	1	1	0	1	1	0	0	0	1	1	1	1	1	1	1	1	1	1	0	1	0	1	0	1	0	1	1	1	0	1	1
IWA1704.G	1	0	0	0	0	1	0	0	0	0	0	0	0	0	0	1	0	0	0	0	1	0	0	1	1	1	0	0	0	0	0	0	0	0	0	0	1	0	1	0	1	0	1	0	0	0	1	0	0
IWA1710.A	1	0	0	0	0	0	0	0	0	0	0	0	0	0	1	0	0	0	1	1	0	0	1	0	0	1	1	1	0	1	1	1	1	0	1	1	1	0	0	1	0	0	0	1	0	0	1	1	1
IWA1710.G	0	1	1	1	1	1	1	1	1	1	1	1	1	1	0	1	1	1	0	0	1	1	1	1	1	0	0	0	1	0	0	0	1	1	0	0	0	1	1	0	1	1	1	0	1	1	0	0	0
IWA1718.A	0	1	1	1	1	1	1	1	1	0	0	1	1	0	0	1	1	1	1	1	1	1	1	1	1	1	1	1	1	1	1	0	1	1	0	0	0	0	0	0	1	1	1	1	0	1	1	0	1
IWA1718.G	1	0	1	0	0	0	0	0	0	1	1	1	0	1	1	0	0	0	0	0	0	0	0	0	0	0	0	0	0	0	0	1	0	0	1	1	1	1	1	1	0	0	0	0	1	0	0	1	0
IWA1720.A	1	1	1	0	1	1	1	1	1	1	0	0	1	1	0	0	1	1	1	1	0	1	0	0	1	0	0	0	0	1	1	1	1	1	1	1	0	1	1	1	0	0	0	0	0	0	1	0	1
IWA1720.G	0	0	0	1	0	0	0	0	0	0	1	1	0	0	1	1	0	0	1	0	1	0	1	1	0	1	1	1	1	0	0	0	1	0	0	0	1	0	0	0	1	1	1	1	1	1	0	1	0
IWA1721.A	1	0	1	0	0	0	1	0	0	0	1	0	1	1	0	1	1	1	0	0	0	0	0	1	1	1	1	1	1	1	1	0	0	1	0	1	1	0	1	1	0	0	1	0	1	0	0	0	1
IWA1721.G	0	1	0	1	1	1	0	1	1	1	0	1	0	0	1	0	0	0	1	1	1	1	1	0	0	0	0	0	0	0	0	1	1	0	1	0	0	1	0	0	1	1	0	1	0	1	1	1	0
IWA1729.A	1	1	1	1	1	1	1	1	1	1	1	1	0	1	1	0	1	1	1	1	1	1	0	0	1	1	1	0	0	1	1	1	1	1	1	1	1	1	1	1	1	1	1	1	0	0	1	1	0
IWA1729.G	0	0	0	0	0	0	0	0	0	0	0	0	1	0	0	1	0	0	0	0	0	0	1	1	0	0	0	1	1	0	0	0	0	0	0	0	0	0	0	0	0	0	0	0	1	1	0	0	1
IWA1732.A	0	0	0	0	0	0	0	0	0	0	0	0	0	0	0	0	0	0	0	0	0	0	0	0	0	0	0	0	0	0	0	1	0	0	0	0	0	1	0	0	0	0	0	0	0	0	0	0	0
IWA1732.G	1	1	1	1	1	1	1	1	1	1	1	1	1	1	1	1	1	1	1	1	1	1	1	1	1	1	1	1	1	1	1	0	1	1	1	1	1	0	1	1	1	1	1	1	1	1	1	1	1
IWA1736.A	1	0	1	0	1	0	1	1	1	1	1	0	1	0	0	1	1	1	0	1	0	0	0	0	1	1	0	0	0	1	1	1	1	0	0	1	0	0	1	1	0	0	0	0	1	1	0	0	0
IWA1736.G	0	1	0	1	0	1	0	0	0	0	0	1	0	1	1	0	0	0	1	0	1	1	1	1	0	0	1	1	1	0	0	0	0	1	1	0	1	1	0	0	1	1	1	1	0	0	1	1	1
IWA1737.A	0	1	0	1	0	1	0	0	0	0	0	1	0	1	1	0	0	0	1	0	1	1	1	1	0	0	1	1	1	0	0	0	0	1	1	0	1	1	0	0	1	1	1	1	0	0	1	1	1
IWA1737.C	1	0	1	0	1	0	1	1	1	1	1	0	1	0	0	1	1	1	0	1	0	0	0	0	1	1	0	0	0	1	1	1	1	0	0	1	0	0	1	1	0	0	0	0	1	1	0	0	0
IWA1738.A	1	0	1	0	1	0	1	1	1	1	1	0	1	0	0	1	1	1	0	1	0	0	0	0	1	1	0	0	0	1	1	1	1	0	0	1	0	0	1	1	0	0	0	0	1	1	0	0	0
IWA1738.G	0	1	0	1	0	1	0	0	0	0	0	1	0	1	1	0	0	0	1	0	1	1	1	1	0	0	1	1	1	0	0	0	0	1	1	0	1	1	0	0	1	1	1	1	0	0	1	1	1
IWA1745.A	0	0	1	0	1	0	0	1	0	1	0	0	0	0	0	0	0	0	0	0	0	0	0	0	0	0	0	1	0	0	1	1	0	0	1	0	0	0	0	0	0	0	0	1	1	0	0	1	0
IWA1745.G	1	1	0	1	0	1	1	0	1	0	1	1	1	1	1	1	1	1	1	1	1	1	1	1	1	1	1	0	1	1	0	0	1	1	0	1	1	1	1	1	1	1	1	0	0	1	1	0	1
IWA1749.A	0	0	1	0	0	0	0	0	0	0	0	0	1	0	0	1	1	1	1	0	1	1	0	1	0	1	1	0	1	0	0	1	0	1	1	1	1	0	1	1	1	0	0	0	0	0	0	0	1
IWA1749.G	1	1	0	1	1	1	1	1	1	1	1	1	0	1	1	0	1	0	0	1	0	0	1	0	1	0	0	1	0	1	1	0	1	0	0	0	0	1	0	0	0	1	1	1	1	1	1	1	0
IWA1768.A	1	1	1	1	1	0	0	1	1	0	1	0	1	1	1	1	1	1	0	1	0	1	1	0	0	1	1	0	1	1	1	1	1	1	1	0	1	1	1	1	1	1	0	0	1	1	1	1	1
IWA1768.G	0	0	0	0	0	1	1	0	0	1	0	1	0	0	0	0	0	0	1	0	1	0	0	1	1	0	0	1	0	0	0	0	0	0	0	1	0	0	0	0	0	0	1	1	0	0	0	0	0
IWA1771.A	1	1	1	0	1	1	1	0	1	1	1	0	1	1	1	1	1	1	0	0	1	1	1	0	0	1	0	0	1	1	1	1	1	1	1	1	1	1	1	1	1	0	0	0	1	1	0	1	1
IWA1771.G	0	0	0	1	0	0	0	1	0	0	0	1	0	0	0	0	0	0	1	1	0	0	0	1	1	0	1	1	0	0	0	0	0	0	0	0	0	0	0	0	0	1	1	1	0	0	1	0	0
IWA1791.A	0	0	0	1	0	1	0	0	0	1	1	1	1	0	0	1	0	1	0	0	0	0	0	0	0	1	1	0	0	0	0	1	0	0	0	1	0	0	1	1	0	1	1	1	1	1	0	1	1
IWA1791.C	1	1	1	0	1	0	1	1	1	0	0	0	0	1	1	0	1	0	1	1	1	1	1	1	1	0	0	1	1	1	1	0	1	1	1	0	1	1	0	0	1	0	0	0	0	0	1	0	0
IWA1805.A	0	1	1	1	0	1	0	1	1	0	1	1	1	1	0	1	1	0	0	0	0	1	1	0	1	1	0	0	1	1	1	1	1	0	1	1	0	1	1	1	0	1	1	1	1	0	0	0	0
IWA1805.G	1	0	0	0	1	0	1	0	0	1	0	0	0	0	1	0	0	1	1	1	1	0	0	1	0	0	1	1	1	0	0	0	0	1	0	0	1	0	0	0	1	0	0	0	0	1	1	1	1
IWA1816.A	1	0	1	1	0	1	0	0	1	0	1	1	0	0	1	0	1	0	0	1	1	0	1	0	0	1	0	0	0	0	0	0	1	1	0	1	0	1	0	1	1	0	0	0	1	0	1	0	0
IWA1816.G	0	1	0	0	1	0	1	1	0	1	0	0	1	1	0	1	0	1	1	0	0	1	0	1	1	0	1	1	1	1	1	1	1	0	1	0	1	0	1	0	0	1	1	1	0	1	0	1	1
IWA1827.A	1	1	1	1	1	1	1	1	1	1	1	1	1	1	1	1	1	1	1	1	1	1	1	1	1	1	1	1	1	1	1	0	1	1	1	0	1	1	1	1	0	1	1	1	0	1	1	1	1
IWA1827.G	0	0	0	0	0	0	0	0	0	0	0	0	0	0	0	0	0	0	0	0	0	0	0	0	0	0	0	0	0	0	0	1	0	0	0	1	0	0	0	0	1	0	0	0	1	0	0	0	0
IWA1831.A	0	0	0	0	0	0	0	0	0	0	0	0	0	0	0	0	1	0	0	1	0	1	0	1	0	0	0	0	0	1	1	0	1	1	0	1	0	0	0	0	0	0	0	0	0	0	0	0	0
IWA1831.G	1	1	1	1	1	1	1	1	1	1	1	1	1	1	1	1	0	1	1	0	1	0	1	0	1	1	1	1	1	0	0	1	1	0	1	0	1	1	1	1	1	1	1	1	1	1	1	1	1
IWA1834.A	0	0	0	0	0	0	0	0	0	0	0	0	0	0	1	0	0	1	0	0	0	0	0	0	1	0	0	1	1	1	0	0	0	0	0	0	0	0	0	0	0	1	0	0	0	0	0	1	1
IWA1834.G	1	1	1	1	1	1	1	1	1	1	1	1	1	1	0	1	1	1	1	1	1	1	1	1	0	1	1	0	0	0	1	1	1	1	1	1	1	1	1	1	1	0	1	1	1	1	1	0	0
IWA1855.A	1	0	0	0	0	1	0	0	0	0	1	1	0	0	0	0	1	0	1	0	1	1	0	0	0	0	1	1	0	0	0	0	1	0	0	1	1	0	0	1	1	0	1	0	0	0	1	0	1
IWA1855.G	0	1	1	1	1	0	1	1	1	1	0	0	1	1	1	1	0	1	0	1	0	0	1	1	1	1	0	0	1	1	1	1	0	1	1	0	0	1	1	0	0	1	0	1	1	1	0	1	0
IWA1869.A	1	0	0	0	0	1	0	0	0	0	0	0	0	0	0	1	1	0	1	0	1	0	1	1	1	1	1	1	1	0	1	1	0	1	0	1	1	1	1	1	1	1	1	1	1	1	1	1	1
IWA1869.G	0	1	1	1	1	0	1	1	1	1	1	1	1	1	1	0	0	1	0	1	0	1	0	0	0	0	0	0	0	1	0	0	1	0	1	0	0	0	0	0	0	0	0	0	0	0	0	0	0
IWA1874.A	0	1	0	1	0	1	1	1	1	0	0	1	1	1	0	0	0	0	0	0	0	0	0	0	1	1	1	0	0	1	1	1	1	0	0	1	0	0	0	0	1	0	0	1	0	0	0	0	0
IWA1874.G	1	0	1	0	1	0	0	0	1	1	1	0	0	0	1	1	1	1	1	1	1	1	1	1	0	0	0	1	1	0	0	0	0	1	1	0	1	1	1	1	0	1	1	0	1	1	1	1	1
IWA1879.A	1	1	1	1	1	1	1	1	1	1	1	1	1	1	1	1	1	1	1	1	1	0	1	1	1	0	1	1	1	1	1	1	1	1	1	1	1	1	1	1	1	1	1	1	1	1	1	1	0
IWA1879.C	0	0	0	0	0	0	0	0	0	0	0	0	0	0	0	0	0	0	0	0	0	1	0	0	0	1	0	0	0	0	0	0	1	0	0	0	0	0	0	0	0	0	0	0	0	0	0	0	1
IWA1882.A	0	0	0	0	0	0	0	0	0	0	0	0	0	0	0	0	1	0	1	0	0	0	0	0	0	0	0	0	0	0	0	1	0	0	0	1	0	0	0	0	0	0	0	0	0	0	1	0	1
IWA1882.G	1	1	1	1	1	1	1	1	1	1	1	1	1	1	1	1	0	1	0	1	1	1	1	1	1	1	1	1	1	1	1	0	1	1	1	0	1	1	1	1	1	1	1	1	1	1	0	1	0
IWA1883.A	1	0	0	0	0	0	0	1	0	0	0	0	1	0	0	1	1	0	1	0	1	0	0	0	0	0	0	0	0	0	0	0	0	0	0	1	0	0	0	1	1	0	1	0	0	0	1	1	0
IWA1883.G	0	1	1	1	1	1	1	0	1	1	1	1	0	1	1	1	0	1	0	1	0	1	1	1	1	1	1	1	1	1	1	1	1	1	1	0	1	1	1	0	0	1	0	1	1	1	0	0	1
IWA1885.A	0	1	1	1	1	1	1	1	1	1	1	1	0	1	1	1	1	1	1	1	1	0	1	1	1	0	1	1	1	1	1	0	1	1	1	1	1	1	1	1	1	1	1	1	1	1	1	1	1
IWA1885.G	1	0	0	0	0	0	0	0	0	0	0	0	1	0	0	0	0	0	0	0	0	1	0	0	0	1	0	0	0	0	0	1	0	0	0	0	0	0	0	0	0	0	0	0	0	0	0	0	0
IWA1890.A	1	0	0	0	0	0	1	0	0	1	0	0	0	0	1	0	1	1	0	1	0	0	0	0	0	1	1	0	0	0	0	0	0	0	1	0	0	0	1	0	0	0	0	0	0	0	0	0	0
IWA1890.G	0	1	1	1	1	1	0	1	1	0	1	1	1	1	0	1	0	0	1	0	1	1	1	1	1	0	0	1	1	1	1	1	1	1	0	1	1	1	0	1	1	1	1	1	1	1	1	1	1
IWA1892.A	0	1	0	0	0	0	0	0	0	0	0	0	0	0	0	0	0	1	0	0	0	1	0	0	0	1	0	0	0	0	0	1	1	0	0	1	0	0	0	0	0	0	0	0	0	0	0	0	1
IWA1892.G	1	0	1	1	1	1	1	1	1	1	1	1	1	1	1	1	1	0	1	1	1	0	1	1	1	0	1	1	1	1	1	0	0	1	1	0	1	1	1	1	1	1	1	1	1	1	1	1	0
IWA1894.A	0	0	0	0	0	0	0	0	0	0	0	0	0	0	0	0	0	0	0	0	0	0	1	0	0	0	0	0	0	0	0	0	0	0	0	0	0	0	0	0	0	0	0	0	1	0	0	0	0
IWA1894.G	1	1	1	1	1	1	1	1	1	1	1	1	1	1	1	1	1	1	1	1	1	1	0	1	1	1	1	1	1	1	1	1	1	1	1	1	1	1	1	1	1	1	1	1	0	1	1	1	1
IWA1900.A	0	1	1	1	1	1	1	0	1	1	1	1	0	1	1	0	1	1	1	1	1	0	1	1	1	1	0	0	0	0	0	0	0	1	0	1	0	1	1	1	1	0	1	1	1	1	1	1	0
IWA1900.C	1	0	0	0	1	0	0	1	0	0	0	0	1	0	0	1	0	0	0	0	0	1	0	0	0	0	1	1	1	1	1	1	1	0	1	0	1	0	0	0	0	1	0	0	0	0	0	0	1
IWA1907.A	1	1	1	1	1	1	1	1	1	1	0	1	1	1	1	1	1	0	1	1	1	1	1	1	0	0	0	1	0	0	0	1	1	0	1	1	1	1	1	1	1	1	1	1	1	1	1	1	0
IWA1907.G	0	0	0	0	0	0	0	0	0	0	1	0	0	0	0	0	0	1	0	0	0	0	0	0	1	1	1	0	1	1	1	0	0	1	0	0	0	0	0	0	0	0	0	0	0	0	0	0	1
IWA1908.A	1	1	1	0	1	1	1	0	1	1	1	0	1	1	1	1	1	1	0	0	1	1	1	0	0	1	0	0	1	1	1	1	1	1	1	1	1	1	1	1	1	0	0	0	1	1	0	1	1
IWA1908.G	0	0	0	1	0	0	0	1	0	0	0	1	0	0	0	0	0	0	1	1	0	0	0	1	1	0	1	1	0	0	0	0	0	0	0	0	0	0	0	0	0	1	1	1	0	0	1	0	0
IWA1911.A	1	1	1	1	1	1	1	1	1	1	1	1	1	1	1	1	1	1	1	1	1	1	1	1	1	1	1	1	1	1	1	1	1	1	1	1	1	1	0	1	1	0	1	0	1	1	1	0	0
IWA1911.G	0	0	0	0	0	0	0	0	0	0	0	0	0	0	0	0	0	0	0	0	0	0	0	0	0	0	0	0	0	0	0	0	0	0	0	0	0	0	1	0	0	1	0	1	0	0	0	1	1
IWA1916.A	0	0	0	0	1	0	0	1	1	0	0	0	0	0	0	1	0	0	1	1	1	0	1	1	1	1	0	1	1	1	1	0	0	1	0	1	0	1	1	1	1	0	0	0	1	0	1	0	1
IWA1916.C	1	1	1	1	0	1	1	0	0	1	1	1	1	1	1	0	1	1	0	0	0	1	1	0	0	0	1	0	0	0	0	1	1	0	1	0	1	0	0	0	0	1	1	1	0	1	0	1	0
IWA1923.A	1	0	1	0	1	1	0	0	1	1	1	1	1	0	1	1	0	1	1	0	1	1	1	1	1	1	1	1	1	1	1	0	1	1	1	0	1	1	0	0	0	1	1	1	1	1	1	1	1
IWA1923.C	0	1	0	1	0	0	1	1	0	0	0	0	0	1	0	0	1	0	0	1	0	0	0	0	0	0	0	0	0	0	0	1	0	0	0	1	0	0	1	1	1	0	0	0	0	0	0	0	0
IWA1929.A	0	0	0	0	0	0	0	0	0	0	0	0	0	0	0	0	0	0	0	1	0	0	0	0	0	0	0	0	1	0	1	0	0	0	0	0	0	0	0	0	0	0	0	0	0	0	0	0	0
IWA1929.G	1	1	1	1	1	1	1	1	1	1	1	1	1	1	1	1	1	1	1	0	1	1	1	1	1	1	1	1	0	1	0	1	1	1	1	1	1	1	1	1	1	1	1	1	1	1	1	1	1
IWA1951.A	0	0	1	1	0	1	0	0	1	0	1	1	0	0	1	0	0	0	0	0	0	0	0	0	0	0	0	0	0	0	0	0	0	0	1	0	0	1	0	0	0	0	0	0	0	0	0	1	1
IWA1951.G	1	1	0	0	1	0	1	1	0	1	0	0	1	1	0	1	1	1	1	1	1	1	1	1	1	1	1	1	1	1	1	1	1	1	0	1	1	0	1	1	1	1	1	1	1	1	1	0	0
IWA1952.A	1	1	1	1	1	1	1	1	1	0	0	1	0	1	1	1	1	1	1	1	1	1	1	1	1	1	1	1	1	1	0	1	0	0	1	1	1	1	1	1	1	0	0	0	1	0	1	1	1
IWA1952.G	0	0	0	0	0	0	0	0	0	1	1	0	1	0	0	0	0	0	0	0	0	0	0	0	0	0	0	0	0	0	1	0	1	1	0	0	0	0	0	0	0	1	1	1	0	1	0	0	0
IWA1959.A	1	0	0	0	0	0	0	0	0	0	0	0	0	0	0	0	0	0	0	0	0	0	1	1	0	1	0	1	1	0	0	0	0	0	1	0	0	1	1	0	0	0	0	1	1	1	0	0	1
IWA1959.G	0	1	1	1	1	1	1	1	1	1	1	1	1	1	1	1	1	1	1	1	1	1	0	0	1	0	1	0	0	1	1	1	1	1	0	1	1	0	0	1	1	1	1	0	0	0	1	1	0
IWA1961.A	1	1	0	0	0	1	0	0	0	1	1	1	1	1	1	1	0	0	1	0	1	0	1	1	1	1	0	1	1	1	1	1	1	1	1	0	1	1	0	0	0	0	1	1	1	1	0	1	1
IWA1961.C	0	0	1	1	1	0	1	1	1	0	0	0	0	0	0	0	1	1	0	1	0	1	0	0	0	0	1	0	0	0	0	0	0	0	0	1	0	0	1	1	1	1	0	0	0	0	1	0	0
IWA1964.A	1	1	1	1	1	1	1	1	1	1	1	1	0	0	1	1	1	1	1	1	0	0	1	1	1	1	1	1	1	1	1	1	1	0	0	1	1	1	1	1	1	1	1	0	0	0	0	1	1
IWA1964.G	0	0	0	0	0	0	0	0	0	0	0	0	1	1	0	0	0	0	0	0	1	1	0	0	0	0	0	0	0	0	0	0	1	1	1	0	0	0	0	0	0	0	0	1	1	1	1	0	0
IWA1965.A	1	1	1	0	1	1	1	0	1	1	1	0	1	1	1	1	1	1	0	0	1	1	1	0	0	1	0	0	1	1	1	1	1	1	1	1	1	1	1	1	1	0	0	0	1	1	0	1	1
IWA1965.C	0	0	0	1	0	0	0	1	0	0	0	1	0	0	0	0	0	0	1	1	0	0	0	1	1	0	1	1	0	0	0	0	0	0	0	0	0	0	0	0	0	1	1	1	0	0	1	0	0
IWA1978.A	1	0	0	0	0	0	0	0	0	1	1	0	0	1	1	0	0	0	0	0	0	0	0	0	0	0	0	0	0	0	0	1	0	0	1	1	1	0	1	1	0	0	0	0	1	0	0	1	0
IWA1978.C	0	1	1	1	1	1	1	1	1	0	0	1	1	0	0	1	1	1	1	1	1	1	1	1	1	1	1	1	1	1	1	0	1	1	0	0	0	1	0	0	1	1	1	1	0	1	1	0	1
IWA1992.A	1	1	1	1	1	1	1	1	1	1	0	1	1	1	1	1	1	0	1	1	1	1	1	1	1	1	1	1	1	1	1	0	1	1	1	1	1	1	1	0	1	0	1	1	1	0	1	0	1
IWA1992.G	0	0	0	0	0	0	0	0	0	0	1	0	0	0	0	0	0	1	0	0	0	0	0	0	0	0	0	0	0	0	0	1	0	0	0	0	0	0	0	1	0	1	0	0	0	1	0	1	0
IWA2018.A	0	0	1	0	0	0	0	0	0	1	1	1	0	0	1	0	0	0	0	0	0	1	0	0	0	0	0	0	0	0	0	0	0	0	0	0	0	0	0	0	0	0	0	0	0	0	0	1	0
IWA2018.C	1	1	1	1	1	1	1	1	1	0	0	0	1	1	0	1	1	1	1	1	1	0	1	1	1	1	1	1	1	1	1	1	1	1	1	1	1	1	1	1	1	1	1	1	1	1	1	0	1
IWA2021.A	0	1	0	1	0	1	0	0	0	0	0	1	0	1	1	0	0	0	1	0	1	1	0	1	0	0	1	1	1	0	0	0	0	1	1	0	1	0	0	0	1	1	1	1	0	0	1	0	0
IWA2021.G	1	0	1	0	1	0	1	1	1	1	1	0	1	0	0	1	1	1	0	1	0	0	1	0	1	1	0	0	0	1	1	1	1	0	0	1	0	1	1	1	0	0	0	0	1	1	0	1	1
IWA2023.A	0	0	0	0	0	0	0	0	0	0	0	0	0	0	0	0	1	0	0	0	0	0	0	0	0	0	0	0	0	0	0	1	0	0	0	1	1	0	0	0	1	0	0	0	0	0	0	0	0
IWA2023.G	1	1	1	1	1	1	1	1	1	1	1	1	1	1	1	1	0	1	1	1	1	1	1	1	1	1	1	1	1	1	1	0	1	1	1	0	0	1	1	1	0	1	1	1	1	1	1	1	1
IWA2028.A	0	1	0	1	0	1	0	0	0	1	0	1	1	1	1	1	0	1	0	1	0	0	0	1	0	1	1	0	1	0	0	1	0	0	0	1	1	1	1	0	0	0	0	0	0	0	0	0	1
IWA2028.C	1	0	1	0	1	0	1	1	1	0	1	0	0	0	0	0	1	0	1	0	1	1	1	0	1	0	0	1	0	1	1	0	1	1	1	0	0	0	0	1	1	1	1	1	1	1	1	1	0
IWA2029.A	0	0	0	0	0	0	0	0	0	0	0	0	0	0	0	0	0	0	1	0	1	1	1	0	1	0	0	1	0	1	1	0	1	1	1	0	0	0	0	1	1	1	1	1	1	1	1	1	0
IWA2029.C	1	1	1	1	1	1	1	1	1	1	1	1	1	1	1	1	1	1	1	1	0	0	0	1	0	1	1	0	1	0	0	1	1	0	0	1	1	1	1	0	0	0	0	0	0	0	0	0	1
IWA2032.A	1	0	1	0	1	0	1	1	1	0	1	0	0	0	0	0	1	1	0	1	0	1	0	0	0	1	0	0	0	0	0	1	0	0	0	1	1	0	1	1	1	0	0	0	0	0	0	0	1
IWA2032.G	0	1	0	1	0	1	0	0	0	1	0	1	1	1	1	1	0	0	1	0	1	0	1	1	1	0	1	1	1	1	1	0	1	1	1	0	0	1	0	0	0	1	1	1	1	1	1	1	0
IWA2040.A	1	1	1	1	1	1	0	1	1	1	1	1	0	1	0	0	1	1	1	1	1	1	1	0	1	0	1	0	0	1	1	1	1	0	1	1	1	0	0	1	1	0	1	1	0	0	0	1	0
IWA2040.G	0	0	0	0	0	0	1	0	0	0	0	0	1	0	1	1	0	0	0	0	0	0	0	1	0	1	0	1	1	0	0	0	0	1	0	0	0	1	1	0	0	1	0	0	1	1	1	0	1
IWA2042.A	0	1	1	1	1	1	0	1	1	1	1	1	0	1	0	0	1	0	1	1	0	1	1	0	1	0	0	0	0	1	1	0	1	1	1	0	0	1	1	0	0	1	0	1	0	0	0	0	1
IWA2042.G	1	0	0	0	0	0	1	0	0	0	0	0	1	0	1	1	0	1	0	0	1	0	0	1	0	1	1	1	1	0	0	1	0	0	0	1	1	0	0	1	1	0	1	0	1	1	1	1	0
IWA2049.A	0	0	0	1	0	0	0	0	0	0	0	0	0	0	0	0	0	0	0	0	0	1	0	0	0	0	0	0	0	0	0	0	0	0	0	0	0	0	0	0	0	0	0	1	1	0	0	0	0
IWA2049.G	1	1	1	0	1	1	1	1	1	1	1	1	1	1	1	1	1	1	1	1	1	0	1	1	1	1	1	1	1	1	1	1	1	1	1	1	1	1	1	1	1	1	1	0	0	1	1	1	1
IWA2062.A	1	0	0	1	0	0	0	0	0	0	0	0	0	0	0	0	1	0	0	0	0	1	0	0	0	0	0	0	0	0	0	0	0	0	0	0	0	0	0	0	0	0	0	0	0	0	1	1	1
IWA2062.G	0	1	1	0	1	1	1	1	1	1	1	1	1	1	1	1	0	1	1	1	1	0	1	1	1	1	1	1	1	1	1	1	1	1	1	1	1	1	1	1	1	1	1	1	1	1	0	0	0
IWA2066.A	1	1	1	1	1	1	1	1	1	1	1	1	1	1	1	1	1	1	1	1	1	1	1	1	1	1	1	1	1	1	1	0	1	1	1	1	1	1	1	1	1	1	1	1	1	1	1	1	1
IWA2066.G	0	0	0	0	0	0	0	0	0	0	0	0	0	0	0	0	0	0	0	0	0	0	0	0	0	0	0	0	0	0	0	1	0	0	0	0	0	0	0	0	0	0	0	0	0	0	0	0	0
IWA2067.A	1	1	1	0	1	0	1	1	0	1	0	0	1	1	0	0	0	0	1	0	1	1	1	0	0	0	1	1	0	1	0	0	1	1	1	1	0	0	0	0	1	1	1	1	0	1	0	1	0
IWA2067.C	0	0	0	1	0	1	0	0	1	0	1	1	0	0	1	1	1	1	0	1	0	0	0	1	1	1	0	0	1	0	1	1	0	0	0	0	1	1	1	1	0	0	0	0	1	0	1	0	1
IWA2074.A	1	0	0	0	0	1	0	0	0	1	0	1	0	0	0	1	0	0	0	0	0	0	0	0	1	0	0	0	1	0	0	1	0	0	0	1	1	0	1	0	1	0	1	1	1	1	1	0	1
IWA2074.G	0	1	1	1	1	0	1	1	1	0	1	0	1	1	1	0	1	1	1	1	1	1	1	1	0	1	1	1	0	1	1	0	1	1	1	0	0	1	0	1	0	1	0	0	0	0	0	1	0
IWA2077.A	1	1	1	1	1	1	1	1	1	1	1	1	1	1	1	1	1	1	1	1	1	1	1	1	1	1	1	1	1	1	1	0	1	0	1	1	1	1	0	1	1	1	1	1	1	1	1	1	1
IWA2077.G	0	0	0	0	0	0	0	0	0	0	0	0	0	0	0	0	0	0	0	0	0	0	0	0	0	0	0	0	0	0	0	1	1	1	0	0	0	0	1	0	0	0	0	0	0	0	0	0	0
IWA2090.A	0	1	0	1	1	1	0	1	0	1	0	1	0	0	1	1	0	0	1	0	0	0	0	0	0	0	0	0	0	0	0	1	0	0	1	0	0	1	0	0	0	0	0	1	1	1	0	1	0
IWA2090.G	1	0	1	0	0	0	1	0	1	0	1	0	1	1	0	1	1	1	0	1	1	1	1	1	1	1	1	1	1	1	1	0	1	1	0	1	1	0	1	1	1	1	1	0	0	0	1	0	1
IWA2108.A	0	0	0	0	0	0	0	0	0	0	0	0	0	0	0	0	0	0	0	0	0	0	0	0	0	0	0	0	0	0	0	1	0	0	0	0	0	0	0	0	0	0	0	0	0	0	0	0	0
IWA2108.G	1	1	1	1	1	1	1	1	1	1	1	1	1	1	1	1	1	1	1	1	1	1	1	1	1	1	1	1	1	1	1	0	1	1	1	1	1	1	1	1	1	1	1	1	1	1	1	1	1
IWA2109.A	0	0	0	0	0	0	0	0	0	0	0	0	0	0	0	0	0	0	0	0	0	0	0	0	0	0	0	0	0	0	0	0	0	0	0	0	0	0	0	0	0	1	0	0	0	0	0	0	1
IWA2109.G	1	1	1	1	1	1	1	1	1	1	1	1	1	1	1	1	1	1	1	1	1	1	1	1	1	1	1	1	1	1	1	1	1	1	1	1	1	1	1	1	1	0	1	1	1	1	1	1	0
IWA2110.A	1	1	1	1	1	1	1	1	1	1	1	1	1	1	1	1	1	1	1	1	1	1	1	1	1	1	1	1	0	0	0	1	1	1	1	1	1	1	1	1	1	1	1	1	1	1	1	1	1
IWA2110.G	0	0	0	0	0	0	0	0	0	0	0	0	0	0	0	0	0	0	0	0	0	0	0	0	0	0	0	0	1	1	1	0	0	0	0	0	0	0	0	0	0	0	0	0	0	0	0	0	0
IWA2111.A	1	1	1	1	1	1	1	1	1	1	1	1	1	1	1	1	1	1	1	1	1	1	1	1	1	1	1	1	0	0	0	1	1	1	1	1	1	1	1	1	1	1	1	1	1	1	1	1	1
IWA2111.C	0	0	0	0	0	0	0	0	0	0	0	0	0	0	0	0	0	0	0	0	0	0	1	0	0	0	0	0	1	1	1	0	0	0	0	0	0	0	0	0	0	0	0	0	0	0	0	0	0
IWA2113.A	0	0	1	0	0	0	0	0	0	0	1	0	0	0	0	0	0	0	0	0	0	0	0	0	0	0	0	0	0	0	0	1	0	1	1	1	0	0	1	1	1	0	0	1	0	0	0	1	0
IWA2113.G	1	1	0	1	1	1	1	1	1	1	0	1	1	1	1	1	1	1	1	1	1	1	1	1	1	1	1	1	1	1	1	0	1	0	0	0	1	1	0	0	0	1	1	0	1	1	1	0	1
IWA2114.A	1	1	0	1	1	1	1	1	1	1	0	1	1	1	1	1	0	1	0	1	1	1	1	1	1	1	1	1	1	1	1	0	1	0	0	0	1	0	0	0	0	1	1	0	1	1	1	0	1
IWA2114.G	0	0	1	0	0	0	0	0	0	0	1	0	0	0	0	0	1	0	1	0	0	0	0	0	0	0	0	0	0	0	0	1	0	1	1	1	0	1	1	1	1	0	0	1	0	0	0	1	0
IWA2117.A	0	0	0	0	0	1	0	1	0	1	0	1	1	0	1	0	1	1	1	0	0	0	0	1	0	0	0	0	1	0	1	0	0	1	1	0	0	0	0	0	0	0	0	0	0	0	0	0	0
IWA2117.G	1	1	1	1	1	0	1	0	1	1	1	0	0	1	0	1	0	0	0	1	1	1	1	0	1	1	1	1	0	1	0	1	1	0	0	1	1	1	1	1	1	1	1	1	1	1	1	1	1
IWA2119.A	0	1	1	1	1	0	1	1	1	0	1	0	1	1	1	0	1	1	1	1	1	1	1	1	0	1	1	1	0	1	1	0	1	1	1	0	0	1	1	1	0	1	0	1	0	0	0	1	1
IWA2119.G	1	0	0	0	0	1	0	0	0	1	0	1	0	0	0	1	0	0	0	0	0	0	0	0	1	0	0	0	1	0	0	1	0	0	0	1	1	0	0	0	1	0	1	0	1	1	1	0	0
IWA2121.A	0	0	0	0	0	0	0	0	0	0	0	0	0	0	0	0	0	1	0	0	1	0	0	0	0	0	0	0	0	0	0	1	0	1	0	0	0	0	0	0	1	0	0	1	0	0	0	0	1
IWA2121.G	1	1	1	1	1	1	1	1	1	1	1	1	1	1	1	1	1	0	1	1	0	1	1	1	1	1	1	1	1	1	1	0	1	0	1	1	1	1	1	1	0	1	1	0	1	1	1	1	0
IWA2125.A	0	0	0	1	0	0	0	0	0	0	1	0	0	0	0	0	0	1	0	0	0	0	0	0	0	0	0	0	0	0	0	1	0	0	0	0	0	0	0	0	0	1	0	0	0	0	0	0	0
IWA2125.G	1	1	1	0	1	1	1	1	1	1	0	1	1	1	1	1	1	0	1	1	1	1	1	1	1	1	1	1	1	1	1	0	1	1	1	1	1	1	1	1	1	0	1	1	1	1	1	1	1
IWA2136.A	1	1	1	0	1	0	1	0	0	0	0	0	0	1	1	1	1	0	1	1	1	1	1	1	0	0	1	1	1	1	0	0	1	1	1	1	1	0	0	1	1	1	1	1	1	1	0	0	1
IWA2136.G	0	0	0	1	0	1	0	1	1	1	1	1	1	0	0	0	0	1	0	0	0	0	0	0	1	1	0	0	0	0	1	1	1	0	0	0	0	1	1	0	0	0	0	0	0	0	1	1	0
IWA2137.A	0	1	0	0	0	0	0	1	0	0	1	1	1	1	1	1	0	1	1	0	1	1	1	1	1	1	1	1	0	1	1	1	1	0	1	1	1	0	0	1	1	1	0	1	0	0	1	1	0
IWA2137.G	1	0	1	1	1	1	1	0	1	1	0	0	0	0	0	0	1	0	0	1	0	0	0	0	0	0	0	0	1	0	0	0	0	1	0	0	0	1	1	0	0	0	1	0	1	1	0	0	1
IWA2142.A	0	0	0	0	0	0	0	0	0	0	0	0	0	0	0	0	1	0	0	0	1	0	1	0	0	0	0	0	0	0	0	0	1	0	0	0	0	0	0	0	1	0	0	0	0	0	0	1	1
IWA2142.G	1	1	1	1	1	1	1	1	1	1	1	1	1	1	1	1	0	1	1	1	0	1	0	1	1	1	1	1	1	1	1	1	0	1	1	1	1	1	1	1	0	1	1	1	1	1	1	0	0
IWA2143.A	1	1	1	1	1	1	1	1	1	1	1	1	1	1	1	1	0	1	1	1	0	1	1	1	1	1	1	1	1	1	1	1	0	1	1	1	1	1	1	1	0	1	1	1	1	1	1	0	0
IWA2143.G	0	0	0	0	0	0	0	0	0	0	0	0	0	0	0	0	1	0	0	0	1	0	0	0	0	0	0	0	0	0	0	0	1	0	0	0	0	0	0	0	1	0	0	0	0	0	0	1	1
IWA2144.A	0	0	0	0	0	0	0	0	0	0	0	0	0	0	0	0	1	0	0	0	1	0	1	0	0	0	0	0	0	0	0	0	1	0	0	0	0	0	0	0	1	0	0	0	0	0	0	1	1
IWA2144.G	1	1	1	1	1	1	1	1	1	1	1	1	1	1	1	1	0	1	1	1	0	1	0	1	1	1	1	1	1	1	1	1	0	1	1	1	1	1	1	1	0	1	1	1	1	1	1	0	0
IWA2146.A	0	0	0	0	0	0	0	0	0	0	0	0	0	0	0	0	1	0	0	0	1	0	0	0	0	0	0	0	0	0	0	0	1	0	0	0	0	0	0	0	1	0	0	0	0	0	0	1	1
IWA2146.G	1	1	1	1	1	1	1	1	1	1	1	1	1	1	1	1	0	1	1	1	0	1	1	1	1	1	1	1	1	1	1	1	0	1	1	1	1	1	1	1	0	1	1	1	1	1	1	0	0
IWA2147.A	1	1	0	0	0	0	1	0	0	1	1	0	0	0	0	0	1	0	0	1	0	0	1	0	0	0	0	0	0	0	0	0	0	1	0	1	0	1	1	1	1	0	0	1	0	0	0	0	1
IWA2147.G	0	0	1	1	1	1	1	1	1	0	0	1	1	1	1	1	0	1	1	0	1	1	0	1	1	1	1	1	1	1	1	1	1	0	1	1	1	0	0	0	0	1	1	1	1	1	1	1	0
IWA2155.A	1	1	0	0	0	1	0	0	0	1	1	1	1	1	1	1	0	0	1	0	1	0	1	1	1	1	0	1	1	1	1	1	1	1	1	0	1	1	0	0	0	0	1	1	1	1	0	1	1
IWA2155.G	0	0	1	1	1	0	1	1	1	0	0	0	0	0	0	0	1	1	0	1	0	1	0	0	0	0	1	0	0	0	0	0	0	0	0	1	0	0	1	1	1	1	0	0	0	0	1	0	0
IWA2163.A	0	0	1	1	0	0	0	0	0	0	1	0	1	0	0	0	1	1	1	0	0	0	0	0	0	1	0	0	1	1	1	0	0	0	1	1	0	1	0	1	1	0	0	1	0	0	0	1	0
IWA2163.C	1	1	0	0	1	1	1	1	1	1	0	1	0	1	1	1	0	0	0	1	1	1	1	1	1	0	1	1	0	0	0	1	1	1	0	0	1	0	1	0	0	1	1	0	1	1	1	0	1
IWA2167.A	0	0	1	1	1	0	1	1	1	1	0	1	1	0	1	0	0	0	0	0	0	1	0	0	0	0	1	0	0	1	0	1	1	0	1	0	0	1	1	1	0	1	0	0	0	0	0	0	1
IWA2167.G	1	1	0	0	0	1	0	0	0	1	1	0	0	1	0	1	1	1	1	1	1	0	1	1	1	1	0	1	1	0	1	0	0	1	0	1	1	0	0	0	1	0	1	1	1	1	1	1	0
IWA2171.A	1	0	1	1	0	1	0	0	0	1	0	1	0	0	0	1	0	1	1	0	1	1	1	1	1	1	1	1	1	1	1	0	1	1	1	0	1	0	0	0	0	0	1	1	1	1	1	0	0
IWA2171.G	0	1	0	0	1	0	1	1	1	0	1	0	1	1	1	0	1	0	0	1	0	0	0	0	0	0	0	0	0	0	0	1	0	0	0	1	0	1	1	1	1	1	0	0	0	0	0	1	1
IWA2175.A	1	1	0	0	0	0	0	0	0	0	1	0	0	0	0	0	0	0	0	0	0	1	0	0	0	1	1	1	0	1	1	1	1	0	0	1	0	1	0	1	0	0	0	0	1	0	0	1	1
IWA2175.G	0	0	1	1	1	1	1	1	1	1	0	1	1	1	1	1	1	1	1	1	1	0	1	1	1	0	0	0	1	0	0	0	0	1	1	0	1	0	1	0	1	1	1	1	0	1	1	0	0
IWA2187.A	1	1	1	1	1	1	1	1	1	0	0	1	1	1	1	1	1	1	1	1	1	1	1	1	1	1	1	1	1	1	1	1	1	0	1	1	1	1	0	1	1	1	1	1	1	1	1	0	1
IWA2187.G	0	0	0	0	0	0	0	0	0	1	1	0	0	0	0	0	0	0	0	0	0	0	0	0	0	0	0	0	0	0	0	0	1	1	0	0	0	0	1	0	0	0	0	0	0	0	0	1	0
IWA2191.A	0	0	0	0	0	0	0	0	0	0	0	0	0	0	0	0	0	0	0	0	0	0	0	0	0	0	0	0	0	0	0	0	0	0	0	0	0	0	0	0	0	1	1	0	1	0	0	0	0
IWA2191.G	1	1	1	1	1	1	1	1	1	1	1	1	1	1	1	1	1	1	1	1	1	1	1	1	1	1	1	1	1	1	1	1	1	1	1	1	1	1	1	1	1	0	0	1	0	1	1	1	1
IWA2192.A	0	0	0	0	0	0	1	0	0	0	0	0	0	0	0	0	0	0	0	0	0	0	0	0	1	1	0	0	0	0	1	0	0	0	0	0	0	0	0	0	0	1	0	0	0	0	0	0	0
IWA2192.G	1	1	1	1	1	1	1	1	1	1	1	1	1	1	1	1	1	1	1	1	1	1	1	1	0	0	1	1	1	1	0	1	1	1	1	1	1	1	1	1	1	0	1	1	1	1	1	1	1
IWA2193.A	0	0	0	1	0	1	0	0	0	0	0	1	0	0	0	1	0	0	0	0	0	0	0	0	1	0	0	0	0	0	0	0	0	0	0	0	1	1	1	0	0	0	0	0	0	0	0	0	1
IWA2193.G	1	1	1	0	1	0	1	1	1	1	1	0	1	1	1	0	1	1	1	1	1	1	1	1	0	1	1	1	1	1	1	1	1	1	1	1	0	0	0	1	1	1	1	1	1	1	1	1	0
IWA2210.A	0	0	0	0	0	0	0	0	0	0	0	0	0	0	0	0	0	0	0	0	0	0	0	0	1	0	0	0	1	1	0	0	0	0	0	0	0	0	0	0	0	0	0	0	0	0	0	0	1
IWA2210.G	1	1	1	1	1	1	1	1	1	1	1	1	1	1	1	1	1	1	1	1	1	1	1	1	0	1	1	1	1	0	1	1	1	1	1	1	1	1	1	1	1	1	1	1	1	1	1	1	0
IWA2219.A	0	1	0	1	1	1	0	1	1	1	1	1	0	0	1	1	0	1	1	0	0	0	0	0	1	1	1	0	1	1	1	1	0	1	1	0	0	1	0	0	0	1	0	1	0	1	0	1	0
IWA2219.C	1	0	1	0	0	0	1	0	0	0	0	0	1	1	0	1	1	0	0	1	1	1	1	1	0	0	0	1	0	0	0	0	1	0	0	1	1	0	1	1	1	0	1	0	1	0	1	0	1
IWA2244.A	1	1	1	1	1	1	1	1	1	1	1	1	1	1	1	1	1	1	1	1	1	1	1	1	1	1	1	1	1	1	1	1	1	1	1	1	1	1	0	1	1	1	1	1	1	1	1	1	1
IWA2244.G	0	0	0	0	0	0	0	0	0	0	0	0	0	0	0	0	0	0	0	0	0	0	0	0	0	0	0	0	0	0	0	0	0	0	0	0	0	0	1	0	0	0	0	0	0	0	0	0	0
IWA2249.A	0	0	0	0	0	0	0	0	0	1	1	0	0	0	0	0	0	0	0	0	0	0	0	0	1	1	1	0	0	0	1	0	0	1	0	0	0	0	1	0	0	0	0	1	0	0	0	1	0
IWA2249.C	1	1	1	1	1	1	1	1	1	0	0	1	1	1	1	1	1	1	1	1	1	1	1	1	0	0	0	1	1	1	0	1	1	0	1	1	1	1	0	1	1	1	1	0	1	1	1	0	1
IWA2254.A	1	0	1	1	1	0	1	0	0	0	0	0	1	0	1	1	0	0	0	1	0	0	0	0	1	1	0	1	1	0	0	0	0	1	0	0	0	0	0	1	0	1	1	1	1	1	0	1	1
IWA2254.G	0	1	0	0	0	1	0	1	1	1	1	1	0	1	0	0	1	1	1	0	1	1	1	1	0	0	1	0	0	1	1	1	1	0	1	1	1	1	1	0	1	1	0	0	0	0	1	0	0
IWA2261.A	1	1	0	0	1	1	1	1	1	0	1	1	1	1	1	1	1	1	1	1	1	1	1	1	1	1	1	1	1	1	1	0	1	1	1	0	1	0	0	1	1	1	0	1	1	0	1	1	0
IWA2261.G	0	0	1	1	0	0	0	0	0	1	0	0	0	0	0	0	0	0	0	0	0	0	0	0	0	0	0	0	0	0	0	1	0	0	0	1	0	1	1	0	0	0	1	0	0	1	0	0	1
IWA2306.A	0	0	1	0	0	0	0	0	0	0	0	0	0	0	0	0	0	0	0	0	0	0	0	0	0	0	0	0	0	0	0	1	0	0	0	0	0	0	0	0	0	0	0	1	0	0	0	1	0
IWA2306.G	1	1	0	1	1	1	1	1	1	1	1	1	1	1	1	1	1	1	1	1	1	1	1	1	1	1	1	1	1	1	1	0	1	1	1	1	1	1	1	1	1	1	1	0	1	1	1	0	1
IWA2314.A	0	1	0	0	0	1	0	0	0	1	0	1	0	0	0	1	0	0	0	0	0	0	1	0	1	1	0	1	1	0	0	0	0	0	1	0	0	0	0	0	0	0	0	0	0	0	0	0	0
IWA2314.G	1	0	1	1	1	0	1	1	1	0	1	0	1	1	1	0	1	1	1	1	1	1	0	1	0	0	1	0	0	1	1	1	1	1	0	1	1	1	1	1	1	1	1	1	1	1	1	1	1
IWA2321.A	1	0	1	1	1	1	0	1	1	0	0	1	0	1	0	0	1	1	1	0	1	1	1	0	1	1	0	1	1	0	0	0	1	1	0	1	1	1	1	1	1	1	1	1	0	1	1	1	1
IWA2321.G	0	1	0	0	0	0	1	0	0	1	1	0	1	0	1	1	0	0	0	1	0	0	0	1	0	0	1	0	0	1	1	1	0	0	1	0	0	0	0	0	0	0	0	0	1	0	0	0	0
IWA2324.A	0	0	0	0	0	0	0	0	0	0	0	0	0	0	0	0	0	0	0	0	0	0	0	0	0	0	0	0	0	0	0	0	0	0	0	0	0	0	0	0	0	0	0	0	1	0	0	0	0
IWA2324.G	1	1	1	1	1	1	1	1	1	1	1	1	1	1	1	1	1	1	1	1	1	1	1	1	1	1	1	1	1	1	1	1	1	1	1	1	1	1	1	1	1	1	1	1	0	1	1	1	1
IWA2328.A	0	1	0	0	0	0	0	0	0	0	1	0	0	0	0	0	0	1	0	1	1	1	1	1	1	1	1	1	1	1	1	0	1	0	1	0	1	0	0	1	1	0	0	0	1	0	0	0	1
IWA2328.G	1	0	1	1	1	1	1	1	1	1	0	1	1	1	1	1	1	0	1	0	0	0	0	0	0	0	0	0	0	0	0	1	0	1	0	1	0	1	1	0	0	1	1	1	0	1	1	1	0
IWA2336.A	0	1	1	0	1	0	1	0	0	0	0	0	1	1	0	1	1	1	1	0	1	1	1	1	1	1	1	1	1	1	1	0	1	1	1	0	0	1	1	1	1	1	0	1	1	1	1	1	1
IWA2336.G	1	0	0	1	0	1	0	1	1	1	1	1	0	0	1	0	0	0	0	1	0	0	0	0	0	0	0	0	0	0	0	1	0	0	0	1	1	0	0	0	0	0	1	0	0	0	0	0	0
IWA2343.A	1	1	0	1	1	1	1	1	1	1	1	1	1	1	1	1	1	1	1	1	1	1	0	1	1	0	1	0	0	0	0	1	1	0	0	1	1	1	1	1	1	1	1	1	1	1	1	1	0
IWA2343.G	0	0	1	0	0	0	0	0	0	0	0	0	0	0	0	0	0	0	1	0	0	0	1	0	0	1	0	1	1	1	1	0	0	1	1	0	0	0	0	0	0	0	0	0	0	0	0	0	1
IWA2345.A	1	1	1	1	1	1	1	1	1	1	1	1	1	1	1	1	1	1	1	1	1	0	1	1	1	0	1	1	1	1	1	0	0	0	1	1	1	1	1	1	1	1	1	1	1	0	1	1	0
IWA2345.G	0	0	0	0	0	0	0	0	0	0	0	0	0	0	0	0	0	0	0	0	0	1	0	0	0	1	0	0	0	0	0	1	1	1	0	0	0	0	0	0	0	0	0	0	0	1	0	0	1
IWA2352.A	0	0	0	1	1	1	1	1	1	0	0	1	1	0	1	0	0	0	0	0	1	1	1	0	0	1	1	1	1	1	1	1	0	0	0	1	1	1	1	1	1	1	0	0	1	1	1	0	1
IWA2352.G	1	1	1	0	0	0	0	0	0	1	1	0	0	1	0	1	1	1	1	1	0	0	0	1	1	0	0	0	0	0	0	0	1	1	1	0	0	0	0	0	0	0	1	1	0	0	0	1	0
IWA2353.A	1	1	1	0	1	1	1	1	1	0	1	1	1	1	1	1	1	0	1	0	1	1	1	1	1	1	1	1	1	1	1	0	1	1	1	1	0	1	1	0	0	0	1	0	1	1	1	1	0
IWA2353.C	0	0	0	1	0	0	0	0	0	1	0	0	0	0	0	0	0	1	0	1	0	0	0	0	0	0	0	0	0	0	0	1	0	0	0	0	1	0	0	1	1	1	0	1	0	0	0	0	1
IWA2362.A	0	0	0	0	0	0	0	0	0	0	0	0	0	0	0	1	0	1	0	0	1	1	1	0	1	1	0	1	1	1	1	1	1	0	1	0	1	1	0	1	1	1	1	1	1	1	1	1	0
IWA2362.G	1	1	1	1	1	1	1	1	1	1	1	1	1	1	1	0	1	0	1	1	0	0	0	1	0	0	1	0	0	0	0	0	1	1	0	1	0	0	1	0	0	0	0	0	0	0	0	0	1
IWA2363.A	0	1	1	1	0	1	1	1	1	0	1	1	1	1	1	1	0	1	0	0	1	1	1	1	1	1	1	1	1	1	1	0	1	0	0	1	1	1	1	1	1	1	1	1	1	1	1	1	0
IWA2363.G	1	0	0	0	1	0	0	0	0	1	0	0	0	0	0	0	1	0	1	1	0	0	0	0	0	0	0	0	0	0	0	1	0	1	1	0	0	0	0	0	0	0	0	0	0	0	0	0	1
IWA2366.A	0	0	0	0	0	0	0	0	0	1	1	0	0	0	0	0	0	0	0	0	0	0	0	0	0	0	0	0	0	0	0	0	0	1	0	0	0	0	1	0	0	0	0	0	0	0	0	1	0
IWA2366.G	1	1	1	1	1	1	1	1	1	0	0	1	1	1	1	1	1	1	1	1	1	1	1	1	1	1	1	1	1	1	1	1	1	0	1	1	1	1	0	1	1	1	1	1	1	1	1	0	1
IWA2378.A	0	1	1	1	1	1	1	1	1	1	1	1	1	1	1	1	1	0	1	1	1	1	1	1	1	1	1	1	1	1	1	0	1	0	0	0	1	1	1	0	1	1	1	0	1	1	1	0	1
IWA2378.G	1	0	0	0	0	0	0	0	0	0	0	0	0	0	0	0	0	1	0	0	0	0	0	0	0	0	0	0	0	0	0	1	0	1	1	1	0	0	0	1	0	0	0	1	0	0	0	1	0
IWA2385.A	0	1	1	1	1	1	1	1	1	0	0	1	1	1	0	1	1	1	0	1	1	0	1	1	1	1	1	1	1	0	0	1	1	0	1	0	0	1	0	0	1	1	1	1	0	1	0	0	1
IWA2385.C	1	0	0	0	0	0	0	0	0	1	1	0	0	0	1	0	0	0	1	0	0	1	0	0	0	0	0	0	0	1	1	0	1	1	0	1	1	0	1	1	0	0	0	0	1	0	1	1	0
IWA2389.A	0	0	0	0	0	0	0	0	0	0	0	0	0	0	0	0	0	0	0	0	0	0	0	0	0	0	0	0	0	0	0	0	0	0	0	0	0	0	0	0	0	1	1	0	1	0	0	1	0
IWA2389.G	1	1	1	1	1	1	1	1	1	1	1	1	1	1	1	1	1	1	1	1	1	1	1	1	1	1	1	1	1	1	1	1	1	1	1	1	1	1	1	1	1	0	0	1	0	1	1	0	1
IWA2396.A	1	1	1	1	1	1	1	1	1	1	0	1	0	0	1	1	0	1	1	1	1	1	1	1	1	1	1	1	1	0	0	1	0	1	1	1	1	1	0	1	1	1	1	1	1	1	1	1	1
IWA2396.C	0	0	0	0	0	0	0	0	0	0	1	0	1	1	0	0	1	0	0	0	0	0	0	0	0	0	0	0	0	1	1	0	1	0	0	0	0	0	1	0	0	0	0	0	0	0	0	0	0
IWA2407.A	1	1	1	1	1	1	1	1	1	1	1	1	1	1	1	1	1	0	1	1	1	0	1	1	0	1	1	1	0	0	0	1	1	1	1	0	1	1	0	0	1	1	1	1	1	1	0	1	1
IWA2407.C	0	0	0	0	0	0	0	0	0	1	0	0	0	0	0	0	0	1	0	0	0	1	1	0	1	0	0	0	1	1	1	0	0	0	0	1	0	0	1	1	0	0	0	0	0	0	1	0	0
IWA2409.A	0	1	1	1	1	0	1	1	1	0	1	0	1	1	1	0	1	1	1	1	1	1	1	0	0	1	1	1	0	1	1	0	1	1	1	0	0	1	1	1	0	1	0	1	0	0	0	1	1
IWA2409.G	1	0	0	0	0	1	0	0	0	1	0	1	0	0	0	1	0	0	0	0	0	0	0	1	1	0	0	0	1	0	0	1	0	0	0	1	1	0	0	0	1	0	1	0	1	1	1	0	0
IWA2410.A	0	0	0	1	0	0	0	1	0	0	0	1	0	0	0	0	0	0	1	1	0	0	0	1	1	0	1	1	0	0	0	0	0	0	0	0	0	0	0	0	0	1	1	1	0	0	1	0	0
IWA2410.G	1	1	1	0	1	1	1	0	1	1	1	0	1	1	1	1	1	1	0	0	1	1	1	0	0	1	0	0	1	1	1	1	1	1	1	1	1	1	1	1	1	0	0	0	1	1	0	1	1
IWA2411.A	0	1	1	1	0	0	0	0	0	1	0	0	0	0	0	0	0	0	0	0	0	0	0	0	0	0	0	0	0	0	0	1	0	0	1	0	0	0	0	1	1	0	0	0	0	0	0	0	0
IWA2411.G	1	0	0	0	1	1	1	1	1	1	1	1	1	1	1	1	1	1	1	1	1	1	1	1	1	1	1	1	1	1	1	0	1	1	0	1	1	1	1	0	0	1	1	1	1	1	1	1	1
IWA2418.A	0	0	0	0	0	0	0	0	0	0	0	0	0	0	0	0	0	0	0	0	0	0	0	0	0	0	0	0	0	0	0	0	0	0	0	0	0	0	0	0	0	0	0	0	0	0	0	0	1
IWA2418.G	1	1	1	1	1	1	1	1	1	1	1	1	1	1	1	1	1	1	1	1	1	1	1	1	1	1	1	1	1	1	1	1	1	1	1	1	1	1	1	1	1	1	1	1	1	1	1	1	0
IWA2419.A	1	0	1	0	0	0	1	0	0	0	1	0	1	1	0	1	1	1	0	0	0	1	0	1	1	1	1	1	1	1	1	0	1	1	0	1	1	0	1	1	0	0	1	0	0	0	1	0	1
IWA2419.G	0	1	0	1	1	1	0	1	1	1	0	1	0	0	1	1	0	0	1	1	1	0	1	0	0	0	0	0	0	0	0	1	0	0	1	0	0	1	0	0	1	1	0	1	1	1	0	1	0
IWA2420.A	1	0	1	0	0	0	1	0	0	0	1	0	1	1	0	1	1	1	0	0	0	1	0	1	1	1	1	1	1	1	1	0	1	1	0	1	1	0	1	1	0	0	1	0	0	0	1	0	1
IWA2420.G	0	1	0	1	1	1	0	1	1	1	0	1	0	0	1	1	0	0	1	1	1	0	1	0	0	0	0	0	0	0	0	1	0	0	1	0	0	1	0	0	1	1	0	1	1	1	0	1	0
IWA2421.A	1	1	1	1	1	1	1	1	1	1	1	1	1	1	1	1	1	1	1	1	1	1	1	1	0	0	0	1	1	1	0	1	1	1	1	1	1	1	1	1	1	1	1	0	1	1	1	1	1
IWA2421.G	0	0	0	0	0	0	0	0	0	0	0	0	0	0	0	0	0	0	0	0	0	0	0	0	1	1	1	0	0	0	1	0	0	0	0	0	0	0	0	0	0	0	0	1	0	0	0	0	0
IWA2431.A	0	0	0	0	0	0	0	0	0	0	0	0	0	0	0	0	0	0	0	1	0	0	0	0	0	0	0	0	0	0	0	0	0	0	0	0	0	0	0	0	0	0	0	0	0	0	0	0	0
IWA2431.G	1	1	1	1	1	1	1	1	1	1	1	1	1	1	1	1	1	1	1	0	1	1	1	1	1	1	1	1	1	1	1	1	1	1	1	1	1	1	1	1	1	1	1	1	1	1	1	1	1
IWA2435.A	0	0	1	0	1	0	0	0	0	1	0	0	0	0	0	1	0	0	1	1	1	0	1	0	1	0	0	1	1	1	1	0	0	0	0	0	1	1	0	0	1	0	0	0	0	0	0	0	1
IWA2435.G	1	1	0	1	0	1	1	1	1	0	1	1	1	1	1	0	1	1	1	0	0	1	0	1	0	1	1	0	0	0	0	1	1	1	1	1	1	0	1	1	0	1	1	1	1	1	1	1	0
IWA2451.A	1	1	1	1	1	1	1	1	1	1	1	1	1	1	1	1	1	1	1	1	1	1	1	1	1	1	1	1	1	1	1	1	1	1	1	1	1	1	1	1	1	1	1	1	1	1	1	1	0
IWA2451.G	0	0	0	0	0	0	0	0	0	0	0	0	0	0	0	0	0	0	0	0	0	0	0	0	0	0	0	0	0	0	0	0	0	0	0	0	0	0	0	0	0	0	0	0	0	0	0	0	1
IWA2460.A	0	0	0	1	0	1	0	0	0	1	0	1	0	0	0	1	0	0	0	1	1	0	0	1	0	0	0	1	1	0	0	0	0	0	0	0	1	0	0	0	1	1	0	1	0	0	1	1	0
IWA2460.G	1	1	1	0	1	0	1	1	1	0	1	0	1	1	1	0	1	1	1	0	0	1	1	0	1	1	1	0	0	1	1	1	1	1	1	1	0	1	1	1	0	0	1	0	1	1	0	0	1
IWA2462.A	0	0	0	0	0	0	0	1	0	0	1	1	0	0	0	0	0	0	0	0	0	0	0	0	0	0	0	0	0	0	0	0	0	0	0	0	0	0	0	0	0	0	0	1	0	0	0	1	0
IWA2462.G	1	1	1	1	1	1	1	1	1	1	0	0	1	1	1	1	1	1	1	1	1	1	1	1	1	1	1	1	1	1	1	1	1	1	1	1	1	1	1	1	1	1	1	0	1	1	1	0	1
IWA2475.A	0	1	0	1	0	1	0	0	0	0	0	1	1	1	1	0	1	1	0	1	0	1	0	0	0	0	0	0	0	1	0	0	0	0	0	0	0	1	0	0	0	0	1	1	1	0	0	1	0
IWA2475.G	1	0	1	0	1	0	1	1	1	1	1	0	0	0	0	1	0	0	1	0	1	0	1	1	1	1	1	1	1	0	1	1	1	1	1	1	1	0	1	1	1	1	0	0	0	1	1	0	1
IWA2479.A	0	1	1	1	1	1	0	1	1	0	0	1	1	1	1	0	1	1	1	1	0	1	0	0	0	0	0	0	0	1	0	1	1	1	0	0	0	1	0	0	0	1	1	1	1	1	0	1	1
IWA2479.G	1	0	0	0	0	0	1	0	0	1	1	0	0	0	0	1	0	0	0	0	1	0	1	1	1	1	1	1	1	0	1	0	0	0	1	1	1	0	1	1	1	0	0	0	0	0	1	0	0
IWA2482.A	0	1	1	1	1	0	1	1	1	0	0	0	0	1	0	1	1	0	1	0	1	1	1	1	0	1	1	1	0	0	0	1	1	1	0	0	1	0	0	1	1	0	1	0	0	0	1	1	1
IWA2482.G	1	0	0	0	0	1	0	0	0	1	1	1	1	0	1	0	0	1	0	1	0	0	0	0	1	0	0	0	1	1	1	0	0	0	1	1	0	1	1	0	0	1	0	1	1	1	0	0	0
IWA2491.A	0	0	1	1	1	0	1	1	1	1	1	0	1	1	1	0	1	1	1	1	1	1	1	1	0	0	1	0	0	1	1	0	1	1	0	0	1	1	1	1	1	1	1	0	1	1	1	0	0
IWA2491.G	1	1	0	0	0	1	0	0	0	0	0	1	0	0	0	1	0	0	0	0	0	0	0	0	1	1	0	1	1	0	0	1	0	0	1	1	0	0	0	0	0	0	0	1	0	0	0	1	1
IWA2492.A	0	1	1	1	1	1	1	1	1	0	1	0	1	1	1	0	1	1	1	1	1	1	1	0	0	1	1	1	0	1	1	0	1	1	1	0	0	1	1	1	0	1	0	1	0	1	0	1	1
IWA2492.G	1	0	0	0	0	0	0	0	0	1	0	1	0	0	0	1	0	0	0	0	0	0	0	1	1	0	0	0	1	0	0	1	0	0	0	1	1	0	0	0	1	0	1	0	1	0	1	0	0
IWA2493.A	1	0	0	0	0	0	0	0	0	0	0	0	0	0	0	1	0	0	0	1	0	1	0	1	1	0	0	1	0	1	1	1	0	0	0	0	0	1	1	0	0	0	0	0	0	0	0	0	1
IWA2493.C	0	1	1	1	1	1	1	1	1	1	1	1	1	1	1	0	1	1	1	0	1	0	1	0	0	1	1	0	1	0	0	0	1	1	1	1	1	0	0	1	1	1	1	1	1	1	1	1	0
IWA2506.A	1	1	1	1	1	1	1	1	1	1	0	1	1	1	0	0	1	1	1	1	0	1	1	1	1	0	0	0	0	1	1	1	1	1	1	1	0	1	1	1	0	1	1	1	1	1	0	0	1
IWA2506.G	0	0	0	0	0	0	0	0	0	0	1	0	0	0	1	1	0	0	0	0	1	0	0	0	0	1	1	1	1	0	0	0	0	0	0	0	1	0	0	0	1	0	0	0	0	0	1	1	0
IWA2507.A	0	0	0	0	0	0	0	0	0	0	1	0	0	0	1	1	0	0	0	0	1	0	0	0	0	1	1	1	1	0	0	1	0	0	0	0	1	0	0	0	1	0	0	0	0	0	1	1	0
IWA2507.G	1	1	1	1	1	1	1	1	1	1	0	1	1	1	0	0	1	1	1	1	0	1	1	1	1	0	0	0	0	1	1	0	1	1	1	1	0	1	1	1	0	1	1	1	1	1	0	0	1
IWA2513.A	1	0	0	0	1	0	1	0	0	1	0	0	0	0	1	0	0	1	1	1	1	0	0	1	0	0	1	1	1	0	0	0	0	1	0	0	1	0	0	0	1	0	0	0	0	1	1	1	1
IWA2513.G	0	1	1	1	0	1	0	1	1	0	1	1	1	1	0	1	1	0	0	0	0	1	1	0	1	1	0	0	1	1	1	1	1	0	1	1	0	1	1	1	0	1	1	1	1	0	0	0	0
IWA2540.A	1	1	1	0	0	1	0	0	0	1	0	1	0	0	0	1	1	0	0	1	0	0	0	0	1	1	0	1	1	0	0	0	0	1	1	0	0	0	0	0	0	0	0	1	0	0	1	1	0
IWA2540.G	0	0	0	1	1	0	1	1	1	0	1	0	1	1	1	0	0	1	1	0	1	1	1	1	0	0	1	0	0	1	1	1	1	0	0	1	1	1	1	1	1	1	1	0	1	1	0	0	1
IWA2545.A	1	0	1	1	1	0	1	0	1	1	1	1	1	1	1	0	1	0	0	1	1	0	0	0	0	0	0	0	0	0	0	0	1	0	0	0	0	0	1	0	0	1	0	1	1	0	0	0	0
IWA2545.G	0	1	0	0	0	1	0	1	0	0	0	0	0	0	0	1	0	1	1	0	0	1	1	1	1	1	1	1	1	1	1	1	1	1	1	1	1	1	0	1	1	0	1	0	0	1	1	1	1
IWA2554.A	1	1	1	1	1	1	1	1	1	1	1	1	1	1	1	1	1	1	1	1	1	1	1	1	1	0	1	1	1	1	1	1	1	1	1	0	1	1	1	1	0	1	1	1	1	1	1	1	1
IWA2554.G	0	0	0	0	0	0	0	0	0	0	0	0	0	0	0	0	0	0	0	0	0	0	0	0	0	1	0	0	0	0	0	0	0	0	0	1	0	0	0	0	1	0	0	0	0	0	0	0	0
IWA2567.A	0	1	1	1	1	1	1	1	1	1	0	1	0	1	1	0	1	1	1	1	0	0	1	1	1	1	1	1	1	0	0	1	0	1	0	1	1	1	1	1	0	0	0	0	1	0	1	0	0
IWA2567.G	1	0	0	0	0	0	0	0	0	0	1	0	1	0	0	1	0	0	0	0	1	1	0	0	0	0	0	0	0	1	1	0	1	0	1	0	0	0	0	0	1	1	1	1	0	1	0	1	1
IWA2569.A	1	1	1	1	0	1	0	0	1	0	1	1	1	0	1	1	0	1	1	0	1	0	0	1	0	1	1	1	1	0	0	1	0	1	1	1	1	1	0	1	1	1	1	0	1	1	1	1	0
IWA2569.G	0	0	0	0	1	0	1	1	0	1	0	0	0	1	0	0	1	0	0	1	0	1	1	0	1	0	0	0	1	1	1	0	1	0	0	0	0	0	1	0	0	0	0	1	0	0	0	0	1
IWA2571.A	0	1	0	0	0	0	0	0	0	0	0	0	0	0	0	0	0	0	0	0	0	0	0	0	0	0	1	0	1	1	1	1	0	0	0	1	1	1	1	1	1	1	1	0	0	1	0	0	0
IWA2571.G	1	0	1	1	1	1	1	1	1	1	1	1	1	1	1	1	1	1	1	1	1	1	1	1	1	1	0	1	0	0	0	0	1	1	1	0	0	0	0	0	0	1	0	1	1	0	1	1	1
IWA2578.A	0	0	0	0	0	0	0	0	0	0	0	0	0	0	0	1	0	0	0	0	0	0	0	0	1	0	0	1	1	1	0	0	0	0	0	0	0	0	0	0	0	1	0	0	0	0	0	0	0
IWA2578.G	1	1	1	1	1	1	1	1	1	1	1	1	1	1	1	0	1	1	1	1	1	1	1	1	0	1	1	0	0	0	1	1	1	1	1	1	1	1	1	1	1	1	1	1	1	1	1	1	1
IWA2580.A	0	0	1	1	0	1	0	0	1	0	1	1	0	0	1	1	0	1	0	0	0	1	0	0	0	0	0	0	0	0	0	0	0	0	0	0	0	0	0	0	0	0	1	0	0	1	0	0	0
IWA2580.G	1	1	1	0	1	0	1	1	0	1	0	0	1	1	0	0	1	1	1	1	1	0	1	1	1	1	1	1	1	1	1	1	1	1	1	1	1	1	1	1	1	1	0	1	1	0	1	1	1
IWA2581.A	1	1	0	1	0	1	0	1	0	1	1	1	1	1	1	1	1	1	0	1	1	1	1	1	1	1	0	1	1	1	1	1	1	1	1	1	1	0	0	1	1	0	0	1	0	0	1	0	1
IWA2581.G	0	0	1	0	1	0	1	0	1	0	0	0	0	0	0	0	0	0	1	0	0	0	0	0	0	0	1	0	0	0	0	0	0	0	0	0	0	1	1	0	0	1	1	0	1	1	0	1	0
IWA2582.A	0	0	1	0	1	0	1	0	1	0	0	0	0	0	0	0	0	0	1	0	0	0	0	0	0	0	1	0	0	0	0	0	0	0	0	0	0	1	1	0	0	1	1	0	1	1	0	1	0
IWA2582.G	1	1	0	1	0	1	0	1	0	1	1	1	1	1	1	1	1	1	0	1	1	1	1	1	1	1	0	1	1	1	1	1	1	1	1	1	1	0	0	1	1	1	0	1	0	0	1	0	1
IWA2595.A	0	0	0	0	0	0	0	0	1	0	0	0	0	0	0	0	0	0	0	0	0	0	0	1	1	0	0	1	0	0	0	1	0	0	0	1	1	0	0	0	0	1	1	0	0	0	1	0	0
IWA2595.G	1	1	1	1	1	1	1	1	0	1	1	1	1	1	1	1	1	1	1	1	1	1	1	0	0	1	1	0	1	1	1	0	1	1	1	0	0	1	1	1	1	0	0	1	1	1	0	1	1
IWA2619.A	1	0	0	0	0	1	0	1	0	0	0	1	0	0	0	1	0	0	0	0	1	0	0	1	1	1	0	0	0	0	0	1	0	0	0	1	1	0	1	1	1	0	1	0	0	1	1	0	0
IWA2619.G	0	1	1	1	1	0	1	1	1	1	1	0	1	1	1	0	1	1	1	1	0	1	1	0	0	0	1	1	1	1	1	0	1	1	1	0	0	1	0	0	0	1	0	1	1	0	0	1	1
IWA2632.A	0	0	0	0	0	0	0	0	0	0	0	0	0	0	0	0	0	0	0	0	0	0	0	1	0	0	0	0	0	0	0	0	0	0	0	0	0	0	1	0	0	0	0	0	0	0	0	0	0
IWA2632.G	1	1	1	1	1	1	1	1	1	1	1	1	1	1	1	1	1	1	1	1	1	1	1	0	1	1	1	1	1	1	1	1	1	1	1	1	1	1	0	1	1	1	1	1	1	1	1	1	1
IWA2634.A	0	0	1	0	1	0	0	0	0	0	1	0	1	1	1	0	0	1	0	1	0	0	0	1	0	0	0	0	0	0	0	1	0	0	1	0	0	1	0	0	0	0	0	1	1	0	0	1	1
IWA2634.G	1	1	0	1	0	1	1	1	1	1	0	1	0	0	0	1	1	0	1	0	1	1	1	0	1	1	1	1	1	1	1	0	1	1	0	1	1	0	1	1	1	1	1	0	0	1	1	0	0
IWA2641.A	1	1	1	1	1	1	1	1	1	1	1	1	0	1	1	0	0	0	1	0	0	1	1	1	0	1	0	1	1	1	1	1	1	1	1	1	1	1	1	1	0	1	1	1	1	1	1	1	0
IWA2641.G	0	0	0	0	0	0	0	0	0	0	0	0	1	0	0	1	1	1	0	1	1	0	0	0	1	0	1	0	0	0	0	0	0	0	0	0	0	0	0	0	1	0	0	0	0	0	0	0	1
IWA2645.A	0	0	0	0	0	0	0	0	0	0	0	0	1	0	0	1	1	1	0	1	1	0	0	0	1	0	1	0	0	0	0	0	0	0	0	0	0	0	0	0	1	0	0	0	0	0	0	0	1
IWA2645.G	1	1	1	1	1	1	1	1	1	1	1	1	0	1	1	0	0	0	1	0	0	1	1	1	0	1	0	1	1	1	1	1	1	1	1	1	1	1	1	1	0	1	1	1	1	1	1	1	0
IWA2646.A	0	1	0	0	0	1	0	0	0	0	0	1	0	1	1	0	0	0	0	0	0	1	0	0	0	0	0	0	0	1	0	1	1	1	1	1	1	0	0	1	0	0	0	0	0	0	0	1	0
IWA2646.G	1	0	1	1	1	0	1	1	1	1	1	0	1	0	0	1	1	1	1	1	1	0	1	1	1	1	1	1	1	0	1	0	0	0	0	0	0	1	1	0	1	1	1	1	1	1	1	0	1
IWA2651.A	0	1	1	1	1	1	1	1	1	0	0	1	0	1	0	0	1	0	1	1	0	0	0	0	0	1	0	0	0	0	0	1	0	0	0	1	1	1	1	0	0	0	0	0	1	0	1	0	1
IWA2651.G	1	0	0	0	0	0	0	0	0	1	1	0	1	0	1	1	0	1	0	0	1	1	1	1	1	1	1	1	1	1	1	0	1	1	1	0	0	0	0	1	1	1	1	1	0	1	0	1	0
IWA2659.A	0	0	0	0	0	0	0	0	0	0	0	0	0	0	0	0	1	0	0	0	0	0	0	0	0	0	0	0	0	0	0	1	0	1	0	1	0	0	1	1	0	0	0	0	1	0	0	0	0
IWA2659.G	1	1	1	1	1	1	1	1	1	1	1	1	1	1	1	1	0	1	1	1	1	1	1	1	1	1	1	1	1	1	1	0	1	0	1	0	1	1	0	0	1	1	1	1	0	1	1	1	1
IWA2663.A	0	0	0	0	0	0	0	0	0	0	0	0	0	0	0	0	0	0	0	0	0	0	0	0	0	0	0	0	0	0	0	0	0	0	0	0	0	1	1	0	0	0	0	1	0	0	0	0	1
IWA2663.G	1	1	1	1	1	1	1	1	1	1	1	1	1	1	1	1	1	1	1	1	1	1	1	1	1	1	1	1	1	1	1	1	1	1	1	1	1	0	0	1	1	1	1	0	1	1	1	1	0
IWA2668.A	1	1	1	1	1	1	1	1	1	1	0	1	1	1	0	1	1	1	1	1	1	1	1	1	1	1	1	1	1	1	1	1	1	1	1	1	1	0	0	1	1	1	1	1	1	1	1	1	1
IWA2668.G	0	0	0	0	0	0	0	0	0	0	1	0	0	0	1	0	0	0	0	0	0	0	0	0	0	0	0	0	0	0	0	0	0	0	0	0	0	1	1	0	0	0	0	0	0	0	0	0	0
IWA2671.A	0	0	0	0	0	0	0	0	0	0	0	0	0	0	1	0	0	0	0	0	0	0	0	0	0	0	0	0	0	0	0	1	0	0	0	0	1	0	0	1	0	0	0	0	0	0	0	0	0
IWA2671.C	1	1	1	1	1	1	1	1	1	1	1	1	1	1	0	1	1	1	1	1	1	1	1	1	1	1	1	1	1	1	1	0	1	1	1	1	0	1	1	0	1	1	1	1	1	1	1	1	1
IWA2672.A	1	1	1	1	1	0	1	1	1	1	1	1	1	1	0	1	0	1	0	1	1	1	1	1	1	0	0	0	0	1	0	0	1	0	1	0	1	0	0	1	1	1	1	0	1	1	1	0	0
IWA2672.G	0	0	0	0	0	1	0	0	0	0	0	0	0	0	1	0	1	0	1	0	0	0	0	0	0	1	1	1	1	0	1	1	0	1	0	1	0	1	1	0	0	0	0	1	0	0	0	1	1
IWA2674.A	0	1	1	0	1	1	1	1	1	1	0	1	1	0	0	1	1	0	1	0	1	1	0	1	1	0	0	1	1	0	0	0	1	1	0	1	0	0	0	0	1	1	1	0	0	1	0	0	0
IWA2674.G	1	0	0	1	0	0	0	0	0	1	1	1	0	1	1	0	0	1	0	1	0	0	1	0	0	1	1	0	0	1	1	1	0	0	1	0	1	1	1	1	0	0	0	1	1	0	1	1	1
IWA2680.A	0	1	1	0	1	0	1	1	0	0	1	0	1	0	1	0	0	0	0	0	0	0	1	0	0	1	0	0	0	1	1	1	0	1	0	1	0	0	1	0	1	0	1	0	1	1	0	1	0
IWA2680.G	1	0	0	1	0	1	0	0	1	1	0	1	0	1	0	1	1	1	1	1	1	1	0	1	1	0	1	1	1	0	0	0	1	0	1	0	1	1	0	1	0	1	0	1	0	0	1	0	1
IWA2681.A	1	1	1	1	1	0	1	1	1	1	1	0	1	1	1	1	1	0	1	1	1	1	1	0	1	1	1	1	1	1	1	1	1	1	1	1	1	1	1	1	1	1	1	1	1	1	1	1	0
IWA2681.G	0	0	0	0	0	1	0	0	0	0	0	1	0	0	0	0	0	1	0	0	0	0	0	1	0	0	0	0	0	0	0	0	0	0	0	0	0	0	0	0	0	0	0	0	0	0	0	0	1
IWA2688.A	1	1	1	1	1	1	0	1	0	1	1	1	0	0	1	1	1	1	1	1	1	1	1	1	1	1	1	1	1	0	1	0	0	1	1	1	1	1	1	1	1	1	1	1	1	1	1	1	1
IWA2688.G	0	0	0	0	0	0	1	0	1	0	0	0	1	1	0	0	0	0	0	0	0	0	0	0	0	0	0	0	0	1	0	1	1	0	0	0	0	0	0	0	0	0	0	0	0	0	0	0	0
IWA2707.A	1	1	1	1	1	1	1	0	1	0	1	1	1	1	1	0	1	1	1	1	1	0	1	1	1	0	1	1	1	1	1	0	0	1	1	0	1	1	1	0	0	1	1	1	1	0	1	0	0
IWA2707.C	0	0	0	0	0	0	0	1	0	1	0	0	0	0	0	1	0	0	0	0	0	1	0	0	0	1	0	0	0	0	0	1	1	0	0	1	0	0	0	1	1	0	0	0	0	1	0	1	1
IWA2717.A	0	0	0	0	0	0	0	0	0	0	0	0	1	0	0	1	0	0	0	0	0	0	0	1	0	0	0	1	1	0	0	0	0	0	0	0	0	0	0	0	0	0	0	0	1	1	0	0	1
IWA2717.G	1	1	1	1	1	1	1	1	1	1	1	1	0	1	1	0	1	1	1	1	1	1	1	0	1	1	1	0	0	1	1	1	1	1	1	1	1	1	1	1	1	1	1	1	0	0	1	1	0
IWA2729.A	0	1	1	1	1	1	1	1	1	0	0	1	1	1	1	1	1	1	1	1	1	1	1	1	1	1	1	1	1	1	0	0	0	1	1	0	0	1	1	1	1	1	1	1	1	0	1	1	1
IWA2729.C	1	0	0	0	0	0	0	0	0	1	1	0	0	0	0	0	0	0	0	0	0	0	0	0	0	0	0	0	0	0	1	1	1	0	0	1	1	0	0	0	0	0	0	0	0	1	0	0	0
IWA2758.A	1	1	0	0	0	0	1	0	0	0	1	0	1	0	1	1	1	1	1	0	1	1	0	0	0	1	1	1	0	0	0	1	0	0	0	1	1	1	1	1	1	1	1	1	1	1	0	0	1
IWA2758.G	0	0	1	1	1	1	0	1	1	1	0	1	0	1	0	0	0	0	0	1	0	0	1	1	1	0	0	0	1	1	1	0	1	1	1	0	0	0	0	0	0	1	0	0	0	0	1	1	0
IWA2761.A	1	1	1	1	1	1	1	1	1	1	1	1	1	1	1	1	0	1	1	0	1	1	1	1	1	1	1	1	1	0	0	0	0	1	1	0	1	1	1	1	1	0	1	1	1	1	0	1	1
IWA2761.G	0	0	0	0	0	0	0	0	0	0	0	0	0	0	0	0	1	0	0	1	0	0	0	0	0	0	0	0	0	1	1	1	1	0	0	1	0	0	0	0	0	1	0	0	0	0	1	0	0
IWA2763.A	0	0	0	0	0	0	0	0	0	0	0	0	0	0	0	0	0	0	0	0	0	0	0	0	0	0	0	0	0	0	0	0	0	0	0	0	0	0	0	0	0	0	0	0	1	0	0	0	0
IWA2763.G	1	1	1	1	1	1	1	1	1	1	1	1	1	1	1	1	1	1	1	1	1	1	1	1	1	1	1	1	1	1	1	1	1	1	1	1	1	1	1	1	1	1	1	1	0	1	1	1	1
IWA2767.A	0	0	0	0	0	0	0	0	0	0	0	0	0	0	0	0	0	1	0	0	0	0	0	0	0	0	0	0	0	0	0	0	0	0	0	0	0	0	0	0	0	0	0	0	0	1	0	0	0
IWA2767.C	1	1	1	1	1	1	1	1	1	1	1	1	1	1	1	1	1	0	1	1	1	1	1	1	1	1	1	1	1	1	1	1	1	1	1	1	1	1	1	1	1	1	1	1	1	0	1	1	1
IWA2775.A	1	1	1	0	1	1	1	0	0	1	1	0	1	1	0	0	1	1	1	0	1	1	1	1	1	0	1	1	1	1	1	1	1	1	1	0	0	1	1	1	1	1	1	1	1	1	1	0	1
IWA2775.G	0	0	0	1	0	0	0	1	1	0	0	1	0	0	1	1	0	0	0	1	0	0	0	0	0	1	0	0	0	0	0	0	0	0	0	1	1	0	0	0	0	0	0	0	0	0	0	1	0
IWA2776.A	1	1	1	0	1	1	1	0	0	1	1	0	1	1	0	0	1	1	1	0	1	1	1	1	1	0	1	1	1	1	1	1	1	1	1	0	0	1	1	1	1	1	1	1	1	1	1	0	1
IWA2776.G	0	0	0	1	0	0	0	1	1	0	0	1	0	0	1	1	0	0	0	1	0	0	0	0	0	1	0	0	0	0	0	0	0	0	0	1	1	0	0	0	0	0	0	0	0	0	0	1	0
IWA2788.A	1	1	1	1	1	1	1	1	1	1	1	1	0	1	1	0	1	1	1	1	1	1	1	0	1	1	1	0	0	1	1	1	1	1	1	1	1	1	1	1	1	1	1	1	0	0	1	1	0
IWA2788.C	0	0	0	0	0	0	0	0	0	0	0	0	1	0	0	1	0	0	0	0	0	0	0	1	0	0	0	1	1	0	0	0	0	0	0	0	0	0	0	0	0	0	0	0	1	1	0	0	1
IWA2790.A	0	0	0	0	0	0	0	0	0	0	0	0	1	0	0	1	0	0	0	0	0	0	1	1	0	0	0	1	1	0	0	0	0	0	0	0	0	0	0	0	0	0	0	0	1	1	0	0	1
IWA2790.G	1	1	1	1	1	1	1	1	1	1	1	1	0	1	1	0	1	1	1	1	1	1	0	0	1	1	1	0	0	1	1	1	1	1	1	1	1	1	1	1	1	1	1	1	0	0	1	1	0
IWA2798.A	1	0	1	1	0	1	0	1	1	0	1	1	0	0	0	0	0	1	1	1	1	0	1	1	1	0	0	1	1	0	1	1	1	0	0	0	1	1	1	0	1	0	1	1	0	1	1	1	0
IWA2798.C	0	1	1	0	1	0	1	0	0	1	0	0	1	1	1	1	1	0	1	1	0	1	0	0	0	1	1	0	0	1	0	0	0	1	1	1	0	0	0	1	0	1	0	0	1	0	0	0	1
IWA2800.A	1	1	1	1	1	0	1	1	1	1	1	1	1	1	0	1	0	1	0	1	1	1	1	1	1	0	0	0	0	1	0	0	1	0	1	0	1	0	0	1	1	1	1	0	1	1	1	0	0
IWA2800.G	0	0	0	0	0	1	0	0	0	0	0	0	0	0	1	0	1	0	1	0	0	0	0	0	0	1	1	1	1	0	1	1	0	1	0	1	0	1	1	0	0	0	0	1	0	0	0	1	1
IWA2807.A	1	0	1	1	1	1	1	1	1	1	1	1	0	0	0	1	1	0	1	0	0	1	1	0	1	1	1	0	0	0	1	1	1	1	1	0	0	1	1	0	0	1	1	1	1	1	1	1	1
IWA2807.G	0	1	0	0	0	0	0	0	0	0	0	0	1	1	1	0	0	1	0	1	1	0	0	1	0	0	0	1	1	1	0	0	0	0	0	1	1	0	0	1	1	0	0	0	0	0	0	0	0
IWA2808.A	1	1	1	1	1	0	0	1	0	1	1	0	1	1	0	1	0	1	1	1	1	1	1	1	1	1	1	1	1	1	1	1	1	1	1	1	1	1	1	1	1	1	1	1	1	0	1	1	1
IWA2808.G	0	0	0	0	0	1	1	0	1	0	0	1	0	0	1	0	1	0	0	0	0	0	0	0	0	0	0	0	0	0	0	0	0	0	0	0	0	0	0	0	0	0	0	0	0	1	0	0	0
IWA2812.A	1	1	1	0	1	0	1	1	0	0	0	0	0	1	1	1	1	0	1	0	1	1	1	1	0	0	1	1	1	1	0	0	1	0	1	1	1	1	0	1	1	1	1	1	1	1	0	0	1
IWA2812.G	0	0	0	1	0	1	0	1	1	1	1	1	1	0	0	0	0	1	0	1	0	0	0	0	1	1	0	0	0	0	1	1	1	1	0	0	0	0	1	0	0	0	0	0	0	0	1	1	0
IWA2815.A	0	0	0	1	0	0	0	0	0	0	0	0	0	0	0	0	0	0	0	0	0	0	0	0	0	1	1	0	0	0	0	0	0	1	0	0	0	0	0	0	0	0	0	0	0	0	0	0	1
IWA2815.C	1	1	1	1	1	1	1	1	1	1	1	1	1	1	1	1	1	1	1	1	1	1	1	1	1	0	0	1	1	1	1	1	1	0	1	1	1	1	1	1	1	1	1	1	1	1	1	1	0
IWA2820.A	0	0	1	1	1	1	1	1	1	1	0	1	1	1	1	1	1	1	0	1	1	1	1	1	1	1	1	1	1	1	1	0	1	0	1	1	1	0	1	0	1	0	1	0	1	1	1	1	1
IWA2820.G	1	1	0	0	0	0	0	0	0	0	1	0	0	0	0	0	0	0	1	0	0	0	0	0	0	0	0	0	0	0	0	1	0	1	0	0	0	1	0	1	0	1	0	1	0	0	0	0	0
IWA2821.A	0	0	0	0	0	0	0	0	0	0	0	0	1	0	0	0	1	0	0	1	0	0	1	0	0	0	0	0	0	0	0	1	0	1	0	1	0	0	0	1	0	1	0	0	1	1	0	0	0
IWA2821.G	1	1	1	1	1	1	1	1	1	1	1	1	0	1	1	1	0	1	1	0	1	1	0	1	1	1	1	1	1	1	1	0	1	0	1	0	1	1	1	0	1	0	1	1	0	0	1	1	1
IWA2824.A	0	0	1	0	0	0	0	0	0	1	0	0	0	0	0	0	0	0	1	0	0	0	0	0	0	0	0	0	0	0	0	0	1	0	0	1	0	0	1	1	1	0	0	0	0	0	0	0	0
IWA2824.G	1	1	0	1	1	1	1	1	1	0	1	1	1	1	1	1	1	1	0	1	1	1	1	1	1	1	1	1	1	1	1	1	0	1	1	0	1	1	0	0	0	1	1	1	1	1	1	1	1
IWA2825.A	1	1	0	0	1	0	1	1	1	0	0	0	1	1	1	1	1	1	0	1	0	0	0	1	1	1	1	1	1	1	1	1	0	1	0	0	1	0	0	0	0	0	0	0	0	1	0	0	1
IWA2825.C	0	0	1	1	0	1	0	0	0	1	1	1	0	0	0	0	0	0	1	0	1	1	1	0	0	0	0	0	0	0	0	0	1	0	1	1	0	1	1	1	1	1	1	1	1	0	1	1	0
IWA2827.A	1	1	1	1	1	1	0	1	1	1	0	1	1	1	1	1	0	1	1	1	1	1	1	1	0	1	1	1	1	0	0	0	0	0	1	0	1	0	1	0	0	0	1	1	0	0	1	1	1
IWA2827.G	0	0	0	0	0	0	1	0	0	0	1	0	0	0	0	0	1	0	0	0	0	0	0	0	1	0	0	0	0	1	1	1	1	1	0	1	0	1	0	1	1	1	0	0	1	1	0	0	0
IWA2831.A	0	0	1	0	1	0	0	1	1	0	0	0	0	0	0	0	0	0	0	0	0	0	0	0	0	0	0	0	0	1	0	0	1	1	0	0	0	0	0	0	0	0	0	0	0	0	0	0	0
IWA2831.G	1	1	0	1	0	1	1	0	0	1	1	1	1	1	1	1	1	1	1	1	1	1	1	1	1	1	1	1	1	0	1	1	0	0	1	1	1	1	1	1	1	1	1	1	1	1	1	1	1
IWA2835.A	0	0	0	1	0	0	0	0	0	1	0	0	0	0	0	0	0	0	0	0	0	0	0	0	0	0	1	0	0	0	0	0	0	0	0	0	1	0	0	0	0	0	0	1	0	0	1	0	0
IWA2835.G	1	1	1	0	1	1	1	1	1	0	1	1	1	1	1	1	1	1	1	1	1	1	1	1	1	1	0	1	1	1	1	1	1	1	1	1	0	1	1	1	1	1	1	0	1	1	0	1	1
IWA2837.A	0	1	0	0	1	1	1	1	1	1	1	1	0	0	1	1	1	0	1	1	0	0	0	0	0	0	0	0	0	0	0	1	0	0	0	1	1	0	0	0	1	0	0	0	0	0	0	1	0
IWA2837.G	1	0	1	1	0	0	0	0	0	0	0	0	1	1	0	0	0	1	0	0	1	1	1	1	1	1	1	1	1	1	1	0	1	1	1	0	0	1	1	1	0	1	1	1	1	1	1	0	1
IWA2838.A	0	1	0	0	1	1	1	1	1	1	1	1	0	0	1	1	1	0	1	1	0	0	0	0	0	0	0	0	0	0	0	1	0	0	0	1	1	0	0	0	1	0	0	0	0	0	0	1	0
IWA2838.G	1	0	1	1	0	0	0	0	0	0	0	0	1	1	0	0	0	1	0	0	1	1	1	1	1	1	1	1	1	1	1	0	1	1	1	0	0	1	1	1	0	1	1	1	1	1	1	0	1
IWA2846.A	0	0	0	0	0	0	0	0	0	0	0	0	0	0	0	0	0	1	0	1	0	1	0	0	0	0	0	0	0	0	0	0	0	0	0	1	0	0	1	1	0	0	0	0	0	0	1	0	0
IWA2846.C	1	1	1	1	1	1	1	1	1	1	1	1	1	1	1	1	1	0	1	0	1	0	1	1	1	1	1	1	1	1	1	1	1	1	1	0	1	1	1	0	1	1	1	1	1	1	0	1	1
IWA2858.A	0	0	1	0	0	0	0	0	0	0	1	0	0	0	0	0	0	0	0	0	0	0	0	0	0	0	0	0	0	0	0	1	0	1	1	1	0	1	1	1	1	0	0	1	0	0	0	1	0
IWA2858.G	1	1	0	1	1	1	1	1	1	1	0	1	1	1	1	1	1	1	1	1	1	1	1	1	1	1	1	1	1	1	1	0	1	0	0	0	1	0	0	0	0	1	1	0	1	1	1	0	1
IWA2859.A	0	0	1	0	0	0	0	0	0	0	1	0	0	0	0	0	0	0	0	0	0	0	0	0	0	0	0	0	0	0	0	1	0	1	1	1	0	1	1	1	1	0	0	1	0	0	0	1	0
IWA2859.G	1	1	0	1	1	1	1	1	1	1	0	1	1	1	1	1	1	1	1	1	1	1	1	1	1	1	1	1	1	1	1	0	1	0	0	0	1	0	0	0	0	1	1	0	1	1	1	0	1
IWA2862.A	0	0	1	1	1	0	1	1	1	1	0	0	1	0	0	0	0	0	0	0	0	1	1	0	0	0	1	1	1	1	1	0	1	0	1	0	0	0	0	0	0	1	0	0	0	0	0	0	1
IWA2862.G	1	1	0	0	0	1	0	1	0	0	1	1	0	1	1	1	1	1	1	1	1	0	0	1	1	1	0	0	0	0	0	1	0	1	0	1	1	1	1	1	1	0	1	1	1	1	1	1	0
IWA2872.A	0	0	0	0	0	0	0	0	0	1	0	0	0	0	0	1	0	0	1	0	1	0	0	1	1	1	0	1	1	1	1	1	0	0	0	0	0	1	1	0	1	0	1	0	0	1	0	0	1
IWA2872.G	1	1	1	1	1	1	1	1	1	0	1	1	1	1	1	0	1	1	1	1	0	1	1	0	0	0	1	0	0	0	0	0	1	1	1	1	1	0	0	1	0	1	0	1	1	0	1	1	0
IWA2896.A	0	1	0	0	0	0	0	0	0	0	0	0	0	0	0	0	0	0	0	0	0	0	0	0	0	0	0	0	0	1	1	0	1	0	0	0	0	0	0	0	0	0	0	0	0	0	0	0	0
IWA2896.G	1	0	1	1	1	1	1	1	1	1	1	1	1	1	1	1	1	1	1	1	1	1	1	1	1	1	1	1	1	0	0	1	0	1	1	1	1	1	1	1	1	1	1	1	1	1	1	1	1
IWA2898.A	1	1	1	1	1	1	1	1	1	1	1	1	1	1	1	0	1	1	0	1	0	1	0	1	0	0	1	0	0	0	0	1	1	1	1	1	1	1	1	0	1	1	1	1	0	1	1	1	0
IWA2898.G	0	0	0	0	0	0	0	0	0	0	0	0	0	0	0	1	0	0	1	0	1	0	1	0	1	1	0	1	1	1	1	0	0	0	0	0	0	0	0	1	0	0	0	0	1	0	0	0	1
IWA2901.A	1	1	1	1	1	0	1	1	0	1	1	0	1	1	1	0	1	1	1	0	0	1	1	0	1	1	1	0	0	1	1	1	1	0	0	1	0	1	1	1	0	0	1	0	1	1	0	0	1
IWA2901.G	0	0	0	0	0	1	0	0	1	1	0	1	0	0	0	1	0	0	0	1	1	0	0	1	0	0	0	1	1	0	0	0	0	1	1	0	1	0	0	0	1	1	0	1	0	0	1	1	0
IWA2910.A	1	1	1	0	1	1	1	0	1	0	1	0	1	1	1	1	1	1	0	0	1	1	1	0	0	1	0	0	1	1	1	1	1	1	1	1	1	1	1	1	1	0	0	0	1	1	0	1	1
IWA2910.G	0	0	0	1	0	0	0	1	0	1	0	1	0	0	0	0	0	0	1	1	0	0	0	1	1	0	1	1	0	0	0	0	0	0	0	0	0	0	0	0	0	1	1	1	0	0	1	0	0
IWA2916.A	1	1	1	1	1	1	1	1	1	1	1	1	1	1	1	1	1	1	1	1	1	1	1	1	1	1	1	1	1	1	1	1	1	1	1	1	1	1	1	1	1	1	1	0	1	1	0	1	0
IWA2916.G	0	0	0	0	0	0	0	0	0	0	0	0	0	0	0	0	0	0	0	0	0	0	0	0	0	0	0	0	0	0	0	0	0	0	0	0	0	0	0	0	0	0	0	1	0	0	1	0	1
IWA2923.A	1	1	1	1	1	1	1	1	1	1	1	1	1	1	1	1	1	1	1	1	1	1	1	1	1	0	0	1	1	1	1	0	1	1	1	1	1	1	1	1	1	1	1	1	1	1	1	1	1
IWA2923.G	0	0	0	0	0	0	0	0	0	0	0	0	0	0	0	0	0	0	1	0	0	0	0	0	0	1	1	0	0	0	0	1	0	0	0	0	0	0	0	0	0	0	0	0	0	0	0	0	0
IWA2924.A	0	0	0	0	0	0	0	0	0	1	0	0	0	0	0	0	0	0	1	0	0	0	0	0	0	0	0	0	1	1	1	0	0	1	0	1	0	1	1	0	0	0	1	0	0	1	0	0	0
IWA2924.C	1	1	1	1	1	1	1	1	1	0	1	1	1	1	1	1	1	1	0	1	1	1	1	1	1	1	1	1	0	0	0	1	1	0	1	0	1	0	0	1	1	1	0	1	1	0	1	1	1
IWA2928.A	1	1	1	1	1	0	1	1	1	0	0	0	0	1	1	0	1	1	1	1	1	1	0	1	1	1	1	1	1	1	1	0	1	0	1	1	1	1	0	0	1	1	1	0	1	1	1	0	0
IWA2928.G	0	0	0	0	0	1	0	0	0	1	1	1	1	0	0	1	0	0	0	0	0	0	1	0	0	0	0	0	0	0	0	1	1	1	0	0	0	0	1	1	0	0	0	1	0	0	0	1	1
IWA2947.A	0	0	0	0	0	0	0	0	0	0	0	0	0	0	0	0	0	0	1	0	0	0	0	0	0	0	0	0	0	0	0	0	0	1	0	0	0	1	1	0	0	0	0	0	0	0	0	0	0
IWA2947.G	1	1	1	1	1	1	1	1	1	1	1	1	1	1	1	1	1	1	0	1	1	1	1	1	1	1	1	1	1	1	1	1	1	0	1	1	1	0	0	1	1	1	1	1	1	1	1	1	1
IWA2958.A	0	0	0	0	0	0	0	0	0	0	0	0	0	0	0	0	0	1	0	0	0	1	0	0	0	1	0	0	0	0	0	0	1	0	0	0	0	0	0	0	0	0	0	0	0	0	0	0	1
IWA2958.G	1	1	1	1	1	1	1	1	1	1	1	1	1	1	1	1	1	0	1	1	1	0	1	1	1	0	1	1	1	1	1	1	1	1	1	1	1	1	1	1	1	1	1	1	1	1	1	1	0
IWA2959.A	1	1	1	0	0	0	0	0	1	0	1	1	1	1	0	0	0	1	0	1	0	1	0	0	0	0	0	0	0	0	0	0	1	0	0	1	0	1	0	1	1	0	0	1	0	0	1	1	0
IWA2959.C	0	0	0	1	1	1	1	1	0	1	0	0	1	0	1	1	1	0	1	0	1	0	1	1	1	1	1	1	1	1	1	1	0	1	1	0	1	0	1	0	0	1	1	0	1	1	0	0	1
IWA2963.A	0	1	0	0	0	0	1	1	0	0	0	0	0	1	0	0	1	0	0	1	0	0	0	0	0	0	0	0	0	0	0	0	0	1	0	1	0	0	1	1	1	0	0	0	0	0	0	0	0
IWA2963.G	1	0	1	1	1	1	0	0	1	1	1	1	1	0	1	1	0	1	1	0	1	1	1	1	1	1	1	1	1	1	1	1	1	0	1	0	1	1	0	0	0	1	1	1	1	1	1	1	1
IWA2968.A	1	1	1	1	1	1	1	1	1	1	1	1	1	1	1	1	1	1	0	1	0	1	1	1	1	1	1	1	1	1	1	0	1	0	1	1	0	1	1	1	1	1	1	0	1	1	0	1	1
IWA2968.G	0	0	0	0	0	0	0	0	0	0	0	0	0	0	0	0	0	0	1	0	1	0	0	0	0	0	0	0	0	0	0	1	0	1	0	0	1	0	0	0	0	0	0	1	0	0	1	0	0
IWA2973.A	0	0	1	0	1	0	1	1	1	1	0	0	1	1	1	0	1	0	0	1	0	1	0	0	1	0	1	0	1	1	1	1	0	1	1	1	0	0	1	1	0	1	1	1	1	0	0	1	1
IWA2973.C	1	1	0	1	0	1	0	0	0	0	1	1	0	0	0	1	0	1	1	0	1	0	1	1	0	1	0	1	0	0	0	0	1	0	0	0	1	1	0	0	1	0	0	0	0	1	1	0	0
IWA2974.A	0	0	0	0	0	0	0	0	0	0	0	0	0	0	0	0	0	0	0	0	0	0	0	0	0	0	0	0	0	0	0	1	0	0	0	0	0	0	0	0	0	0	0	0	0	0	0	0	1
IWA2974.G	1	1	1	1	1	1	1	1	1	1	1	1	1	1	1	1	1	1	1	1	1	1	1	1	1	1	1	1	1	1	1	0	1	1	1	1	1	1	1	1	1	1	1	1	1	1	1	1	0
IWA2978.A	0	0	0	0	0	0	0	0	0	0	0	0	0	0	0	0	0	0	0	0	0	0	0	0	0	0	0	0	0	0	0	0	0	0	0	0	0	0	1	1	0	0	0	0	0	0	0	0	0
IWA2978.G	1	1	1	1	1	1	1	1	1	1	1	1	1	1	1	1	1	1	1	1	1	1	1	1	1	1	1	1	1	1	1	1	1	1	1	1	1	1	0	0	1	1	1	1	1	1	1	1	1
IWA2989.A	1	0	0	0	0	1	0	0	1	0	1	1	0	1	1	1	0	0	0	0	0	0	0	0	0	0	0	0	0	1	1	0	1	0	0	0	0	0	1	0	0	0	0	1	1	0	0	1	0
IWA2989.G	0	1	1	1	1	0	1	1	0	1	0	0	1	0	0	0	1	1	1	1	1	1	1	1	1	1	1	1	1	0	0	1	0	1	1	1	1	1	0	1	1	1	1	0	0	1	1	0	1
IWA2993.A	0	0	0	0	1	0	0	0	0	0	0	0	1	0	0	0	0	1	0	0	0	1	0	0	1	1	0	1	0	1	1	0	0	1	0	0	1	0	0	0	0	0	0	0	0	0	0	0	0
IWA2993.G	1	1	1	1	0	1	1	1	1	1	1	1	0	1	1	1	1	0	1	1	1	0	1	1	0	0	1	0	1	0	0	1	1	0	1	1	0	1	1	1	1	1	1	1	1	1	1	1	1
IWA2994.A	0	1	1	1	1	1	1	1	1	1	1	1	1	1	1	1	1	1	0	1	1	0	1	1	1	1	0	1	1	0	0	1	1	1	0	1	1	1	0	1	1	0	1	0	1	1	0	1	1
IWA2994.G	1	0	0	0	0	0	0	0	0	0	0	0	0	0	0	0	0	0	1	0	0	1	0	0	0	0	1	0	0	1	1	0	0	0	1	0	0	0	1	0	0	1	0	1	0	0	1	0	0
IWA2995.A	1	1	1	0	1	0	0	0	1	1	0	0	0	0	1	1	1	1	0	1	0	0	0	0	0	1	0	0	0	0	0	0	0	0	0	0	0	0	0	0	0	0	1	1	1	0	0	1	1
IWA2995.G	0	0	0	1	0	1	1	1	0	0	1	1	1	1	0	0	0	0	1	0	1	1	1	1	1	0	1	1	1	1	1	1	1	1	1	1	1	1	1	1	1	1	0	0	0	1	1	0	0
IWA2997.A	0	0	0	1	0	0	0	0	0	1	0	0	0	0	0	0	0	1	0	1	0	0	0	0	0	0	0	0	0	0	0	0	0	0	0	0	1	0	0	1	1	1	0	1	0	0	0	0	1
IWA2997.G	1	1	1	0	1	1	1	1	1	0	1	1	1	1	1	1	1	0	1	0	1	1	1	1	1	1	1	1	1	1	1	1	1	1	1	1	0	1	1	0	0	0	1	0	1	1	1	1	0
IWA2998.A	1	0	0	0	0	0	0	0	0	0	0	0	0	1	0	0	1	0	1	0	1	0	0	0	0	0	1	0	0	0	1	0	0	0	0	0	1	1	0	0	0	0	1	0	0	0	1	1	0
IWA2998.G	0	1	1	1	1	1	1	1	1	1	1	1	1	0	1	1	0	1	0	1	0	1	1	1	1	1	0	1	1	1	0	1	1	1	1	1	0	0	1	1	1	1	0	1	1	1	0	0	1
IWA3001.A	1	1	1	1	1	0	1	1	1	1	1	1	1	1	0	1	1	1	1	1	1	1	1	1	1	1	1	1	1	1	1	1	1	1	1	1	1	0	0	1	1	1	1	1	1	1	1	0	0
IWA3001.G	0	0	0	0	0	1	0	0	0	0	0	0	0	0	1	0	0	0	0	0	0	0	0	0	0	0	0	0	0	0	0	0	0	0	0	0	0	1	1	0	0	0	0	0	0	0	0	1	1
IWA3002.A	1	0	0	0	1	0	1	0	0	0	1	0	1	1	1	0	0	1	0	1	0	0	0	1	0	0	0	0	0	0	0	0	0	1	1	0	0	1	0	0	0	1	1	0	1	0	0	0	1
IWA3002.G	0	1	1	1	0	1	1	1	1	1	0	1	0	0	0	1	1	0	1	0	1	1	1	0	1	1	1	1	1	1	1	1	1	0	0	1	1	0	1	1	1	0	0	1	0	1	1	1	0
IWA3008.A	0	1	1	0	1	0	1	0	0	0	0	0	1	1	0	1	1	1	1	0	1	1	1	1	1	1	1	1	1	1	1	0	1	1	1	0	0	1	1	1	1	1	0	1	1	1	1	1	1
IWA3008.G	1	0	0	1	0	1	0	1	1	1	1	1	0	0	1	0	0	0	0	1	0	0	0	0	0	0	0	0	0	0	0	1	0	0	0	1	1	0	0	0	0	0	1	0	0	0	0	0	0
IWA3013.A	0	1	0	1	0	1	0	0	0	0	0	1	0	1	1	0	0	0	1	0	1	1	0	1	0	0	1	1	1	0	0	0	0	1	1	0	1	1	0	0	1	1	1	1	0	0	1	1	1
IWA3013.G	1	0	1	0	1	0	1	1	1	1	1	0	1	0	0	1	1	1	0	1	0	0	1	0	1	1	0	0	0	1	1	1	1	0	0	1	0	0	1	1	0	0	0	0	1	1	0	0	0
IWA3025.A	1	0	0	0	0	0	0	0	0	0	1	0	0	0	0	0	0	0	0	0	0	0	0	0	1	0	1	1	0	0	0	1	0	0	0	0	1	0	1	0	1	0	0	0	0	0	0	0	1
IWA3025.G	0	1	1	1	1	1	1	1	1	1	0	1	1	1	1	1	1	1	1	1	1	1	1	1	0	1	0	0	1	1	1	0	1	1	1	1	0	1	0	1	0	1	1	1	1	1	1	1	0
IWA3032.A	0	0	0	1	0	1	0	0	0	0	0	1	0	0	0	0	0	1	1	0	0	0	0	1	1	1	1	1	1	0	0	0	0	1	0	0	1	0	0	0	0	0	0	0	0	0	0	0	0
IWA3032.G	1	1	1	0	1	0	1	1	1	1	1	0	1	1	1	1	1	0	0	1	1	1	1	0	0	0	0	0	0	1	1	1	1	0	1	1	0	1	1	1	1	1	1	1	1	1	1	1	1
IWA3038.A	0	0	1	0	0	0	0	0	0	0	1	0	1	0	1	1	0	0	0	0	0	0	0	0	0	1	0	0	0	1	1	1	1	0	0	1	0	0	0	1	0	0	0	0	1	1	0	1	1
IWA3038.G	1	1	0	1	1	1	1	1	1	1	0	1	0	1	0	0	1	1	1	1	1	1	1	1	1	0	1	1	1	0	0	0	0	1	1	0	1	1	1	0	1	1	1	1	0	0	1	0	0
IWA3039.A	1	1	0	1	1	1	1	1	1	1	0	1	0	1	0	0	1	1	1	1	1	1	1	1	1	0	1	1	1	0	0	0	0	1	1	0	1	1	1	0	1	1	1	1	0	0	1	0	0
IWA3039.G	0	0	1	0	0	0	0	0	0	0	1	0	1	0	1	1	0	0	0	0	0	0	0	0	0	1	0	0	0	1	1	1	1	0	0	1	0	0	0	1	0	0	0	0	1	1	0	1	1
IWA3061.A	0	0	0	1	1	1	1	1	1	1	1	1	1	0	1	1	1	1	1	0	1	0	1	1	0	0	0	1	1	0	1	1	1	1	1	1	1	1	1	1	1	1	1	1	1	1	1	1	1
IWA3061.C	1	1	1	0	0	0	0	0	0	0	0	0	0	1	0	0	0	0	0	1	0	1	0	0	1	1	1	0	0	1	0	0	0	0	0	0	0	0	0	0	0	0	0	0	0	0	0	0	0
IWA3099.A	0	0	0	1	0	0	0	0	0	0	0	0	0	0	0	0	0	0	0	0	0	0	0	0	0	1	0	0	0	0	0	0	0	1	0	0	0	0	0	0	0	0	0	0	0	0	0	0	1
IWA3099.C	1	1	1	1	1	1	1	1	1	1	1	1	1	1	1	1	1	1	1	1	1	1	1	1	1	0	1	1	1	1	1	1	1	0	1	1	1	1	1	1	1	1	1	1	1	1	1	1	0
IWA3100.A	0	0	0	1	0	0	0	0	0	0	0	0	0	0	0	0	0	0	0	0	0	0	0	0	0	1	0	0	0	0	0	0	0	1	0	0	0	0	0	0	0	0	0	0	0	0	0	0	1
IWA3100.G	1	1	1	1	1	1	1	1	1	1	1	1	1	1	1	1	1	1	1	1	1	1	1	1	1	0	1	1	1	1	1	1	1	0	1	1	1	1	1	1	1	1	1	1	1	1	1	1	0
IWA3108.A	1	0	1	0	1	0	1	1	1	1	1	0	1	0	0	1	1	1	0	1	0	0	0	0	1	1	0	0	0	1	1	1	1	0	0	1	0	0	1	1	0	0	0	0	1	1	0	0	0
IWA3108.G	0	1	0	1	0	1	0	0	0	0	0	1	0	1	1	0	0	0	1	0	1	1	1	1	0	0	1	1	1	0	0	0	0	1	1	0	1	1	0	0	1	1	1	1	0	0	1	1	1
IWA3114.A	0	1	1	0	1	1	1	1	1	0	1	1	1	1	1	1	0	0	0	0	1	0	1	0	0	1	0	0	1	1	1	0	1	1	1	0	0	0	0	0	0	0	0	0	1	1	0	1	0
IWA3114.G	1	0	0	1	0	0	1	0	0	1	0	0	0	0	0	0	1	1	1	1	0	1	0	1	1	0	1	1	0	0	0	1	0	0	0	1	1	1	1	1	1	1	1	1	0	0	1	0	1
IWA3151.A	1	1	0	1	0	1	0	0	0	0	0	1	0	1	1	1	1	0	1	0	0	0	0	0	0	1	0	0	0	0	0	0	0	1	1	1	0	1	1	1	0	1	0	0	0	0	1	0	1
IWA3151.G	0	0	1	0	1	0	1	1	1	1	1	0	1	0	0	0	0	1	0	1	1	1	1	1	1	0	1	1	1	1	1	1	1	0	0	0	1	0	0	0	1	0	1	1	1	1	0	1	0
IWA3161.A	0	0	0	0	0	0	0	0	0	0	0	0	1	0	0	0	0	0	0	0	0	1	0	0	0	0	0	0	0	0	0	1	0	0	0	0	0	0	0	0	0	0	0	1	0	0	1	0	0
IWA3161.G	1	1	1	1	1	1	1	1	1	1	1	1	0	1	1	1	1	1	1	1	1	0	1	1	1	1	1	1	1	1	1	0	1	1	1	1	1	1	1	1	1	1	1	0	1	1	0	1	1
IWA3169.A	0	0	0	0	0	0	0	0	0	0	0	0	0	0	0	1	0	0	0	0	0	0	1	0	1	0	0	1	1	1	0	0	0	0	0	0	0	0	0	0	0	1	0	0	0	0	0	0	0
IWA3169.G	1	1	1	1	1	1	1	1	1	1	1	1	1	1	1	0	1	1	1	1	1	1	1	1	0	1	1	0	0	0	1	1	1	1	1	1	1	1	1	1	1	1	1	1	1	1	1	1	1
IWA3172.A	0	0	0	0	0	0	0	1	1	0	0	0	0	0	0	0	1	0	0	0	0	0	0	0	0	0	0	0	0	0	0	0	0	0	0	0	0	0	0	0	0	0	0	0	0	0	0	0	0
IWA3172.G	1	1	1	1	1	1	1	0	0	1	1	1	1	1	1	1	0	1	1	1	1	1	1	1	1	1	1	1	1	1	1	1	1	1	1	1	1	1	1	1	1	1	1	1	1	1	1	1	1
IWA3175.A	0	0	0	0	0	0	0	0	0	0	0	0	0	0	0	1	0	0	1	0	1	0	1	1	1	1	0	1	1	1	1	0	0	0	0	0	0	0	0	0	1	0	0	0	0	0	0	0	1
IWA3175.C	1	1	1	1	1	1	1	1	1	1	1	1	1	1	1	0	1	1	1	1	0	1	0	0	0	0	1	0	0	0	0	1	1	1	1	1	1	1	1	1	0	1	1	1	1	1	1	1	0
IWA3178.A	1	1	1	1	1	0	1	0	1	1	0	1	0	1	1	0	0	1	0	1	1	1	1	1	1	1	0	0	1	1	1	1	1	1	1	1	0	1	1	1	1	1	0	1	0	0	1	0	1
IWA3178.G	0	0	0	0	0	1	0	1	0	0	1	0	1	0	0	1	1	0	1	0	0	0	0	0	0	0	1	1	0	0	0	0	0	0	0	0	1	0	0	0	0	0	1	0	1	1	0	1	0
IWA3182.A	0	0	1	0	1	1	1	1	1	0	1	0	1	0	0	0	1	0	1	1	0	1	0	0	0	0	0	0	0	0	0	0	0	1	1	0	0	0	0	0	0	1	1	1	0	1	0	0	1
IWA3182.G	1	1	0	1	0	0	0	0	0	1	0	1	0	1	1	1	0	1	0	0	1	0	1	1	1	1	1	1	1	1	1	1	1	0	0	1	1	1	1	1	1	0	0	0	1	0	1	1	0
IWA3185.A	1	1	1	1	0	1	1	0	1	1	1	1	1	1	1	1	1	1	1	1	1	1	1	1	1	1	1	1	1	1	1	0	1	1	1	0	0	1	1	1	1	1	0	1	1	1	1	1	0
IWA3185.C	0	0	0	0	1	0	0	1	0	0	0	0	0	0	0	0	0	0	0	0	0	0	0	0	0	0	0	0	0	0	0	1	0	0	0	1	1	0	0	0	0	0	1	0	0	0	0	0	1
IWA3191.A	0	0	0	0	0	1	0	0	1	1	0	1	0	0	0	1	0	0	0	1	1	0	1	1	0	0	0	1	1	0	0	0	0	1	1	0	1	0	0	0	1	1	0	1	0	0	1	1	0
IWA3191.G	1	1	1	1	1	0	1	1	0	1	1	0	1	1	1	0	1	1	1	0	0	1	0	0	1	1	1	0	0	1	1	1	1	0	0	1	0	1	1	1	0	0	1	0	1	1	0	0	1
IWA3195.A	1	1	0	0	0	0	0	0	0	0	1	0	0	0	0	0	1	1	0	0	0	0	0	0	0	0	0	0	0	0	0	1	1	1	0	0	0	0	0	0	0	0	0	0	1	0	0	0	1
IWA3195.G	0	0	1	1	1	1	1	1	1	1	0	1	1	1	1	1	0	0	1	1	1	1	1	1	1	1	1	1	1	1	1	0	1	0	1	1	1	1	1	1	1	1	1	1	0	1	1	1	0
IWA3198.A	1	1	1	1	1	1	1	1	1	1	1	1	1	1	1	1	1	1	1	1	1	0	1	0	1	1	1	1	1	1	1	0	1	0	1	0	1	1	1	1	1	1	1	1	1	1	1	1	1
IWA3198.G	0	0	0	0	0	0	0	0	0	0	0	0	0	0	0	0	0	0	0	0	0	1	0	1	0	0	0	0	0	0	0	1	1	1	0	1	0	0	0	0	0	0	0	0	0	0	0	0	0
IWA3209.A	1	1	1	0	1	1	1	0	1	1	1	0	1	1	1	1	1	1	0	0	1	1	1	0	0	1	0	0	1	1	1	1	1	1	1	1	1	1	1	1	1	0	0	0	1	1	0	1	1
IWA3209.G	0	0	0	1	0	0	0	1	0	0	0	1	0	0	0	0	0	0	1	1	0	0	0	1	1	0	1	1	0	0	0	0	0	0	0	0	0	0	0	0	0	1	1	1	0	0	1	0	0
IWA3235.A	1	1	1	1	1	1	1	1	1	1	1	1	1	1	1	1	1	1	1	1	1	1	1	1	1	0	1	1	1	1	1	1	1	1	1	1	1	1	1	0	1	1	0	0	0	1	1	1	1
IWA3235.G	0	0	0	0	0	0	0	0	0	0	0	0	0	0	0	0	0	0	0	0	0	0	0	0	0	1	0	0	0	0	0	0	0	0	0	0	0	0	0	1	0	0	1	1	1	0	0	0	0
IWA3244.A	0	0	0	0	0	0	0	0	0	0	0	0	0	0	1	0	0	0	0	0	0	0	0	0	0	0	0	0	0	0	0	0	0	0	0	0	0	1	0	0	0	0	0	1	0	1	0	1	0
IWA3244.G	1	1	1	1	1	1	1	1	1	1	1	1	1	1	0	1	1	1	1	1	1	1	1	1	1	1	1	1	1	1	1	1	1	1	1	1	1	0	1	1	1	1	1	0	1	0	1	0	1
IWA3248.A	1	1	1	1	1	1	1	1	1	1	1	1	1	1	0	0	1	0	1	0	0	0	0	1	0	1	0	0	0	0	0	1	1	0	1	1	1	0	0	1	1	0	0	0	0	1	0	0	1
IWA3248.C	0	0	0	0	0	0	0	0	0	0	0	0	0	1	1	1	0	1	0	1	1	1	1	0	1	0	1	1	1	1	1	0	0	1	0	0	0	1	1	0	0	1	1	1	1	0	1	1	0
IWA3252.A	0	1	0	0	0	0	0	0	0	0	0	0	0	1	0	0	0	0	0	0	0	0	0	0	0	0	0	0	0	0	0	1	0	0	0	1	0	0	0	0	0	0	0	0	0	0	0	0	0
IWA3252.G	1	0	1	1	1	1	1	1	1	1	1	1	1	0	1	1	1	1	1	1	1	1	1	1	1	1	1	1	1	1	1	0	1	1	1	0	1	1	1	1	1	1	1	1	1	1	1	1	1
IWA3266.A	1	0	0	0	0	0	1	0	1	0	0	0	0	1	1	0	0	1	0	1	0	1	0	1	1	0	0	0	0	1	1	0	0	1	0	0	0	0	0	0	0	0	1	0	0	0	0	0	0
IWA3266.G	0	1	1	1	1	1	0	1	0	1	1	1	1	0	0	1	1	0	1	0	1	0	1	0	0	1	1	1	1	0	0	1	1	0	1	1	1	1	1	1	1	1	0	1	1	1	1	1	1
IWA3275.A	1	1	1	1	1	1	0	1	0	1	1	1	1	0	1	1	1	1	1	0	1	0	1	0	1	1	1	1	1	1	1	1	0	0	1	1	1	1	1	1	1	1	1	1	1	1	1	1	1
IWA3275.G	0	0	0	0	0	0	1	0	1	0	0	0	0	1	0	0	0	0	0	1	0	1	0	1	0	0	0	0	0	0	0	0	1	1	0	0	0	0	0	0	0	0	0	0	0	0	0	0	0
IWA3278.A	0	0	0	0	0	0	0	0	0	0	0	0	0	0	0	0	0	0	0	0	0	0	0	0	0	0	0	0	0	0	0	1	0	0	0	0	1	0	0	1	0	0	0	0	0	0	0	0	0
IWA3278.G	1	1	1	1	1	1	1	1	1	1	1	1	1	1	1	1	1	1	1	1	1	1	1	1	1	1	1	1	1	1	1	0	1	1	1	1	0	1	1	0	1	1	1	1	1	1	1	1	1
IWA3279.A	1	1	1	1	1	1	1	1	1	1	1	1	1	1	1	1	1	1	1	1	1	1	1	1	1	1	1	1	1	1	1	1	1	1	1	1	1	1	1	1	1	1	1	1	1	0	1	1	1
IWA3279.G	0	0	0	0	0	0	0	0	0	0	0	0	0	0	0	0	0	0	0	0	0	0	0	0	0	0	0	0	0	0	0	0	0	0	0	0	0	0	0	0	0	0	0	0	0	1	0	0	0
IWA3290.A	1	1	1	1	1	1	1	1	1	1	1	1	1	1	1	1	1	1	1	1	1	1	1	1	1	1	1	1	1	1	1	0	1	1	1	0	1	1	1	0	0	1	1	1	1	1	1	1	1
IWA3290.G	0	0	0	0	0	0	0	0	0	0	0	0	0	0	0	0	0	0	0	0	0	0	0	0	0	0	0	0	0	0	0	1	0	0	0	1	0	0	0	1	1	0	0	0	0	0	0	0	0
IWA3295.A	1	0	0	0	0	0	0	0	0	0	0	0	0	0	0	0	0	0	0	1	0	0	0	0	0	1	0	0	0	0	0	1	0	0	0	0	0	0	0	0	0	0	0	0	0	1	0	0	0
IWA3295.C	0	1	1	1	1	1	1	1	1	1	1	1	1	1	1	1	1	1	1	0	1	1	1	1	1	0	1	1	1	1	1	0	1	1	1	1	1	1	1	1	1	1	1	1	1	0	1	1	1
IWA3304.A	1	1	0	0	0	1	0	0	0	0	1	0	0	0	0	1	1	1	1	0	1	0	0	1	1	1	1	1	1	0	1	1	0	1	0	1	1	1	1	1	1	1	1	1	1	1	1	1	1
IWA3304.G	0	0	1	1	1	0	1	1	1	1	0	1	1	1	1	0	0	0	0	1	0	1	1	0	0	0	0	0	0	1	0	0	1	0	1	0	0	0	0	0	0	0	0	0	0	0	0	0	0
IWA3305.A	1	1	0	0	0	1	0	0	0	0	1	0	0	0	0	1	1	1	1	0	1	0	1	1	1	1	1	1	1	0	1	1	0	1	0	1	1	0	1	1	1	1	1	0	1	1	1	0	1
IWA3305.G	0	0	1	1	1	0	1	1	1	1	0	1	1	1	1	0	0	0	0	1	0	1	0	0	0	0	0	0	0	1	0	0	1	0	1	0	0	1	0	0	0	0	0	1	0	0	0	1	0
IWA3323.A	0	0	0	0	1	1	1	0	1	1	1	0	0	0	0	0	0	0	0	1	0	0	0	0	0	1	0	1	1	0	1	0	0	0	1	0	0	0	0	1	0	0	0	1	0	0	0	0	0
IWA3323.G	1	1	1	1	0	0	0	1	0	0	0	1	1	1	1	1	1	1	1	0	1	1	1	1	1	0	1	0	0	1	0	1	1	1	0	1	1	1	1	0	1	1	1	0	1	1	1	1	1
IWA3354.A	1	0	0	1	0	0	0	1	1	0	0	0	0	0	0	0	1	0	0	0	0	1	0	0	0	0	0	0	0	0	0	0	0	0	0	0	0	0	0	0	0	0	0	0	0	0	1	1	1
IWA3354.G	0	1	1	0	1	1	1	0	0	1	1	1	1	1	1	1	0	1	1	1	1	0	1	1	1	1	1	1	1	1	1	1	1	1	1	1	1	1	1	1	1	1	1	1	1	1	0	0	0
IWA3377.A	1	0	0	0	0	0	1	0	0	0	0	0	0	0	0	0	1	0	1	0	0	1	0	0	0	1	1	0	0	1	1	1	1	0	1	0	0	0	1	0	0	1	0	1	0	0	1	0	0
IWA3377.G	0	1	1	1	1	1	0	1	1	1	1	1	1	1	1	1	0	1	0	1	1	0	1	1	1	0	0	1	1	0	0	0	1	1	0	1	1	1	0	1	1	0	1	0	1	1	0	1	1
IWA3378.A	0	1	1	1	1	1	1	1	1	1	1	1	1	1	1	1	1	1	0	1	1	0	1	1	1	1	0	1	1	0	0	1	1	1	0	1	1	1	0	1	1	0	1	0	1	1	0	1	1
IWA3378.G	1	0	0	0	0	0	0	0	0	0	0	0	0	0	0	0	0	0	1	0	0	1	0	0	0	0	1	0	0	1	1	0	1	0	1	0	0	0	1	0	0	1	0	1	0	0	1	0	0
IWA3422.A	1	1	1	1	1	1	1	1	1	0	1	0	1	1	1	0	1	0	0	1	0	1	1	0	0	0	1	0	0	0	1	1	1	1	1	1	0	1	1	1	0	1	1	1	0	1	1	1	1
IWA3422.G	0	0	0	0	0	0	0	0	0	1	0	1	0	0	0	1	0	1	1	0	1	0	0	1	1	1	0	1	1	1	0	0	0	0	0	0	1	0	0	0	1	0	0	0	1	0	0	0	0
IWA3423.A	0	0	0	1	0	1	1	0	0	1	1	1	1	0	1	1	0	1	1	1	1	1	1	1	1	1	1	1	1	1	0	1	1	1	1	1	1	1	1	1	1	0	0	1	0	0	1	1	1
IWA3423.G	1	1	1	0	1	0	0	1	1	0	0	0	0	1	0	0	1	0	0	0	0	0	0	0	0	0	0	0	0	0	1	0	0	0	0	0	0	0	0	0	0	1	1	0	1	1	0	0	0
IWA3427.A	1	1	0	1	0	1	1	0	0	1	1	1	1	1	1	1	1	1	1	1	1	1	1	1	1	1	1	1	1	0	1	1	0	0	1	1	1	1	1	1	1	1	1	1	1	1	1	1	1
IWA3427.G	0	0	1	0	1	0	0	1	1	0	0	0	0	0	0	0	0	0	0	0	0	0	0	0	0	0	0	0	0	1	0	0	1	1	0	0	0	0	0	0	0	0	0	0	0	0	0	0	0
IWA3438.A	1	1	1	1	1	1	1	1	1	1	1	1	0	0	1	1	0	1	0	1	0	0	0	0	0	1	0	0	1	0	1	1	0	0	0	0	1	0	0	1	1	1	0	0	0	0	0	1	1
IWA3438.G	0	0	0	0	0	0	0	0	0	0	0	0	1	1	0	0	1	0	1	0	1	1	1	1	1	0	1	1	0	1	0	0	1	1	1	1	0	1	1	0	0	0	1	1	1	1	1	0	0
IWA3448.A	0	0	0	0	0	0	0	0	0	0	0	0	0	0	0	1	0	0	1	0	1	1	0	1	1	1	0	1	1	0	1	0	0	0	0	1	1	0	0	1	1	0	0	0	0	0	0	0	0
IWA3448.G	1	1	1	1	1	1	1	1	1	1	1	1	1	1	1	0	1	1	0	1	0	0	1	0	0	0	1	0	0	1	0	1	1	1	1	0	0	1	1	0	0	1	1	1	1	1	1	1	1
IWA3451.A	0	0	0	0	0	0	0	0	0	0	1	0	1	0	0	0	0	0	0	0	0	0	0	0	0	0	0	0	0	0	1	0	1	0	0	0	0	0	0	0	0	1	1	1	0	1	0	0	0
IWA3451.G	1	1	1	1	1	1	1	1	1	1	0	1	0	1	1	1	1	1	1	1	1	1	1	1	1	1	1	1	1	1	0	1	0	1	1	1	1	1	1	1	1	0	0	0	1	0	1	1	1
IWA3455.A	0	0	1	1	1	0	1	1	1	1	0	0	1	0	1	0	0	0	0	0	0	1	1	0	0	0	1	1	0	1	1	0	1	0	1	0	0	0	0	0	0	1	0	0	0	0	0	0	1
IWA3455.G	1	1	0	0	0	1	0	1	0	1	1	1	0	1	0	1	1	1	1	1	1	0	0	1	1	1	0	0	1	0	0	1	0	1	0	1	1	1	1	1	1	0	1	1	1	1	1	1	0
IWA3457.A	1	0	1	1	1	1	1	1	1	1	1	1	1	1	1	1	1	1	1	0	1	1	1	1	1	0	1	1	0	0	0	1	1	1	1	1	1	1	1	1	1	1	1	1	1	1	1	1	1
IWA3457.G	0	1	0	0	0	0	0	0	0	0	0	0	0	0	0	0	0	0	0	1	0	0	0	0	0	1	0	0	1	1	1	0	0	0	0	0	0	0	0	0	0	0	0	0	0	0	0	0	0
IWA3465.A	1	1	1	1	1	1	1	1	1	1	1	1	1	1	1	1	1	1	1	1	1	1	1	1	1	1	1	1	1	1	1	0	1	1	1	0	0	1	0	0	1	1	1	1	1	1	1	0	0
IWA3465.G	0	0	0	0	0	0	0	0	0	0	0	0	0	0	0	0	0	0	0	0	0	0	0	0	0	0	0	0	0	0	0	1	0	0	0	1	1	0	1	1	0	0	0	0	0	0	0	1	1
IWA3466.A	0	0	0	0	0	0	0	0	0	0	0	0	0	0	0	0	0	0	0	0	0	0	0	0	0	0	0	0	0	0	0	1	0	0	0	1	1	0	1	1	0	0	0	0	0	0	0	1	1
IWA3466.G	1	1	1	1	1	1	1	1	1	1	1	1	1	1	1	1	1	1	1	1	1	1	1	1	1	1	1	1	1	1	1	0	1	1	1	0	0	1	0	0	1	1	1	1	1	1	1	0	0
IWA3472.A	0	0	0	0	0	0	0	0	0	0	1	0	1	0	0	0	0	0	0	0	0	0	0	0	0	0	0	0	0	0	1	0	1	0	0	0	0	0	0	0	0	1	1	1	0	1	0	0	0
IWA3472.G	1	1	1	1	1	1	1	1	1	1	0	1	0	1	1	1	1	1	1	1	1	1	1	1	1	1	1	1	1	1	0	1	0	1	1	1	1	1	1	1	1	0	0	0	1	0	1	1	1
IWA3486.A	1	1	1	1	1	1	1	1	1	1	1	1	1	1	1	1	1	1	1	1	1	1	1	1	1	1	1	1	1	1	1	1	1	1	1	1	1	1	1	0	1	1	1	1	1	1	1	0	0
IWA3486.G	0	0	0	0	0	0	0	0	0	0	0	0	0	0	0	0	0	0	0	0	0	0	0	0	0	0	0	0	0	0	0	0	0	0	0	0	0	0	0	1	0	0	0	0	0	0	0	1	1
IWA3488.A	1	1	1	1	1	1	1	1	1	1	1	1	1	1	1	1	1	1	1	1	0	1	0	1	1	1	1	1	1	1	1	1	1	1	0	1	1	0	1	1	0	1	1	0	1	1	1	1	1
IWA3488.G	0	0	0	0	0	0	0	0	0	0	0	0	0	0	0	0	0	0	0	0	1	0	1	0	0	0	0	0	0	0	0	0	0	0	1	0	0	1	0	0	1	0	0	1	0	0	0	0	0
IWA3491.A	1	0	1	1	1	1	1	1	1	1	1	1	1	1	1	1	1	1	1	1	1	1	1	1	1	1	1	1	1	1	1	1	1	1	1	0	1	1	1	1	1	1	1	1	0	1	1	1	1
IWA3491.G	0	1	0	0	0	0	0	0	0	0	0	0	0	0	0	0	0	0	0	0	0	0	0	0	0	0	0	0	0	0	0	0	0	0	0	1	0	0	0	0	0	0	0	0	1	0	0	0	0
IWA3495.A	1	1	1	1	1	1	1	1	1	1	1	1	1	1	1	1	1	1	1	1	1	1	1	1	0	0	0	1	1	1	0	1	1	1	1	1	1	1	0	1	1	1	1	0	1	1	1	1	1
IWA3495.G	0	0	0	0	0	0	0	0	0	0	0	0	0	0	0	0	0	0	0	0	0	0	0	0	1	1	1	0	0	0	1	0	0	0	0	0	0	0	1	0	0	0	0	1	0	0	0	0	0
IWA3500.A	0	0	0	1	1	1	0	1	0	0	0	1	0	0	0	1	1	0	1	0	1	0	1	0	0	1	0	1	1	0	0	1	0	0	0	1	0	0	1	1	1	0	0	0	1	1	0	0	0
IWA3500.G	1	1	1	0	0	0	1	0	1	1	1	0	1	1	1	0	0	1	0	1	0	1	0	1	1	0	1	0	0	1	1	0	1	1	1	0	1	1	0	0	0	1	1	1	0	0	1	1	1
IWA3501.A	0	1	0	1	1	1	0	1	1	1	0	1	0	0	1	0	0	0	1	1	1	0	1	0	0	0	0	0	0	0	0	1	1	0	1	0	0	1	0	0	1	1	0	1	1	1	0	1	0
IWA3501.C	1	0	1	0	0	0	1	0	0	0	1	0	1	1	0	1	1	1	0	0	0	1	0	1	1	1	1	1	1	1	1	0	0	1	0	1	1	0	1	1	0	0	1	0	0	0	1	0	1
IWA3518.A	1	1	0	1	1	1	1	1	1	0	0	1	0	1	0	0	1	0	0	1	0	0	1	0	1	0	0	1	0	1	1	0	1	0	0	0	0	1	0	0	0	1	0	1	0	1	1	0	0
IWA3518.G	0	0	1	0	0	0	0	0	0	1	1	0	1	0	1	1	1	1	1	0	1	1	0	1	0	1	1	0	1	0	0	1	0	1	1	1	1	0	1	1	1	0	1	0	1	0	0	1	1
IWA3519.A	1	1	0	1	1	1	1	1	1	0	0	1	0	1	0	0	1	0	0	1	0	0	1	0	1	0	0	1	0	1	1	0	0	0	0	0	0	1	0	0	0	1	0	1	0	0	1	0	0
IWA3519.G	0	0	1	0	0	0	0	0	0	1	1	0	1	0	1	1	1	1	1	0	1	1	0	1	0	1	1	0	1	0	0	1	1	1	1	1	1	0	1	1	1	0	1	0	1	1	0	1	1
IWA3524.A	0	0	0	0	0	0	0	0	0	0	0	0	0	0	0	0	0	1	0	0	0	1	0	0	0	1	0	0	0	0	0	0	1	0	0	0	0	0	0	0	0	0	0	0	0	0	0	0	1
IWA3524.C	1	1	1	1	1	1	1	1	1	1	1	1	1	1	1	1	1	0	1	1	1	0	1	1	1	0	1	1	1	1	1	1	1	1	1	1	1	1	1	1	1	1	1	1	1	1	1	1	0
IWA3529.A	1	1	1	1	1	1	1	1	1	0	0	1	1	1	1	1	1	1	1	1	1	1	1	1	1	1	1	1	1	1	1	1	1	0	1	1	1	1	0	1	1	1	1	1	1	1	1	0	1
IWA3529.G	0	0	0	0	0	0	0	0	0	1	1	0	0	0	0	0	0	0	0	0	0	0	0	0	0	0	0	0	0	0	0	0	1	1	0	0	0	0	1	0	0	0	0	0	0	0	0	1	0
IWA3548.A	1	1	0	1	0	1	1	1	1	0	1	1	0	1	1	1	0	1	1	0	1	1	1	1	0	0	1	1	1	1	0	1	1	1	1	1	1	1	1	1	1	1	1	1	0	1	1	1	1
IWA3548.G	0	0	1	0	1	0	0	0	0	1	0	0	1	0	0	0	1	0	0	1	0	0	0	0	1	1	0	0	0	0	1	0	0	0	0	0	0	0	0	0	0	0	0	0	1	0	0	0	0
IWA3560.A	0	0	0	1	0	0	0	0	0	0	1	0	0	0	0	0	0	0	0	0	1	0	1	0	0	0	0	0	0	0	0	0	0	0	0	1	1	0	0	0	1	0	0	0	1	0	1	0	0
IWA3560.G	1	1	1	0	1	1	1	1	1	1	0	1	1	1	1	1	1	1	1	1	0	1	0	1	1	1	1	1	1	1	1	1	1	1	1	0	0	1	1	1	0	1	1	1	0	1	0	1	1
IWA3567.A	1	1	1	0	1	1	1	1	1	1	0	0	0	1	0	1	1	0	0	0	0	0	0	0	0	0	0	0	0	0	0	1	0	0	0	0	0	0	1	0	0	0	0	0	0	0	0	0	0
IWA3567.G	0	0	0	1	0	0	0	0	0	1	1	1	1	0	1	1	0	1	1	1	1	1	1	1	1	1	1	1	1	1	1	0	1	1	1	1	1	1	0	1	1	1	1	1	1	1	1	1	1
IWA3574.A	1	1	1	1	1	1	1	0	0	1	1	1	1	1	1	1	0	1	1	1	1	1	1	1	1	1	1	1	1	1	1	1	1	1	1	1	1	1	1	1	1	1	1	1	1	1	1	1	1
IWA3574.G	0	0	0	0	0	0	0	1	1	0	0	0	0	0	0	0	1	0	0	0	0	0	0	0	0	0	0	0	0	0	0	0	0	0	0	0	0	0	0	0	0	0	0	0	0	0	0	0	0
IWA3584.A	0	1	1	1	1	1	1	1	1	1	1	1	1	1	1	1	1	1	1	1	1	1	0	1	1	1	1	1	1	1	1	1	1	1	1	1	1	1	1	0	1	0	1	1	1	1	1	0	1
IWA3584.C	1	0	0	0	0	0	0	0	0	0	0	0	0	0	0	0	0	0	0	0	0	0	1	0	0	0	0	0	0	0	0	0	0	0	0	0	0	0	0	1	0	1	0	0	0	0	0	1	0
IWA3587.A	1	1	1	1	1	1	1	1	1	1	1	1	1	1	1	1	1	1	1	0	1	1	1	1	1	0	1	1	1	1	1	0	1	1	1	0	1	1	1	1	0	1	1	1	1	0	1	1	1
IWA3587.C	0	0	0	0	0	0	0	0	0	0	0	0	0	0	0	0	0	0	0	1	0	0	0	0	0	1	0	0	0	0	0	1	0	0	0	1	0	0	0	0	1	0	0	0	0	1	0	0	0
IWA3592.A	0	0	1	1	1	0	1	1	1	1	0	0	1	0	1	0	0	0	0	0	0	1	1	0	0	0	1	1	1	1	1	1	1	0	1	0	0	1	0	0	0	1	0	0	0	0	0	0	1
IWA3592.G	1	1	0	0	0	1	0	1	0	1	1	1	0	1	0	1	1	1	1	1	1	0	0	1	1	1	0	0	0	0	0	0	0	1	0	1	1	0	1	1	1	0	1	1	1	1	1	1	0
IWA3593.A	1	1	0	0	0	1	0	1	0	1	1	1	0	1	0	1	1	1	1	1	1	0	0	1	1	1	0	0	0	0	0	0	0	1	0	1	1	1	1	1	1	0	1	1	1	1	1	1	0
IWA3593.G	0	0	1	1	1	0	1	1	1	1	0	0	1	0	1	0	0	0	0	0	0	1	1	0	0	0	1	1	1	1	1	1	1	0	1	0	0	0	0	0	0	1	0	0	0	0	0	0	1
IWA3624.A	1	1	1	1	1	0	0	1	0	1	1	0	1	1	0	1	0	1	1	1	1	1	1	1	1	1	1	1	1	1	1	1	1	1	1	1	1	1	1	1	1	1	1	1	1	0	1	1	1
IWA3624.C	0	0	0	0	0	1	1	0	1	0	0	1	0	0	1	0	1	0	0	0	0	0	0	0	0	0	0	0	0	0	0	0	0	0	0	0	0	0	0	0	0	0	0	0	0	1	0	0	0
IWA3625.A	0	0	0	0	0	0	0	0	0	0	0	0	0	0	0	0	0	0	1	0	0	0	0	0	1	0	1	1	0	0	0	0	0	0	0	0	0	0	0	0	0	0	1	1	1	1	0	0	0
IWA3625.C	1	1	1	1	1	1	1	1	1	1	1	1	1	1	1	1	1	1	0	1	1	1	1	1	0	1	0	0	1	1	1	1	1	1	1	1	1	1	1	1	1	1	0	0	0	0	1	1	1
IWA3627.A	1	1	1	1	0	0	0	1	1	0	0	1	1	1	0	0	1	0	0	1	0	0	0	0	0	0	0	0	0	1	0	0	1	1	0	0	0	1	1	0	0	0	0	1	0	0	0	0	0
IWA3627.G	0	0	0	0	1	1	1	0	0	1	1	0	0	0	1	1	0	1	1	0	1	1	1	1	1	1	1	1	1	0	1	1	0	0	1	1	1	0	0	1	1	1	1	0	1	1	1	1	1
IWA3630.A	1	1	1	0	1	0	1	1	1	0	1	0	0	1	0	0	1	1	0	1	1	1	1	0	0	1	0	0	1	1	1	1	1	1	1	1	1	1	1	1	1	0	0	0	1	1	0	0	0
IWA3630.G	0	0	0	1	0	1	0	0	0	1	0	1	1	0	1	1	0	0	1	0	0	0	0	1	1	0	1	1	0	0	0	0	0	0	0	0	0	0	0	0	0	1	1	1	0	0	1	1	1
IWA3645.A	1	0	1	1	1	1	1	1	1	0	1	1	1	0	1	1	0	0	1	1	1	0	1	0	0	0	0	0	1	0	0	0	1	0	0	0	1	1	1	0	0	1	1	0	1	1	0	1	0
IWA3645.G	0	1	0	0	0	0	0	0	0	1	0	0	0	1	0	0	1	1	0	0	0	1	0	1	1	1	1	1	0	1	1	1	1	1	1	1	0	0	0	1	1	0	0	1	0	0	1	0	1
IWA3646.A	1	0	1	1	1	1	1	1	1	0	1	1	1	0	1	1	0	0	1	1	1	0	1	0	0	0	0	0	1	0	0	0	1	0	0	0	1	1	1	0	0	1	1	0	1	1	0	1	0
IWA3646.G	0	1	0	0	0	0	0	0	0	1	0	0	0	1	0	0	1	1	0	0	0	1	0	1	1	1	1	1	0	1	1	1	1	1	1	1	0	0	0	1	1	0	0	1	0	0	1	0	1
IWA3652.A	0	0	0	0	0	0	0	0	0	0	0	0	0	0	0	0	0	0	0	0	0	0	0	0	0	0	0	0	0	0	0	0	0	0	0	0	0	0	1	0	0	1	0	1	0	0	0	1	1
IWA3652.G	1	1	1	1	1	1	1	1	1	1	1	1	1	1	1	1	1	1	1	1	1	1	1	1	1	1	1	1	1	1	1	1	1	1	1	1	1	1	0	1	1	0	1	0	1	1	1	0	0
IWA3655.A	0	0	0	0	0	0	0	0	0	0	0	0	1	1	0	0	0	0	0	0	1	1	1	0	0	0	0	0	0	0	0	0	1	1	1	0	0	1	0	0	0	0	0	1	1	1	1	0	0
IWA3655.G	1	1	1	1	1	1	1	1	1	1	1	1	0	0	1	1	1	1	1	1	0	0	0	1	1	1	1	1	1	1	1	1	1	0	0	1	1	0	1	1	1	1	1	0	0	0	0	1	1
IWA3656.A	1	1	1	1	1	1	1	1	1	1	1	1	1	1	1	1	1	1	1	1	1	1	1	1	1	1	1	1	1	1	1	0	1	1	1	1	0	0	1	0	1	1	1	1	1	1	1	1	1
IWA3656.G	0	0	0	0	0	0	0	0	0	0	0	0	0	0	0	0	0	0	0	0	0	0	0	0	0	0	0	0	0	0	0	1	0	0	0	0	1	1	0	1	0	0	0	0	0	0	0	0	0
IWA3665.A	1	1	1	1	1	1	1	1	1	1	0	1	0	1	1	1	1	1	1	1	1	1	1	1	1	1	1	1	1	1	0	1	0	1	1	1	1	1	1	1	1	1	1	1	1	1	1	1	1
IWA3665.G	0	0	0	0	0	0	0	0	0	0	1	0	1	0	0	0	0	0	0	0	0	0	0	0	0	0	0	0	0	0	1	0	1	0	0	0	0	0	0	0	0	0	0	0	0	0	0	0	0
IWA3667.A	0	1	1	1	1	0	1	0	1	1	0	0	1	1	1	0	1	1	1	1	0	1	1	0	0	0	1	1	0	1	1	1	1	1	1	1	0	1	1	1	0	1	0	0	1	1	0	0	1
IWA3667.G	1	0	0	0	0	1	0	1	0	0	1	1	0	0	0	1	0	0	0	0	1	0	0	1	1	1	0	0	1	0	0	0	0	0	0	0	1	0	0	0	1	0	1	1	0	0	1	1	0
IWA3677.A	0	1	0	1	1	1	0	1	0	1	0	0	0	0	1	1	0	0	1	0	1	0	1	1	0	0	0	1	0	0	0	1	1	0	1	0	1	1	0	0	1	0	0	1	0	1	0	1	0
IWA3677.G	1	0	1	0	0	0	1	0	1	0	1	1	1	1	0	0	1	1	0	1	0	1	0	0	1	1	1	0	1	1	1	0	0	1	0	1	0	0	1	1	0	1	1	0	1	0	1	0	1
IWA3679.A	0	1	1	0	1	1	1	0	0	1	1	1	1	1	1	1	0	1	1	1	1	0	1	1	1	1	1	1	1	1	1	1	1	1	1	1	1	1	1	1	1	1	1	1	1	1	0	0	0
IWA3679.G	1	0	0	1	0	0	0	1	1	0	0	0	0	0	0	0	1	0	0	0	0	1	0	0	0	0	0	0	0	0	0	0	0	0	0	0	0	0	0	0	0	0	0	0	0	0	1	1	1
IWA3693.A	1	1	1	1	1	1	1	1	1	1	1	1	1	1	1	1	1	1	1	1	1	1	1	1	0	1	1	1	0	0	1	1	1	1	1	1	1	1	1	1	1	1	1	1	1	1	1	1	0
IWA3693.G	0	0	0	0	0	0	0	0	0	0	0	0	0	0	0	0	0	0	0	0	0	0	0	0	1	0	0	0	1	1	0	0	0	0	0	0	0	0	0	0	0	0	0	0	0	0	0	0	1
IWA3695.A	1	0	0	1	0	0	0	0	0	1	0	0	0	0	0	1	0	1	1	0	1	1	1	1	1	1	1	1	1	1	1	1	1	1	1	1	1	0	0	1	1	0	0	0	0	0	0	1	0
IWA3695.G	0	1	1	0	1	1	1	1	1	0	1	1	1	1	1	0	1	0	0	1	0	0	0	0	0	0	0	0	0	0	0	0	0	0	0	0	0	1	1	0	0	1	1	1	1	1	1	0	1
IWA3698.A	0	0	0	1	1	1	1	1	1	1	1	1	1	0	1	1	1	1	1	1	1	0	1	1	0	1	0	1	1	1	1	1	1	1	1	1	1	0	1	1	1	1	1	1	1	1	1	1	1
IWA3698.G	1	1	1	0	0	0	0	0	0	0	0	0	0	1	0	0	0	0	0	0	0	1	0	0	1	0	1	0	0	0	0	0	0	0	0	0	0	1	0	0	0	0	0	0	0	0	0	0	0
IWA3713.A	0	0	0	0	0	0	0	0	0	0	0	0	1	0	0	1	0	0	0	0	0	0	0	1	0	0	0	1	1	0	0	0	0	1	0	0	0	0	0	0	0	0	0	0	1	1	0	0	1
IWA3713.G	1	1	1	1	1	1	1	1	1	1	1	1	0	1	1	0	1	1	1	1	1	1	1	0	1	1	1	0	0	1	1	1	1	0	1	1	1	1	1	1	1	1	1	1	0	0	1	1	0
IWA3725.A	1	1	1	1	1	1	1	1	1	1	1	1	1	1	1	1	1	1	1	1	1	0	1	1	1	1	1	0	1	1	0	0	1	1	1	0	1	1	1	0	0	0	1	1	1	1	1	1	1
IWA3725.G	0	0	0	0	0	0	0	0	0	0	0	0	0	0	0	0	0	0	0	0	0	1	0	0	0	0	0	1	0	0	1	1	0	0	0	1	0	0	0	1	1	1	0	0	0	0	0	0	0
IWA3738.A	0	0	0	0	0	0	0	0	0	0	0	0	0	0	0	0	0	0	0	0	0	0	0	0	0	0	0	0	0	0	0	0	0	0	0	1	0	0	0	0	1	0	0	0	0	0	0	0	0
IWA3738.G	1	1	1	1	1	1	1	1	1	1	1	1	1	1	1	1	1	1	1	1	1	1	1	1	1	1	1	1	1	1	1	1	1	1	1	0	1	1	1	1	0	1	1	1	1	1	1	1	1
IWA3759.A	1	0	0	0	0	0	0	0	0	0	0	0	0	0	0	0	1	0	0	0	0	1	0	0	0	0	0	0	0	0	0	0	0	0	0	0	0	0	0	0	0	0	0	0	0	0	1	0	1
IWA3759.G	0	1	1	1	1	1	1	1	1	1	1	1	1	1	1	1	0	1	1	1	1	0	1	1	1	1	1	1	1	1	1	1	1	1	1	1	1	1	1	1	1	1	1	1	1	1	0	1	0
IWA3760.A	0	0	0	1	1	0	0	1	1	0	0	1	0	1	0	1	0	0	1	1	1	0	0	0	0	0	1	1	1	0	0	0	0	1	1	0	1	0	0	1	1	0	0	0	0	0	1	0	1
IWA3760.C	1	1	1	0	0	1	1	0	0	1	1	0	1	0	1	0	1	1	0	0	0	1	1	1	1	1	0	0	1	1	1	1	1	0	0	1	0	1	1	0	0	1	1	1	1	1	0	1	0
IWA3767.A	1	1	1	1	1	1	1	1	1	1	1	1	1	1	1	1	1	1	1	1	1	1	1	1	1	1	1	1	1	1	1	1	1	1	1	1	1	1	1	1	1	1	1	1	1	1	1	1	1
IWA3767.G	0	0	0	0	0	0	0	0	0	0	0	0	0	0	0	0	0	0	0	0	0	0	0	0	0	0	0	0	0	0	0	0	0	0	0	0	0	0	0	0	0	0	0	0	0	0	0	0	0
IWA3779.A	0	0	0	0	0	0	0	0	1	0	0	0	0	0	0	0	0	0	0	0	0	0	0	0	0	0	0	0	0	0	0	0	0	0	0	0	0	0	0	0	0	0	0	0	0	0	0	0	0
IWA3779.C	1	1	1	1	1	1	1	1	0	1	1	1	1	1	1	1	1	1	1	1	1	1	1	1	1	1	1	1	1	1	1	1	1	1	1	1	1	1	1	1	1	1	1	1	1	1	1	1	1
IWA3780.A	0	0	0	0	0	0	0	0	1	0	0	0	0	0	0	0	0	0	0	0	0	0	0	0	0	0	0	0	0	0	0	0	0	0	0	0	0	0	0	0	0	0	0	0	0	0	0	0	0
IWA3780.G	1	1	1	1	1	1	1	1	0	1	1	1	1	1	1	1	1	1	1	1	1	1	1	1	1	1	1	1	1	1	1	1	1	1	1	1	1	1	1	1	1	1	1	1	1	1	1	1	1
IWA3781.A	0	0	0	0	0	0	0	0	1	0	0	0	0	0	0	0	0	0	0	0	0	0	0	0	0	0	0	0	0	0	0	0	0	0	0	0	0	0	0	0	0	0	0	0	0	0	0	0	0
IWA3781.G	1	1	1	1	1	1	1	1	0	1	1	1	1	1	1	1	1	1	1	1	1	1	1	1	1	1	1	1	1	1	1	1	1	1	1	1	1	1	1	1	1	1	1	1	1	1	1	1	1
IWA3811.A	0	1	1	1	1	1	1	1	1	1	1	1	1	1	1	1	1	0	1	1	1	1	1	1	1	1	1	1	1	1	1	0	1	0	0	0	1	1	1	0	1	1	1	0	1	1	1	0	1
IWA3811.G	1	0	0	0	0	0	0	0	0	0	0	0	0	0	0	0	0	1	0	0	0	0	0	0	0	0	0	0	0	0	0	1	0	1	1	1	0	0	0	1	0	0	0	1	0	0	0	1	0
IWA3815.A	1	1	1	1	1	1	1	1	1	1	1	1	1	1	1	1	1	0	1	1	0	1	1	1	1	1	1	1	1	1	1	0	1	0	1	1	1	1	1	1	0	1	1	0	1	1	1	1	0
IWA3815.G	0	0	0	0	0	0	0	0	0	0	0	0	0	0	0	0	0	1	0	0	1	0	0	0	0	0	0	0	0	0	0	1	0	1	0	0	0	0	0	0	1	0	0	1	0	0	0	0	1
IWA3832.A	1	0	1	1	1	1	1	1	1	0	1	1	1	1	0	0	1	1	1	1	0	1	1	0	1	1	0	0	1	0	0	0	0	1	1	1	0	1	1	1	0	1	1	1	1	1	0	0	1
IWA3832.G	0	1	0	0	0	0	0	0	0	1	0	0	0	0	1	1	0	0	0	0	1	0	0	1	0	0	1	1	0	1	1	1	1	0	0	0	1	0	0	0	1	0	0	0	0	0	1	1	0
IWA3834.A	1	1	1	1	1	1	1	1	1	1	1	1	1	1	1	1	1	1	1	1	1	1	1	1	1	1	1	1	1	1	1	1	1	1	1	1	1	0	1	1	1	1	1	0	1	0	1	0	1
IWA3834.G	0	0	0	0	0	0	0	0	0	0	0	0	0	0	0	0	0	0	0	0	0	0	0	0	0	0	0	0	0	0	0	0	0	0	0	0	0	1	0	0	0	0	0	1	0	1	0	1	0
IWA3839.A	1	0	0	1	0	1	1	0	0	1	0	1	0	0	0	1	1	1	1	0	0	0	1	0	1	1	0	0	0	0	1	1	0	0	0	0	0	0	0	1	0	1	1	1	1	1	1	1	1
IWA3839.C	0	1	1	0	1	0	0	1	1	0	1	0	1	1	1	0	0	0	0	1	1	1	0	1	0	0	1	1	1	1	0	0	1	1	1	1	1	1	1	0	1	0	0	0	0	0	0	0	0
IWA3842.A	1	1	1	1	1	1	0	1	1	0	1	1	1	1	1	1	1	0	1	1	1	1	1	1	1	1	0	1	1	1	1	0	1	1	1	1	1	1	1	1	1	1	1	1	1	1	1	1	1
IWA3842.G	0	0	0	0	0	0	1	0	0	1	0	0	0	0	0	0	0	1	0	0	0	0	0	0	0	0	1	0	0	0	0	1	0	0	0	0	0	0	0	0	0	0	0	0	0	0	0	0	0
IWA3843.A	1	1	1	1	1	0	1	1	0	1	1	0	1	1	1	0	1	0	1	1	0	1	1	1	0	0	0	0	0	0	0	1	1	1	1	1	0	1	1	1	0	0	1	1	1	1	0	1	0
IWA3843.G	0	0	0	0	0	1	0	0	1	0	0	1	0	0	0	1	0	1	0	0	1	0	0	0	1	1	1	1	1	1	1	0	0	0	0	0	1	0	0	0	1	1	0	0	0	0	1	0	1
IWA3851.A	1	1	0	0	1	1	1	1	1	1	1	1	0	1	1	1	1	1	0	1	1	1	1	0	1	1	1	1	1	1	1	1	1	1	1	1	0	0	1	0	0	1	1	1	0	1	1	0	1
IWA3851.G	0	0	1	1	0	0	0	0	0	0	0	0	1	0	0	0	0	0	1	0	0	0	0	1	0	0	0	0	0	0	0	0	0	0	0	0	1	1	0	1	1	0	0	0	1	0	0	1	0
IWA3856.A	1	1	1	1	0	0	0	1	1	0	0	1	1	1	0	0	1	0	0	1	0	0	0	0	0	0	0	0	0	1	0	0	1	1	0	0	0	1	1	0	0	0	0	1	0	0	0	0	0
IWA3856.C	0	0	0	0	1	1	1	0	0	1	1	0	0	0	1	1	0	1	1	0	1	1	1	1	1	1	1	1	1	0	1	1	0	0	1	1	1	0	0	1	1	1	1	0	1	1	1	1	1
IWA3861.A	0	1	1	0	1	0	1	1	1	0	0	1	1	1	0	0	1	0	1	1	0	0	0	0	0	0	0	0	0	0	0	0	0	1	0	0	0	1	0	0	0	1	0	0	0	0	0	0	0
IWA3861.G	1	0	0	1	0	1	0	0	0	1	1	1	0	0	1	1	0	1	0	0	1	1	1	1	1	1	1	1	1	1	1	1	1	0	1	1	1	0	1	1	1	1	1	1	1	1	1	1	1
IWA3862.A	1	0	0	1	0	1	0	0	0	1	1	1	0	0	1	1	0	1	0	0	1	1	1	1	1	1	1	1	1	1	1	1	1	0	1	1	1	0	1	1	1	1	1	1	1	1	1	1	1
IWA3862.C	0	1	1	0	1	0	1	1	1	0	0	1	1	1	0	0	1	0	1	1	0	0	0	0	0	0	0	0	0	0	0	0	0	1	0	0	0	1	0	0	0	1	0	0	0	0	0	0	0
IWA3882.A	1	1	1	1	1	1	1	1	1	1	0	1	0	1	1	1	1	1	1	1	1	1	1	1	1	1	1	1	1	1	0	1	0	1	1	1	1	1	1	1	1	0	0	0	1	0	1	1	1
IWA3882.G	0	0	0	0	0	0	0	0	0	0	1	0	1	0	0	0	0	0	0	0	0	0	0	0	0	0	0	0	0	0	1	0	1	0	0	0	0	0	0	0	0	1	1	1	0	1	0	0	0
IWA3901.A	0	1	1	1	1	0	1	1	1	1	1	0	1	1	1	0	1	1	1	1	0	1	1	0	0	0	1	1	1	1	1	1	1	1	1	0	0	1	0	0	0	1	0	1	1	0	0	1	1
IWA3901.G	1	0	0	0	0	1	0	1	0	0	0	1	0	0	0	1	0	0	0	0	1	0	0	1	1	1	0	0	0	0	0	0	0	0	0	1	1	0	1	1	1	0	1	0	0	1	1	0	0
IWA3902.A	0	0	0	0	0	0	0	0	0	0	0	0	0	0	0	0	0	0	0	0	0	0	0	0	0	0	0	0	0	0	0	1	0	0	0	0	0	0	0	0	0	0	0	0	0	1	0	0	0
IWA3902.G	1	1	1	1	1	1	1	1	1	1	1	1	1	1	1	1	1	1	1	1	1	1	1	1	1	1	1	1	1	1	1	0	1	1	1	1	1	1	1	1	1	1	1	1	1	0	1	1	1
IWA3903.A	1	1	0	0	0	0	0	0	0	0	1	0	1	0	1	1	0	1	1	0	1	0	0	1	0	1	1	1	1	0	0	1	0	1	0	1	1	1	1	1	1	1	1	1	1	1	1	1	0
IWA3903.G	0	0	1	1	1	1	1	1	1	1	0	1	0	1	0	0	1	0	0	1	0	1	1	0	1	0	0	0	1	1	1	0	1	0	1	0	0	0	0	0	0	0	0	0	0	0	0	0	1
IWA3905.A	1	1	0	1	0	1	1	1	1	1	1	1	0	0	0	1	1	0	1	0	1	1	1	0	1	1	1	1	1	1	1	0	1	1	0	1	1	0	1	1	1	1	1	0	0	1	1	0	0
IWA3905.G	0	0	1	0	1	0	0	0	0	0	0	0	1	1	1	0	0	1	0	1	0	0	0	1	0	0	0	0	0	0	0	1	0	0	1	0	0	1	0	0	0	0	0	1	1	0	0	1	1
IWA3917.A	0	0	0	0	0	0	0	0	0	0	0	0	0	0	0	0	0	0	0	0	0	0	0	0	0	0	0	0	0	0	0	0	0	0	0	0	0	0	1	0	0	1	0	1	0	0	0	1	1
IWA3917.C	1	1	1	1	1	1	1	1	1	1	1	1	1	1	1	1	1	1	1	1	1	1	1	1	1	1	1	1	1	1	1	1	1	1	1	1	1	1	0	1	1	0	1	0	1	1	1	0	0
IWA3921.A	1	1	1	0	1	0	1	1	1	1	1	1	1	1	1	1	1	1	1	1	1	1	1	1	1	0	0	1	1	1	1	1	1	0	1	1	1	1	1	1	1	1	1	1	1	1	1	1	0
IWA3921.G	0	0	0	1	0	1	0	0	0	0	0	0	0	0	0	0	0	0	0	0	0	0	0	0	0	1	1	0	0	0	0	0	1	1	0	0	0	0	0	0	0	0	0	0	0	0	0	0	1
IWA3923.A	1	1	1	1	1	1	1	1	1	1	1	1	1	1	1	1	1	1	1	1	1	1	1	0	1	1	1	0	1	1	1	1	1	1	1	1	0	1	1	1	1	1	1	1	1	1	1	1	0
IWA3923.G	0	0	0	0	0	0	0	0	0	0	0	0	0	0	0	1	0	0	0	0	0	0	0	1	0	0	0	1	0	0	0	0	0	0	0	0	1	0	0	0	0	0	0	0	0	0	0	0	1
IWA3926.A	0	0	1	1	0	0	1	0	0	0	0	0	1	0	0	1	1	0	1	1	1	1	1	1	1	0	0	1	0	0	0	0	1	1	1	0	1	0	0	0	0	1	1	1	1	1	0	0	1
IWA3926.G	1	1	0	0	1	1	0	1	1	1	1	1	0	1	1	0	1	1	0	0	0	0	0	0	0	1	1	0	1	1	1	1	1	0	0	1	0	1	1	1	1	0	0	0	0	0	1	1	0
IWA3928.A	1	1	1	0	1	0	1	1	1	0	0	0	0	1	0	0	1	0	0	0	0	0	0	0	0	0	0	0	0	0	1	0	0	0	0	0	0	0	0	0	0	1	1	0	1	1	0	0	0
IWA3928.G	0	0	0	1	0	1	1	0	0	1	1	1	1	0	1	1	0	1	1	1	1	1	1	1	1	1	1	1	1	1	0	1	1	1	1	1	1	1	1	1	1	0	0	1	0	0	1	1	1
IWA3929.A	0	0	0	0	0	0	0	0	0	0	0	0	0	0	0	0	0	0	0	0	0	0	0	0	0	0	0	0	0	0	0	1	1	0	0	1	0	0	0	0	1	0	0	0	0	0	0	0	0
IWA3929.G	1	1	1	1	1	1	1	1	1	1	1	1	1	1	1	1	1	1	1	1	1	1	1	1	1	1	1	1	1	1	1	0	1	1	1	0	1	1	1	1	0	1	1	1	1	1	1	1	1
IWA3939.A	0	0	0	0	0	0	0	0	0	0	0	0	1	0	0	0	0	0	0	0	0	0	0	0	0	0	0	0	0	0	0	1	0	0	0	1	0	0	0	1	0	1	0	0	0	0	0	0	0
IWA3939.G	1	1	1	1	1	1	1	1	1	1	1	1	1	1	1	1	1	1	1	1	1	1	1	1	1	1	1	1	1	1	1	1	1	1	1	0	1	1	1	0	1	0	1	1	1	1	1	1	1
IWA3944.A	1	0	0	0	1	0	0	1	1	0	0	0	0	0	0	0	0	0	1	0	1	0	0	0	0	0	0	0	0	0	0	0	0	0	0	0	0	0	0	0	0	0	1	0	0	0	0	0	0
IWA3944.G	0	1	1	1	0	1	1	0	0	1	1	1	1	1	1	1	1	1	0	1	0	1	1	1	1	1	1	1	1	1	1	1	1	1	1	1	1	1	1	1	1	1	0	1	1	1	1	1	1
IWA3956.A	0	1	1	1	1	1	1	1	1	0	1	1	1	1	1	0	0	0	0	1	0	0	0	0	0	1	0	0	0	0	1	0	1	0	0	0	0	1	1	0	0	1	1	1	1	1	1	0	1
IWA3956.G	1	0	0	0	0	0	0	0	0	1	0	0	0	0	0	1	1	1	1	0	1	1	1	1	1	0	1	1	1	1	0	1	0	1	1	1	1	0	0	1	1	0	0	0	0	0	0	1	0
IWA3971.A	0	0	0	0	0	0	0	0	0	0	0	0	0	0	0	0	0	0	0	0	0	0	0	0	0	0	0	0	0	0	0	0	0	0	0	0	0	0	0	0	0	0	0	0	0	0	0	0	1
IWA3971.G	1	1	1	1	1	1	1	1	1	1	1	1	1	1	1	1	1	1	1	1	1	1	1	1	1	1	1	1	1	1	1	1	1	1	1	1	1	1	1	1	1	1	1	1	1	1	1	1	0
IWA3973.A	0	1	1	0	1	1	1	1	1	0	1	1	1	1	1	1	1	1	1	1	0	0	0	1	1	1	0	1	1	1	1	0	1	1	0	1	0	0	0	1	0	1	1	0	0	1	0	0	0
IWA3973.G	1	0	0	1	0	0	0	0	0	1	0	0	0	0	0	0	0	0	0	0	1	1	1	0	0	0	1	0	0	0	0	1	0	0	1	0	1	1	1	0	1	0	0	1	1	0	1	1	1
IWA3984.A	1	1	1	1	0	1	1	0	0	1	0	1	0	1	1	1	0	0	1	0	1	1	1	1	1	1	1	1	1	1	1	0	0	1	1	0	1	1	1	0	1	0	1	1	0	1	1	1	1
IWA3984.C	0	0	0	0	1	0	0	1	1	0	1	0	1	0	0	0	1	1	0	1	0	0	0	0	0	0	0	0	0	0	0	1	1	0	0	1	0	0	0	1	0	1	0	0	1	0	0	0	0
IWA3989.A	1	1	1	1	1	1	1	1	1	0	1	1	1	1	1	1	1	1	1	1	1	1	1	1	1	0	1	1	0	0	0	0	1	1	1	1	1	1	1	1	1	1	1	1	1	1	1	1	1
IWA3989.G	0	0	0	0	0	0	0	0	0	1	0	0	0	0	0	0	0	0	0	0	0	0	0	0	0	1	0	0	1	1	1	1	0	0	0	0	0	0	0	0	0	0	0	0	0	0	0	0	0
IWA3990.A	1	1	1	1	1	1	1	1	1	0	1	1	1	1	1	1	1	1	1	1	1	1	1	1	1	0	1	1	0	0	0	0	1	1	1	1	1	1	1	1	1	1	1	1	1	1	1	1	1
IWA3990.G	0	0	0	0	0	0	0	0	0	1	0	0	0	0	0	0	0	0	0	0	0	0	0	0	0	1	0	0	1	1	1	1	0	0	0	0	0	0	0	0	0	0	0	0	0	0	0	0	0
IWA3994.A	1	1	1	1	1	1	1	1	1	1	1	1	1	1	1	1	1	1	1	1	1	1	1	0	0	1	1	0	1	1	1	0	1	1	1	0	0	1	1	1	1	1	0	1	1	1	1	1	1
IWA3994.G	0	0	0	0	0	0	0	0	0	0	0	0	0	0	0	0	0	0	0	0	0	0	0	1	1	0	0	1	0	0	0	1	0	0	0	1	1	0	0	0	0	0	1	0	0	0	0	0	0
IWA3997.A	1	1	1	1	1	0	1	1	1	1	1	1	1	1	0	1	0	1	0	1	1	1	0	1	1	0	0	0	0	1	0	0	1	0	1	0	1	0	0	1	1	1	1	0	1	1	1	0	0
IWA3997.G	0	0	0	0	0	1	0	0	0	0	0	0	0	0	1	0	1	0	1	0	0	0	1	0	0	1	1	1	1	0	1	1	0	1	0	1	0	1	1	0	0	0	0	1	0	0	0	1	1
IWA4000.A	1	0	0	0	0	0	0	0	0	0	1	0	1	1	0	0	1	0	1	1	0	1	1	0	0	1	0	1	0	1	0	1	1	1	1	0	1	0	0	0	0	0	0	0	1	0	1	1	0
IWA4000.G	0	1	1	1	1	1	1	1	1	1	0	1	0	0	1	1	0	1	0	0	1	0	0	1	1	0	1	0	1	0	1	0	0	0	1	1	0	1	1	1	1	1	1	1	0	1	0	0	1
IWA4007.A	0	0	1	0	1	1	1	1	0	1	1	1	0	1	1	0	0	0	0	0	0	0	0	0	0	0	1	0	0	1	1	0	1	0	0	0	0	0	1	0	0	1	0	0	0	0	0	0	0
IWA4007.G	1	1	0	1	0	0	0	0	1	0	0	0	1	0	0	1	1	1	1	1	1	1	1	1	1	1	0	1	1	0	0	1	0	1	1	1	1	1	0	1	1	0	1	1	1	1	1	1	1
IWA4008.A	0	0	0	0	0	0	0	0	0	0	0	0	0	0	0	0	0	0	0	0	0	0	0	0	0	0	0	0	0	0	0	0	0	0	0	0	0	1	0	0	0	1	1	1	0	1	0	0	0
IWA4008.G	1	1	1	1	1	1	1	1	1	1	1	1	1	1	1	1	1	1	1	1	1	1	1	1	1	1	1	1	1	1	1	1	1	1	1	1	1	0	1	1	1	1	0	0	1	0	1	1	1
IWA4010.A	0	1	0	0	0	0	0	0	0	1	0	0	0	0	0	0	1	0	0	0	0	0	0	0	0	0	0	0	0	0	0	0	0	0	0	1	0	0	0	1	0	0	1	1	1	0	0	0	0
IWA4010.G	1	0	1	1	1	1	1	1	1	0	1	1	1	1	1	1	0	1	1	1	1	1	1	1	1	1	1	1	1	1	1	1	1	1	1	0	1	1	1	0	1	1	0	0	0	1	1	1	1
IWA4011.A	1	0	1	1	1	1	1	1	1	0	0	1	1	1	1	1	0	1	1	1	1	1	1	1	1	1	1	1	1	1	1	1	1	1	1	0	1	1	1	0	1	1	0	0	0	1	1	1	1
IWA4011.G	0	1	0	0	0	0	0	0	0	1	1	0	0	0	0	0	1	0	0	0	0	0	0	0	0	0	0	0	0	0	0	0	0	0	0	1	0	0	0	1	0	0	1	1	1	0	0	0	0
IWA4015.A	1	1	1	0	1	1	1	1	1	0	1	0	1	1	0	0	1	1	0	1	1	1	1	0	0	1	0	0	1	1	1	1	1	1	1	1	1	1	1	1	1	0	0	0	1	1	0	1	1
IWA4015.G	0	0	0	1	0	0	0	0	0	1	0	1	0	0	1	1	0	0	1	0	0	0	0	1	1	0	1	1	0	0	0	0	0	0	0	0	0	0	0	0	0	1	1	1	0	0	1	0	0
IWA4016.A	0	0	0	1	0	0	0	0	0	1	0	1	0	0	0	0	0	0	1	0	0	0	0	1	1	0	1	1	0	0	0	0	0	0	0	0	0	0	0	0	0	1	1	1	0	0	1	0	0
IWA4016.G	1	1	1	0	1	1	1	1	1	0	1	0	1	1	1	1	1	1	0	1	1	1	1	0	0	1	0	0	1	1	1	1	1	1	1	1	1	1	1	1	1	0	0	0	1	1	0	1	1
IWA4018.A	0	0	0	0	0	0	0	0	0	0	0	0	1	0	0	0	1	0	0	0	0	0	0	1	0	0	0	0	0	0	0	1	0	1	0	1	0	0	0	0	0	0	0	0	0	0	0	0	0
IWA4018.C	1	1	1	1	1	1	1	1	1	1	1	1	0	1	1	1	0	1	1	1	1	1	1	0	1	1	1	1	1	1	1	0	1	0	1	0	1	1	1	1	1	1	1	1	1	1	1	1	1
IWA4021.A	1	1	1	1	1	1	0	1	1	1	0	1	1	1	1	1	1	1	1	1	1	1	1	1	1	1	1	1	1	1	1	1	1	0	1	1	1	1	1	1	1	1	0	1	1	0	1	1	1
IWA4021.G	0	0	0	0	0	0	1	0	0	0	1	0	0	0	0	0	0	0	0	0	0	0	0	0	0	0	0	0	0	0	0	0	0	1	0	0	0	0	0	0	0	0	1	0	0	1	0	0	0
IWA4031.A	1	0	1	0	0	1	0	0	0	0	0	0	0	0	0	0	0	0	1	0	0	0	0	0	1	1	0	1	1	0	0	0	0	0	0	1	1	0	0	0	0	0	0	0	0	0	0	0	1
IWA4031.G	0	1	0	1	1	0	1	1	1	1	1	1	1	1	1	1	1	1	0	1	1	1	1	1	0	0	1	0	0	1	1	1	1	1	1	0	0	1	1	1	1	1	1	1	1	1	1	1	0
IWA4036.A	1	1	0	1	0	1	0	0	1	1	1	1	1	1	1	1	1	1	1	1	1	1	1	1	1	1	1	1	1	1	1	1	1	0	1	1	1	1	1	1	1	1	1	1	1	1	1	1	1
IWA4036.G	0	0	1	0	1	0	1	1	0	0	0	0	0	0	0	0	0	0	0	0	0	0	0	0	0	0	0	0	0	0	0	0	0	1	0	0	0	0	0	0	0	0	0	0	0	0	0	0	0
IWA4039.A	0	0	0	0	0	1	0	0	0	0	0	0	0	0	0	0	0	0	0	0	0	0	0	0	0	0	0	0	0	0	0	0	0	0	0	0	0	1	1	0	0	0	0	1	1	0	0	1	1
IWA4039.G	1	1	1	1	1	0	1	1	1	1	1	1	1	1	1	1	1	1	1	1	1	1	1	1	1	1	1	1	1	1	1	1	1	1	1	1	1	0	0	1	1	1	1	0	0	1	1	0	0
IWA4041.A	1	0	0	0	0	0	0	0	0	1	1	0	1	0	1	0	0	1	0	0	0	1	0	0	0	0	0	0	0	0	0	1	0	0	1	0	0	0	0	0	0	0	0	0	0	0	1	1	0
IWA4041.G	0	1	1	1	1	1	1	1	1	0	0	1	0	1	0	1	1	0	1	1	1	0	1	1	1	1	1	1	1	1	1	0	1	1	0	1	1	1	1	1	1	1	1	1	1	1	0	0	1
IWA4042.A	0	0	1	1	1	0	1	0	1	0	0	0	0	0	0	0	1	0	0	0	0	0	0	0	0	0	0	0	0	0	0	0	0	0	0	0	1	0	1	0	0	0	0	0	0	0	0	0	1
IWA4042.G	1	1	0	0	0	1	0	1	0	1	1	1	1	1	1	1	0	1	1	1	1	1	1	1	1	1	1	1	1	1	1	1	1	1	1	1	0	1	1	1	1	1	1	1	1	1	1	1	0
IWA4044.A	0	1	0	1	1	1	1	1	1	1	1	1	1	1	1	1	0	0	1	1	0	0	1	1	1	1	1	1	1	1	1	1	1	0	1	1	1	0	0	1	1	1	1	1	1	1	1	1	1
IWA4044.G	1	0	1	0	0	0	0	0	0	0	0	0	0	0	0	0	1	1	0	0	1	1	0	0	0	0	0	0	0	0	0	0	1	1	0	0	0	1	1	0	0	0	0	0	0	0	0	0	0
IWA4054.A	1	1	1	1	1	1	1	1	1	1	1	1	1	1	1	1	1	1	1	1	1	1	1	1	1	1	1	1	1	1	1	1	1	1	1	1	1	0	0	1	1	1	1	0	1	1	1	1	0
IWA4054.G	0	0	0	0	0	0	0	0	0	0	0	0	0	0	0	0	0	0	0	0	0	0	0	0	0	0	0	0	0	0	0	0	0	0	0	0	0	1	1	0	0	0	0	1	0	0	0	0	1
IWA4056.A	1	1	1	1	1	1	0	1	1	1	1	1	1	1	1	1	1	1	0	1	1	1	1	1	1	1	1	1	1	1	1	1	1	0	1	1	0	1	1	1	1	1	1	1	1	1	1	1	1
IWA4056.G	0	0	0	0	0	0	1	0	0	0	0	0	0	0	0	0	1	0	1	0	0	0	0	0	0	0	0	0	0	0	0	0	0	1	0	0	1	0	0	0	0	0	0	0	0	0	0	0	0
IWA4062.A	1	0	0	0	0	0	0	0	0	1	0	0	0	0	1	0	0	0	1	0	0	0	0	0	0	0	0	0	0	0	0	0	0	1	0	0	1	0	0	0	0	0	0	0	0	0	1	1	0
IWA4062.C	0	1	1	1	1	1	1	1	1	0	1	1	1	1	0	1	1	1	0	1	1	1	1	1	1	1	1	1	1	1	1	1	1	0	1	1	0	1	1	1	1	1	1	1	1	1	0	0	1
IWA4075.A	0	0	0	0	0	0	0	0	0	0	0	0	0	0	0	1	0	0	1	0	1	0	0	0	0	0	0	0	1	0	0	1	1	0	1	1	1	0	0	0	1	0	0	0	0	0	0	0	0
IWA4075.G	1	1	1	1	1	1	1	1	1	1	1	1	1	1	1	0	1	1	0	1	0	1	1	1	1	1	1	1	0	1	1	0	1	1	0	0	0	1	1	1	0	1	1	1	1	1	1	1	1
IWA4080.A	0	0	0	0	0	0	0	0	0	0	0	0	0	0	0	0	0	1	0	0	0	0	0	1	0	0	1	0	0	1	1	1	1	1	0	1	0	0	0	1	0	0	1	1	0	0	0	1	0
IWA4080.C	1	1	1	1	1	1	1	1	1	1	1	1	1	1	1	1	1	1	1	1	1	1	1	0	1	1	0	1	1	0	0	0	0	0	1	0	1	1	1	0	1	1	0	0	1	1	1	0	1
IWA4082.A	0	0	0	0	0	0	0	0	0	0	0	0	0	0	0	0	0	0	0	0	0	0	0	0	1	0	0	0	1	1	0	0	0	0	0	0	0	0	0	0	0	0	0	0	0	0	0	0	1
IWA4082.G	1	1	1	1	1	1	1	1	1	1	1	1	1	1	1	1	1	1	1	1	1	1	1	1	0	1	1	1	0	0	1	1	1	1	1	1	1	1	1	1	1	1	1	1	1	1	1	1	0
IWA4083.A	0	0	0	0	0	0	0	0	0	0	0	0	0	0	0	0	0	0	0	0	0	0	0	0	0	0	0	0	0	0	0	0	0	1	0	0	0	0	0	0	0	1	0	0	1	0	0	0	0
IWA4083.G	1	1	1	1	1	1	1	1	1	1	1	1	1	1	1	1	1	1	1	1	1	1	1	1	1	1	1	1	1	1	1	1	1	0	1	1	1	1	1	1	1	0	1	1	0	1	1	1	1
IWA4087.A	0	0	0	0	0	0	0	0	0	0	0	0	0	0	0	0	0	0	0	0	0	0	0	0	0	0	0	0	0	0	0	1	0	0	1	1	1	0	0	0	0	0	0	0	0	0	0	0	1
IWA4087.G	1	1	1	1	1	1	1	1	1	1	1	1	1	1	1	1	1	1	1	1	1	1	1	1	1	1	1	1	1	1	1	0	1	1	0	0	1	1	1	1	1	1	1	1	1	1	1	1	0
IWA4090.A	0	0	0	0	0	0	0	0	0	0	0	0	1	0	0	0	0	0	0	0	0	0	1	1	0	1	0	1	1	0	0	0	0	1	0	0	0	0	0	0	0	0	0	0	1	1	0	0	1
IWA4090.C	1	1	1	1	1	1	1	1	1	1	1	1	0	1	1	1	1	1	1	1	1	1	1	0	1	0	1	0	0	1	1	1	1	0	1	1	1	1	1	1	1	1	1	1	0	0	1	1	0
IWA4096.A	1	0	0	0	0	0	0	0	0	0	0	0	0	0	0	0	0	0	0	0	0	1	1	0	0	0	1	0	0	0	0	0	1	0	0	1	1	0	0	1	0	1	0	1	1	0	1	1	0
IWA4096.G	0	1	1	1	1	1	1	1	1	1	1	1	1	1	1	1	1	1	1	1	1	0	0	1	1	1	0	1	1	1	1	1	0	1	1	0	0	1	1	0	1	0	1	0	0	1	0	0	1
IWA4103.A	1	0	1	0	1	0	0	0	0	0	1	0	0	1	1	0	1	1	0	0	0	0	0	1	0	0	0	0	0	0	0	0	0	1	0	0	0	1	0	0	0	1	1	1	1	0	0	1	1
IWA4103.C	0	1	0	1	0	1	1	1	1	1	0	1	1	0	0	1	0	0	1	1	1	1	1	0	1	1	1	1	1	1	1	1	1	0	1	1	1	0	1	1	1	0	0	0	0	1	1	0	0
IWA4105.A	1	1	1	1	1	1	1	1	1	1	1	1	1	1	1	1	1	1	1	1	1	1	1	1	1	1	1	1	1	1	1	1	1	1	1	1	1	1	1	1	1	1	1	1	1	1	1	1	0
IWA4105.G	0	0	0	0	0	0	0	0	0	0	0	0	0	0	0	0	0	0	0	0	0	0	0	0	0	0	0	0	0	0	0	0	0	0	0	0	0	0	0	0	0	0	0	0	0	0	0	0	1
IWA4114.A	0	0	0	0	0	0	0	0	0	0	0	0	1	0	1	0	0	0	0	0	0	0	0	1	1	0	1	0	1	0	0	0	0	0	0	0	1	0	0	0	0	0	0	0	0	0	1	0	0
IWA4114.G	1	1	1	1	1	1	1	1	1	1	1	1	0	1	0	1	1	1	1	1	1	1	1	0	0	1	0	1	0	1	1	1	1	1	1	1	0	1	1	1	1	1	1	1	1	1	0	1	1
IWA4115.A	1	1	1	1	1	1	1	1	1	1	1	1	1	1	1	1	1	1	1	1	1	1	1	1	1	1	1	1	1	1	1	1	1	1	1	1	1	1	1	1	1	1	1	1	1	1	1	1	1
IWA4115.G	0	0	0	0	0	0	0	0	0	0	0	0	0	0	0	0	0	0	0	0	0	0	0	0	0	0	0	0	0	0	0	0	0	0	0	0	0	0	0	0	0	0	0	0	0	0	0	0	0
IWA4117.A	1	0	1	0	1	0	0	0	1	0	0	0	0	0	1	1	1	0	0	0	0	0	0	0	0	0	0	0	0	0	1	0	1	0	0	0	0	0	0	0	0	0	1	1	1	0	0	1	0
IWA4117.G	0	1	0	1	0	1	1	1	0	1	1	1	1	1	0	0	0	1	1	1	1	1	1	1	1	1	1	1	1	1	0	1	0	1	1	1	1	1	1	1	1	1	0	0	0	1	1	0	1
IWA4123.A	0	1	0	1	0	1	1	1	0	1	1	1	1	1	0	0	0	1	0	0	0	1	0	0	0	0	0	0	0	0	0	1	1	0	0	1	0	1	1	1	1	1	0	0	0	0	1	0	0
IWA4123.G	1	0	1	0	1	0	0	0	1	0	0	0	0	0	1	1	1	0	1	1	1	0	1	1	1	1	1	1	1	1	1	0	1	1	1	0	1	0	0	0	0	0	1	1	1	1	0	1	1
IWA4127.A	0	0	0	0	0	0	0	1	0	0	0	1	0	0	0	0	0	0	1	1	0	0	0	1	1	0	1	1	0	0	0	0	0	0	0	0	0	0	0	0	0	1	1	1	0	0	1	0	0
IWA4127.G	1	1	1	1	1	1	1	0	1	1	1	0	1	1	1	1	1	1	0	0	1	1	1	0	0	1	0	0	1	1	1	1	1	1	1	1	1	1	1	1	1	0	0	0	1	1	0	1	1
IWA4135.A	0	0	0	0	0	0	0	0	0	0	0	0	0	0	1	0	0	0	0	0	0	0	0	0	0	0	0	0	0	0	0	0	0	0	0	1	0	0	0	0	0	0	1	0	0	1	0	0	0
IWA4135.G	1	1	1	1	1	1	1	1	1	1	1	1	1	1	0	1	1	1	1	1	1	1	1	1	1	1	1	1	1	1	1	1	1	1	1	0	1	1	1	1	1	1	0	1	1	0	1	1	1
IWA4139.A	0	0	0	0	0	0	0	0	0	0	0	0	1	0	0	1	0	0	0	0	0	0	0	1	0	0	0	1	1	0	0	0	0	1	0	0	0	0	0	0	0	0	0	0	1	1	0	0	1
IWA4139.G	1	1	1	1	1	1	1	1	1	1	1	1	0	1	1	0	1	1	1	1	1	1	1	0	1	1	1	0	0	1	1	1	1	0	1	1	1	1	1	1	1	1	1	1	0	0	1	1	0
IWA4141.A	1	1	1	1	1	1	1	1	1	1	0	1	1	1	0	1	1	1	1	1	1	1	1	1	1	1	1	1	1	1	1	1	1	1	1	1	1	0	0	1	1	1	1	1	1	1	1	1	1
IWA4141.G	0	0	0	0	0	0	1	0	0	0	1	0	0	0	1	0	0	0	0	0	0	0	0	0	0	0	0	0	0	0	0	0	0	0	0	0	0	1	1	0	0	0	0	0	0	0	0	0	0
IWA4152.A	1	1	0	1	1	1	1	1	1	0	0	1	0	1	0	0	1	0	0	1	0	0	1	0	1	0	0	1	0	1	1	0	0	0	0	0	0	1	0	0	0	1	0	1	0	1	1	0	0
IWA4152.G	0	0	1	0	0	0	0	0	0	1	1	0	1	0	1	1	1	1	1	0	1	1	0	1	0	1	1	0	1	0	0	1	1	1	1	1	1	0	1	1	1	0	1	0	1	0	0	1	1
IWA4156.A	0	0	0	0	0	0	0	0	0	0	0	0	0	0	0	0	1	0	1	0	0	0	0	0	0	0	1	0	0	0	0	1	0	1	0	1	0	0	0	1	0	1	0	0	1	1	0	0	1
IWA4156.G	1	1	1	1	1	1	1	1	1	1	1	1	1	1	1	1	0	1	0	1	1	1	1	1	1	1	0	1	1	1	1	0	1	0	1	0	1	1	1	0	1	0	1	1	0	0	1	1	0
IWA4163.A	1	1	1	1	1	1	1	0	1	1	0	1	0	1	1	1	1	1	1	1	1	1	1	1	1	1	1	1	1	1	1	1	1	1	1	1	1	0	1	1	1	1	0	0	1	0	1	1	1
IWA4163.G	0	0	0	0	0	0	0	1	0	0	1	0	1	0	0	0	0	0	0	0	0	0	0	0	0	0	0	0	0	0	0	0	0	0	0	0	0	1	0	0	0	1	1	1	0	1	0	0	0
IWA4169.A	1	1	1	1	1	1	1	1	1	1	1	1	1	1	1	1	1	1	1	1	1	1	1	1	1	1	1	1	1	1	1	1	1	1	1	1	1	1	0	1	1	0	1	0	1	1	1	0	0
IWA4169.C	0	0	0	0	0	0	0	0	0	0	0	0	0	0	0	0	0	0	0	0	0	0	0	0	0	0	0	0	0	0	0	0	0	0	0	0	0	0	1	0	0	1	0	1	0	0	0	1	1
IWA4176.A	1	1	1	1	1	1	0	1	1	0	1	1	1	1	1	1	1	1	1	1	1	1	1	1	1	1	1	1	1	1	1	1	1	0	1	1	1	0	1	1	1	0	1	1	0	1	1	1	1
IWA4176.G	0	0	0	0	0	0	1	0	0	1	0	0	0	0	0	0	0	0	0	0	0	0	0	0	0	0	0	0	0	0	0	0	0	1	0	0	0	1	0	0	0	1	0	0	1	0	0	0	0
IWA4181.A	1	1	0	0	0	0	0	0	0	1	1	0	0	0	1	0	0	0	0	0	0	0	0	0	0	0	0	0	0	0	0	1	0	0	0	0	0	0	1	0	0	1	0	1	0	0	0	1	0
IWA4181.G	0	0	1	1	1	1	1	1	1	0	0	1	1	1	0	1	1	1	1	1	1	1	1	1	1	1	1	1	1	1	1	0	1	1	1	1	1	1	0	1	1	0	1	0	1	1	1	0	1
IWA4186.A	0	0	1	1	1	1	0	1	1	1	0	1	0	1	0	0	1	0	0	1	0	1	1	0	1	0	0	0	0	1	1	0	1	0	1	0	0	0	0	0	0	0	0	0	0	0	0	0	1
IWA4186.C	1	1	0	0	0	0	1	0	0	0	1	0	1	0	1	1	0	1	1	0	1	0	0	1	0	1	1	1	1	0	0	1	0	1	0	1	1	1	1	1	1	1	1	1	1	1	1	1	0
IWA4194.A	1	1	1	1	1	0	1	1	1	1	1	1	1	1	0	1	0	1	0	1	1	1	1	1	1	0	0	0	0	1	0	0	1	0	1	0	1	1	0	1	1	1	1	0	1	1	1	0	0
IWA4194.C	0	0	0	0	0	1	0	0	0	0	0	0	0	0	1	0	1	0	1	0	0	0	0	0	0	1	1	1	1	0	1	1	0	1	0	1	0	0	1	0	0	0	0	1	0	0	0	1	1
IWA4197.A	0	0	0	0	0	0	0	0	0	0	0	0	0	0	0	0	0	0	0	1	0	0	0	0	1	0	0	1	1	0	0	0	0	0	0	1	0	0	0	0	1	0	1	1	1	1	0	0	1
IWA4197.G	1	1	1	1	1	1	1	1	1	1	1	1	1	1	1	1	1	1	1	0	1	1	1	1	0	1	1	0	0	1	1	1	1	1	1	0	1	1	1	1	0	1	0	0	0	0	1	1	0
IWA4199.A	1	0	1	1	1	1	1	1	1	1	0	1	1	1	0	0	0	1	0	1	0	1	1	0	1	0	1	0	0	1	1	0	1	0	1	0	0	1	1	1	0	1	1	1	1	1	1	1	1
IWA4199.G	0	1	0	0	0	0	0	0	0	0	1	0	0	0	1	1	1	0	1	0	1	0	0	1	0	1	0	1	1	0	0	1	0	1	0	1	1	0	0	0	1	0	0	0	0	0	0	0	0
IWA4203.A	1	1	0	0	0	1	0	1	1	1	1	1	1	1	0	0	1	1	1	0	1	1	0	1	0	1	1	0	0	1	1	1	1	0	1	1	1	1	1	0	1	0	1	0	0	1	1	0	0
IWA4203.G	0	0	1	1	1	0	1	0	0	0	0	0	0	0	1	1	0	0	0	1	0	0	1	0	1	0	0	1	1	0	0	0	0	1	0	0	0	0	0	1	0	1	0	1	1	0	0	1	1
IWA4217.A	0	0	0	0	0	0	0	0	0	0	0	0	0	0	0	0	0	1	0	1	0	0	0	0	0	0	0	0	0	0	0	0	0	0	0	0	0	0	0	0	0	0	0	0	0	0	0	0	1
IWA4217.G	1	1	1	1	1	1	1	1	1	1	1	1	1	1	1	1	1	0	1	0	1	1	1	1	1	1	1	1	1	1	1	1	1	1	1	1	1	1	1	1	1	1	1	1	1	1	1	1	0
IWA4221.A	0	0	0	0	0	0	0	0	0	0	0	0	0	0	0	0	0	0	1	0	0	0	0	0	1	0	1	1	0	0	0	0	0	0	0	0	0	0	0	0	0	0	1	1	1	1	0	0	0
IWA4221.G	1	1	1	1	1	1	1	1	1	1	1	1	1	1	1	1	1	1	0	1	1	1	1	1	0	1	0	0	1	1	1	1	1	1	1	1	1	1	1	1	1	1	0	0	0	0	1	1	1
IWA4233.A	0	0	0	0	0	0	0	0	0	0	0	0	0	0	0	0	0	0	0	0	0	0	0	1	0	0	0	0	0	0	0	0	0	0	0	0	0	1	1	0	0	0	0	0	0	0	0	0	0
IWA4233.G	1	1	1	1	1	1	1	1	1	1	1	1	1	1	1	1	1	1	1	1	1	1	1	0	1	1	1	1	1	1	1	1	1	1	1	1	1	0	0	1	1	1	1	1	1	1	1	1	1
IWA4237.A	0	1	0	0	0	0	0	0	0	1	0	0	0	1	0	0	1	1	0	0	0	1	1	1	1	1	1	1	0	1	1	1	1	1	1	1	0	0	0	1	1	0	0	1	0	0	1	0	1
IWA4237.C	1	0	1	1	1	1	1	1	1	0	1	1	1	0	1	1	0	0	1	1	1	0	0	0	0	0	0	0	1	0	0	0	1	0	0	0	1	1	1	0	0	1	1	0	1	1	0	1	0
IWA4239.A	1	1	0	1	1	1	1	1	1	1	0	1	1	1	1	1	0	1	0	1	1	1	1	1	1	1	1	1	1	1	1	0	1	0	0	0	1	0	0	0	0	1	1	0	1	1	1	0	1
IWA4239.G	0	0	1	0	0	0	0	0	0	0	1	0	0	0	0	0	1	0	1	0	0	0	0	0	0	0	0	0	0	0	0	1	0	1	1	1	0	1	1	1	1	0	0	1	0	0	0	1	0
IWA4251.A	0	0	0	0	0	0	0	0	0	0	1	0	0	0	0	0	0	1	0	0	0	0	1	0	0	0	0	0	0	0	0	1	0	0	0	0	0	0	0	1	0	1	0	0	0	1	0	1	0
IWA4251.G	1	1	1	1	1	1	1	1	1	1	0	1	1	1	1	1	1	0	1	1	1	1	0	1	1	1	1	1	1	1	1	0	1	1	1	1	1	1	1	0	1	0	1	1	1	0	1	0	1
IWA4261.A	1	1	1	1	1	1	1	1	1	1	1	1	1	1	1	1	1	1	1	1	1	1	1	1	1	1	1	1	1	1	1	0	1	1	1	1	1	1	1	1	1	1	1	1	1	0	1	1	1
IWA4261.G	0	0	0	0	0	0	0	0	0	0	0	0	0	0	0	0	0	0	0	0	0	0	0	0	0	0	0	0	0	0	0	1	0	0	0	0	0	0	0	0	0	0	0	0	0	1	0	0	0
IWA4268.A	1	0	1	1	1	1	1	1	1	1	1	1	1	1	1	1	0	1	0	1	1	1	0	1	1	1	0	0	0	1	0	0	1	0	1	0	1	1	1	0	1	0	1	1	0	0	1	1	0
IWA4268.G	0	1	0	0	0	0	0	0	0	0	0	0	0	0	0	0	1	0	1	0	0	0	1	0	0	0	1	1	1	0	1	1	0	1	0	1	0	0	0	1	0	1	0	0	1	1	0	0	1
IWA4271.A	1	0	1	0	1	0	1	0	1	1	0	0	0	1	1	0	1	0	1	1	0	0	1	1	0	1	1	0	0	1	1	0	1	1	1	1	1	0	1	1	1	1	1	1	1	1	1	1	0
IWA4271.G	0	1	0	1	0	1	0	1	0	0	1	1	1	0	0	1	0	1	0	0	1	1	0	0	1	0	0	1	1	0	0	1	1	0	0	0	0	1	0	0	0	0	0	0	0	0	0	0	1
IWA4279.A	0	1	0	1	0	0	0	0	0	1	1	0	0	0	1	0	0	0	0	0	0	0	0	1	1	1	0	0	1	1	0	0	0	0	0	0	0	0	0	0	0	0	0	0	0	0	1	0	0
IWA4279.G	1	0	1	0	1	1	1	1	1	0	0	1	1	1	0	1	1	1	1	1	1	1	1	0	0	0	1	1	0	0	1	1	1	1	1	1	1	1	1	1	1	1	1	1	1	1	0	1	1
IWA4280.A	0	0	0	1	0	1	0	1	1	0	0	1	0	0	1	0	0	0	0	1	0	0	0	0	0	0	0	0	0	0	0	0	0	0	0	1	0	0	0	0	0	0	1	0	0	0	0	0	0
IWA4280.G	1	1	1	0	1	0	1	0	0	1	1	0	1	1	0	1	1	1	1	0	1	1	1	1	1	1	1	1	1	1	1	1	1	1	1	0	1	1	1	1	1	1	0	1	1	1	1	1	1
IWA4296.A	0	0	0	0	0	0	0	0	0	0	0	0	0	0	0	0	0	1	0	0	0	1	0	0	0	1	0	0	0	0	0	0	1	0	0	0	0	0	0	0	0	0	0	0	0	0	0	0	1
IWA4296.G	1	1	1	1	1	1	1	1	1	1	1	1	1	1	1	1	1	0	1	1	1	0	1	1	1	0	1	1	1	1	1	1	1	1	1	1	1	1	1	1	1	1	1	1	1	1	1	1	0
IWA4297.A	0	0	0	0	0	0	0	0	0	0	0	0	0	0	0	0	0	1	0	0	0	1	0	0	0	1	0	0	0	0	0	0	0	0	0	0	0	0	0	0	0	0	0	0	0	0	0	0	1
IWA4297.G	1	1	1	1	1	1	1	1	1	1	1	1	1	1	1	1	1	0	1	1	1	0	1	1	1	0	1	1	1	1	1	1	1	1	1	1	1	1	1	1	1	1	1	1	1	1	1	1	0
IWA4298.A	1	1	1	1	1	1	1	1	1	1	1	1	1	1	1	1	1	0	1	1	1	0	1	1	1	0	1	1	1	1	1	1	1	1	1	1	1	1	1	1	1	1	1	1	1	1	1	1	0
IWA4298.G	0	0	0	0	0	0	0	0	0	0	0	0	0	0	0	0	0	1	0	0	0	1	0	0	0	1	0	0	0	0	0	0	0	0	0	0	0	0	0	0	0	0	0	0	0	0	0	0	1
IWA4299.A	1	1	1	1	1	1	1	1	1	1	1	1	1	1	1	1	0	1	0	1	0	0	0	1	0	0	1	0	0	0	0	0	1	0	1	1	0	1	1	1	1	0	0	1	0	1	1	1	1
IWA4299.C	0	0	0	0	0	0	0	0	0	0	0	0	0	0	0	0	1	0	1	0	1	1	1	0	1	1	0	1	1	1	1	1	0	1	0	0	1	0	0	0	0	1	1	0	1	0	0	0	0
IWA4302.A	0	0	0	0	0	0	0	0	0	0	1	0	1	0	1	0	1	0	1	0	0	0	0	0	0	0	0	0	0	0	1	1	1	0	0	1	0	0	0	0	0	1	1	1	0	1	0	0	0
IWA4302.G	1	1	1	1	1	1	1	1	1	1	0	1	0	1	0	1	0	1	0	1	1	1	1	1	1	1	1	1	1	1	0	0	0	1	1	0	1	1	1	1	1	0	0	0	1	0	1	1	1
IWA4308.A	0	0	0	0	0	0	0	0	0	0	0	0	0	0	0	0	0	1	0	0	0	1	0	0	0	1	0	0	0	0	0	0	0	0	0	0	0	0	0	0	0	0	0	0	0	0	0	0	1
IWA4308.C	1	1	1	1	1	1	1	1	1	1	1	1	1	1	1	1	1	0	1	1	1	0	1	1	1	0	1	1	1	1	1	1	1	1	1	1	1	1	1	1	1	1	1	1	1	1	1	1	0
IWA4312.A	0	1	0	1	1	1	1	0	1	1	1	1	0	1	0	1	0	1	1	1	1	0	0	0	1	1	1	1	1	1	1	1	1	1	0	1	1	1	1	1	1	1	1	1	1	1	1	0	1
IWA4312.G	1	0	1	0	0	0	1	1	0	0	0	0	1	0	1	0	1	0	0	0	0	1	1	1	0	0	0	0	0	0	0	0	1	0	1	0	0	0	0	0	0	0	0	0	0	0	0	1	0
IWA4315.A	0	0	0	0	0	0	0	0	0	0	1	0	0	0	0	0	0	1	0	0	1	0	0	0	0	0	0	0	0	0	0	0	0	1	0	0	1	1	0	1	1	0	0	1	0	0	1	0	0
IWA4315.G	1	1	1	1	1	1	1	1	1	1	0	1	1	1	1	1	1	0	1	1	0	1	1	1	1	1	1	1	1	1	1	1	1	0	1	1	0	0	1	0	0	1	1	0	1	1	0	1	1
IWA4327.A	1	1	0	0	0	0	0	0	0	1	0	0	0	0	0	1	0	0	0	1	1	1	0	1	1	1	1	1	1	1	0	0	0	0	1	0	1	0	0	1	1	0	0	1	0	0	0	1	0
IWA4327.G	0	0	1	1	1	1	1	1	1	0	1	1	1	1	1	0	1	1	1	0	0	0	1	0	0	0	0	0	0	0	1	1	1	1	0	1	0	1	1	0	0	1	1	0	1	1	1	0	1
IWA4328.A	1	1	0	1	0	0	0	0	0	1	1	0	0	0	0	1	0	1	0	1	1	1	1	1	1	1	1	1	1	1	1	0	1	0	1	0	1	0	0	1	1	0	0	1	0	0	0	1	0
IWA4328.G	0	0	1	0	1	1	1	1	1	0	0	1	1	1	1	0	1	0	1	0	0	0	0	0	0	0	0	0	0	0	0	1	0	1	0	1	0	1	1	0	0	1	1	0	1	1	1	0	1
IWA4351.A	1	1	0	1	0	0	0	1	0	1	1	1	0	0	1	1	0	1	0	0	0	0	1	0	0	1	0	0	0	1	0	0	0	0	0	0	0	0	0	0	0	1	1	1	1	1	0	1	1
IWA4351.G	0	0	1	1	1	1	1	0	1	1	0	0	1	1	0	0	1	0	1	1	1	1	0	1	1	0	1	1	1	0	1	1	1	1	1	1	1	1	1	1	1	0	0	0	0	0	1	0	0
IWA4354.A	0	1	0	1	1	1	0	1	0	1	1	1	1	1	1	1	1	1	0	0	0	0	0	0	1	1	0	0	1	1	1	1	0	1	0	0	0	1	1	0	0	1	1	1	0	1	0	0	0
IWA4354.G	1	0	1	0	1	0	1	0	1	0	0	0	0	0	0	0	0	0	1	1	1	1	1	1	0	0	1	1	0	0	0	0	1	0	1	1	1	0	0	1	1	0	0	0	1	0	1	1	1
IWA4361.A	1	0	0	1	0	0	0	0	0	0	0	0	1	0	0	1	0	1	1	1	1	0	0	1	1	0	0	1	1	0	0	1	0	1	0	1	1	0	0	1	1	0	1	0	1	1	1	1	1
IWA4361.G	0	1	1	0	1	1	1	1	1	1	1	1	0	1	1	0	1	0	0	0	0	1	1	0	0	1	1	0	0	1	1	0	1	0	1	0	0	1	1	0	0	1	0	1	0	0	0	0	0
IWA4370.A	0	0	0	0	0	0	0	0	0	1	1	0	0	0	0	0	0	0	0	0	0	0	0	0	0	0	0	0	0	0	0	0	1	1	0	0	0	0	1	0	0	0	0	0	0	0	0	1	0
IWA4370.G	1	1	1	1	1	1	1	1	1	0	0	1	1	1	1	1	1	1	1	1	1	1	1	1	1	1	1	1	1	1	1	1	1	0	1	1	1	1	0	1	1	1	1	1	1	1	1	0	1
IWA4371.A	1	1	1	1	1	1	1	1	1	0	1	1	1	1	1	1	1	1	1	1	1	1	1	1	1	1	1	1	1	1	1	1	1	0	1	1	1	1	0	1	1	1	1	1	1	1	1	0	1
IWA4371.G	0	0	0	0	0	0	0	0	0	1	0	0	0	0	0	0	0	0	0	0	0	0	0	0	0	0	0	0	0	0	0	0	1	1	0	0	0	0	1	0	0	0	0	0	0	0	0	1	0
IWA4380.A	0	1	1	0	1	1	1	1	1	0	1	1	1	1	1	1	0	0	0	0	1	0	1	0	0	1	0	0	1	1	1	0	1	1	1	0	0	0	0	0	0	0	0	0	1	1	0	1	0
IWA4380.G	1	0	0	1	0	0	1	0	0	1	0	0	0	0	0	0	1	1	1	1	0	1	0	1	1	0	1	1	0	0	0	1	0	0	0	1	1	1	1	1	1	1	1	1	0	0	1	0	1
IWA4389.A	0	1	1	1	1	1	1	1	1	1	1	1	0	1	1	1	1	1	1	1	1	0	1	1	1	0	1	1	1	1	1	0	1	1	1	0	1	1	1	1	0	1	1	1	1	1	1	1	1
IWA4389.G	1	0	0	0	0	0	0	0	0	0	0	0	1	0	0	0	0	0	0	0	0	1	0	0	0	1	0	0	0	0	0	1	0	0	0	1	0	0	0	0	1	0	0	0	0	0	0	0	0
IWA4405.A	0	0	0	1	0	0	0	1	0	0	0	0	0	0	0	0	0	0	1	0	0	0	0	0	0	0	0	0	0	0	0	1	0	0	0	0	0	0	0	0	0	0	0	0	0	1	0	0	0
IWA4405.G	1	1	1	0	1	1	1	0	1	1	1	1	1	1	1	1	1	1	0	1	1	1	1	1	1	1	1	1	1	1	1	0	1	1	1	1	1	1	1	1	1	1	1	1	1	0	1	1	1
IWA4407.A	0	0	0	0	0	0	0	0	0	0	0	0	0	0	0	1	0	0	1	0	0	0	0	0	0	0	1	1	0	0	0	0	0	0	0	0	1	0	0	0	0	0	1	0	0	0	0	0	0
IWA4407.G	1	1	1	1	1	1	1	1	1	1	1	1	1	1	1	0	1	1	0	1	1	1	1	1	1	1	0	0	1	1	1	1	1	1	1	1	0	1	1	1	1	1	0	1	1	1	1	1	1
IWA4411.A	0	0	1	0	1	0	1	1	0	0	1	0	0	1	0	0	1	0	0	1	0	1	1	0	1	0	0	1	1	1	1	1	1	0	1	1	0	1	1	1	0	1	1	1	1	1	0	0	1
IWA4411.G	1	1	0	1	0	1	0	0	1	1	0	1	1	0	1	1	0	1	1	0	1	0	0	1	0	1	1	0	0	0	0	0	0	1	0	0	1	0	0	0	1	0	0	0	0	0	1	1	0
IWA4416.A	1	0	1	1	1	1	1	1	1	1	1	1	1	1	1	0	1	1	1	1	1	1	1	1	1	0	1	1	0	0	0	1	1	1	1	1	1	1	1	1	1	1	1	0	1	1	0	1	0
IWA4416.G	0	1	0	0	0	0	0	0	0	0	0	0	0	0	0	1	0	0	0	0	0	0	0	0	0	1	0	0	1	1	1	0	0	0	0	0	0	0	0	0	0	0	0	1	0	0	1	0	1
IWA4429.A	1	1	1	1	1	1	1	0	1	1	1	1	1	1	1	1	1	1	1	1	1	1	1	1	1	1	1	1	1	1	1	1	1	1	1	1	1	0	1	1	1	0	1	0	1	1	1	0	1
IWA4429.G	0	0	0	0	0	0	0	1	0	0	0	0	0	0	0	0	0	0	0	0	0	0	0	0	0	0	0	0	0	0	0	0	0	0	0	0	0	1	0	0	0	1	0	1	0	0	0	1	0
IWA4434.A	1	1	1	1	1	1	1	1	1	1	1	1	1	1	1	1	1	0	1	1	1	1	1	1	1	1	1	0	1	1	1	0	1	1	1	0	1	1	1	0	0	1	0	1	1	0	0	1	0
IWA4434.G	0	0	0	0	0	0	0	0	0	0	0	0	0	0	0	0	0	1	0	0	0	0	0	0	0	0	0	1	0	0	0	1	0	0	0	1	0	0	0	1	1	0	1	0	0	1	1	0	1
IWA4435.A	0	0	0	0	0	0	0	1	1	0	0	1	0	0	0	0	1	0	0	0	0	0	0	0	0	0	0	0	0	0	0	0	0	0	0	0	0	0	0	0	0	0	0	0	0	0	0	0	0
IWA4435.C	1	1	1	1	1	1	1	0	0	1	1	0	1	1	1	1	0	1	1	1	1	1	1	1	1	1	1	1	1	1	1	1	1	1	1	1	1	1	1	1	1	1	1	1	1	1	1	1	1
IWA4436.A	0	0	0	0	0	0	0	1	1	0	0	0	0	0	0	0	1	0	0	0	0	0	0	0	0	0	0	0	0	0	0	0	0	0	0	0	0	0	0	0	0	0	0	0	0	0	0	0	0
IWA4436.G	1	1	1	1	1	1	1	0	0	1	1	1	1	1	1	1	0	1	1	1	1	1	1	1	1	1	1	1	1	1	1	1	1	1	1	1	1	1	1	1	1	1	1	1	1	1	1	1	1
IWA4446.A	0	0	0	0	0	0	0	0	0	0	0	0	0	0	0	0	0	1	1	0	0	0	0	0	1	1	0	0	0	0	0	0	0	0	0	0	1	0	0	1	0	0	0	0	0	0	0	0	0
IWA4446.G	1	1	1	1	1	1	1	1	1	1	1	1	1	1	1	1	1	0	0	1	1	1	1	1	0	0	1	1	1	1	1	1	1	1	1	1	0	1	1	0	1	1	1	1	1	1	1	1	1
IWA4448.A	0	0	0	0	0	0	0	0	0	0	0	0	0	0	0	1	0	0	1	0	0	0	0	0	1	0	1	1	0	0	0	0	0	0	0	0	0	0	0	0	0	0	1	1	1	1	0	0	0
IWA4448.G	1	1	1	1	1	1	1	1	1	1	1	1	1	1	1	0	1	1	0	1	1	1	1	1	0	1	0	0	1	1	1	1	1	1	1	1	1	1	1	1	1	1	0	0	0	0	1	1	1
IWA4449.A	0	0	0	0	0	0	0	0	0	0	0	0	0	0	0	1	0	0	1	0	0	0	0	0	1	0	1	1	0	0	0	0	0	0	0	0	0	0	0	0	0	0	1	1	1	1	0	0	0
IWA4449.G	1	1	1	1	1	1	1	1	1	1	1	1	1	1	1	0	1	1	0	1	1	1	1	1	0	1	0	0	1	1	1	1	1	1	1	1	1	1	1	1	1	1	0	0	0	0	1	1	1
IWA4455.A	0	0	0	0	0	0	1	0	0	0	0	0	0	0	0	0	1	0	1	0	0	0	0	0	0	0	0	0	0	0	0	0	0	1	0	0	1	0	0	0	0	0	0	0	0	0	0	0	0
IWA4455.G	1	1	1	1	1	1	0	1	1	1	1	1	1	1	1	1	1	1	0	1	1	1	1	1	1	1	1	1	1	1	1	1	1	0	1	1	0	1	1	1	1	1	1	1	1	1	1	1	1
IWA4465.A	0	1	1	1	1	0	1	1	1	1	0	0	0	0	0	0	1	0	0	1	0	1	1	1	1	1	1	1	1	1	1	0	1	0	0	0	0	0	1	0	0	1	0	0	1	0	1	0	1
IWA4465.G	1	0	0	0	0	1	0	0	0	0	1	1	1	1	1	1	0	1	1	0	1	0	0	0	0	0	0	0	0	0	0	1	1	1	1	1	1	1	0	1	1	0	1	1	0	1	0	1	0
IWA4468.A	0	0	0	1	0	0	0	0	0	0	0	0	0	0	0	0	0	0	1	0	1	0	1	1	1	0	1	1	0	0	0	0	0	1	0	0	0	0	0	0	0	1	1	1	1	1	0	0	0
IWA4468.C	1	1	1	0	1	1	1	1	1	1	1	1	1	1	1	1	1	1	0	1	0	1	0	0	0	1	0	0	1	1	1	1	1	0	1	1	1	1	1	1	1	0	0	0	0	0	1	1	1
IWA4472.A	1	0	0	1	0	0	0	0	0	1	1	0	0	1	1	0	0	1	0	1	0	0	0	0	0	1	1	0	0	1	1	1	0	0	1	0	1	0	1	1	0	0	0	1	1	0	1	1	1
IWA4472.G	0	1	1	0	1	1	1	1	1	1	0	1	1	0	0	1	1	0	1	0	1	1	1	1	1	0	0	1	1	0	0	0	1	1	0	1	0	1	0	0	1	1	1	0	0	1	0	0	0
IWA4476.A	0	0	0	0	0	0	0	0	0	1	1	0	0	0	0	0	1	0	0	0	0	0	0	0	0	0	1	0	0	0	0	0	1	1	0	0	0	0	1	0	0	0	0	0	1	0	0	0	1
IWA4476.G	1	1	1	1	1	1	1	1	1	0	0	1	1	1	1	1	0	1	1	1	1	1	1	1	1	1	0	1	1	1	1	1	1	0	1	1	1	1	0	1	1	1	1	1	0	1	1	1	0
IWA4482.A	0	0	0	0	0	0	0	0	0	0	0	0	0	0	0	0	0	0	0	0	0	0	0	0	1	0	0	0	1	1	0	0	0	0	0	0	0	0	0	0	0	0	0	0	0	0	0	0	1
IWA4482.G	1	1	1	1	1	1	1	1	1	1	1	1	1	1	1	1	1	1	1	1	1	1	1	1	0	1	1	1	0	0	1	1	1	1	1	1	1	1	1	1	1	1	1	1	1	1	1	1	0
IWA4483.A	0	0	0	0	0	0	0	0	0	1	0	0	1	0	1	0	0	0	0	0	0	0	1	0	1	0	0	0	1	1	0	1	0	1	0	1	0	0	0	1	0	0	0	0	0	1	0	1	1
IWA4483.G	1	1	1	1	1	1	1	1	1	0	1	1	0	1	0	1	1	1	1	1	1	1	0	1	0	1	1	1	0	0	1	0	1	0	1	0	1	1	1	0	1	1	1	1	1	0	1	0	0
IWA4486.A	1	1	1	1	1	1	1	0	0	1	1	1	1	1	1	1	0	1	1	1	1	1	1	1	1	1	1	1	1	1	1	1	1	1	1	1	1	1	1	1	1	1	1	1	1	1	1	1	1
IWA4486.G	0	0	0	0	0	0	0	1	1	0	0	1	0	0	0	0	1	0	0	0	0	0	0	0	0	0	0	0	0	0	0	0	0	0	0	0	0	0	0	0	0	0	0	0	0	0	0	0	0
IWA4496.A	0	0	0	0	0	0	1	0	0	1	1	0	0	1	1	1	0	0	1	1	1	1	1	0	0	0	1	1	0	0	0	1	0	1	0	0	0	1	0	0	1	1	1	1	1	1	1	1	1
IWA4496.G	1	1	1	1	1	1	0	1	1	0	0	1	1	1	0	0	1	1	0	0	0	0	0	1	1	1	0	0	1	1	1	0	1	0	1	1	1	0	1	1	0	0	0	0	0	0	0	0	0
IWA4497.A	0	0	0	0	0	0	0	0	0	0	0	0	0	0	0	0	0	0	0	0	0	0	0	0	0	0	0	0	0	0	0	1	0	0	0	0	0	0	0	0	0	0	0	0	0	0	0	0	0
IWA4497.G	1	1	1	1	1	1	1	1	1	1	1	1	1	1	1	1	1	1	1	1	1	1	1	1	1	1	1	1	1	1	1	0	1	1	1	1	1	1	1	1	1	1	1	1	1	1	1	1	1
IWA4500.A	1	1	1	1	1	1	1	1	1	1	1	1	1	1	1	1	1	1	1	1	1	1	1	1	1	1	1	1	1	1	1	1	1	1	1	1	1	1	1	1	1	1	1	0	1	1	1	1	1
IWA4500.C	0	0	0	0	0	0	0	0	0	0	0	0	0	0	0	0	0	0	0	0	0	0	0	0	0	0	0	0	0	0	0	0	0	0	0	0	0	0	0	0	0	0	0	1	0	0	0	0	0
IWA4501.A	0	0	0	0	0	0	0	0	0	0	0	0	0	0	0	0	0	0	0	0	0	0	0	0	0	0	0	0	0	0	0	0	0	0	0	0	0	0	0	0	0	0	0	1	0	0	0	0	0
IWA4501.G	1	1	1	1	1	1	1	1	1	1	1	1	1	1	1	1	1	1	1	1	1	1	1	1	1	1	1	1	1	1	1	1	1	1	1	1	1	1	1	1	1	1	1	0	1	1	1	1	1
IWA4503.A	1	1	1	1	1	1	1	1	1	1	1	1	1	1	1	1	1	1	1	1	1	1	1	1	1	1	1	1	1	1	1	1	1	1	1	1	1	1	1	1	1	1	1	0	1	1	1	1	1
IWA4503.G	0	0	0	0	0	0	0	0	0	0	0	0	0	0	0	0	0	0	0	0	0	0	0	0	0	0	0	0	0	0	0	0	0	0	0	0	0	0	0	0	0	0	0	1	0	0	0	0	0
IWA4515.A	1	0	1	0	0	0	1	0	1	0	1	0	1	1	0	1	1	1	0	1	1	1	1	1	1	1	1	1	1	1	1	0	1	1	0	1	1	0	1	1	1	0	1	0	0	0	1	0	1
IWA4515.G	0	1	0	1	1	1	0	1	0	1	0	1	0	0	1	1	0	0	1	0	0	0	0	0	0	0	0	0	0	0	0	1	0	0	1	0	0	1	0	0	0	1	0	1	1	1	0	1	0
IWA4516.A	1	1	1	0	1	1	1	1	1	1	1	1	1	1	1	1	1	0	1	1	1	1	1	1	1	1	1	1	1	1	1	1	1	1	1	1	1	1	1	0	0	1	1	0	1	1	1	1	1
IWA4516.G	0	0	0	1	0	0	0	0	0	0	0	0	0	0	0	0	0	1	0	0	0	0	0	0	0	0	0	0	0	0	0	0	0	0	0	0	0	0	0	1	1	0	0	1	0	0	0	0	0
IWA4528.A	1	1	1	1	0	1	0	0	1	0	1	1	1	1	1	0	1	1	1	0	1	1	0	0	0	0	1	0	0	0	1	1	1	0	1	1	0	1	1	1	0	1	1	1	0	1	1	1	0
IWA4528.G	0	0	0	0	1	0	1	1	0	1	0	0	0	0	0	1	0	0	0	1	0	0	1	1	1	1	0	1	1	1	0	0	0	1	0	0	1	0	0	0	1	0	0	0	1	0	0	0	1
IWA4533.A	1	0	0	1	0	0	0	1	0	1	1	1	0	0	0	0	1	1	1	1	0	0	0	1	1	1	1	1	0	0	0	1	0	1	0	1	1	1	1	0	1	0	1	1	1	0	1	0	1
IWA4533.C	0	1	1	0	1	1	1	0	1	0	0	0	1	1	1	1	0	0	0	0	1	1	1	0	0	0	0	0	1	1	1	0	1	0	1	0	0	0	0	1	0	1	0	0	0	1	0	1	0
IWA4538.A	0	1	1	1	1	1	1	1	1	0	1	1	1	1	1	1	0	1	1	1	1	1	1	1	1	1	1	1	1	1	1	1	1	0	1	0	1	1	1	0	1	1	1	0	1	1	1	0	1
IWA4538.C	1	0	0	0	0	0	0	0	0	1	0	0	0	0	0	0	1	1	0	0	0	0	0	0	0	0	0	0	0	0	0	0	0	1	0	1	0	0	0	1	0	0	0	1	0	0	0	1	0
IWA4542.A	0	0	0	1	0	0	0	1	0	0	0	1	0	0	0	0	0	0	1	1	0	0	0	1	1	0	1	1	0	0	0	0	0	0	0	0	0	0	0	0	0	1	1	1	0	0	1	0	0
IWA4542.C	1	1	1	0	1	1	1	0	1	1	1	0	1	1	1	1	1	1	0	0	1	1	1	0	0	1	0	0	1	1	1	1	1	1	1	1	1	1	1	1	1	0	0	0	1	1	0	1	1
IWA4544.A	0	0	0	1	0	0	0	1	0	0	0	1	0	0	0	0	0	0	1	1	0	0	0	1	1	0	1	1	0	0	0	0	0	0	0	0	0	0	0	0	0	1	1	1	0	0	1	0	0
IWA4544.G	1	1	1	0	1	1	1	0	1	1	1	0	1	1	1	1	1	1	0	0	1	1	1	0	0	1	0	0	1	1	1	1	1	1	1	1	1	1	1	1	1	0	0	0	1	1	0	1	1
IWA4545.A	0	0	0	1	0	0	0	1	0	0	0	1	0	0	0	0	0	0	1	1	0	0	0	1	1	0	1	1	0	0	0	0	0	0	0	0	0	0	0	0	0	1	1	1	0	0	1	0	0
IWA4545.C	1	1	1	0	1	1	1	0	1	1	1	0	1	1	1	1	1	1	0	0	1	1	1	0	0	1	0	0	1	1	1	1	1	1	1	1	1	1	1	1	1	0	0	0	1	1	0	1	1
IWA4547.A	1	1	1	0	1	1	1	0	1	1	1	0	1	1	1	1	1	1	0	0	1	1	1	0	0	1	0	0	1	1	1	1	1	1	1	1	1	1	1	1	1	0	0	0	1	1	0	1	1
IWA4547.C	0	0	0	1	0	0	0	1	0	0	0	1	0	0	0	0	0	0	1	1	0	0	0	1	1	0	1	1	0	0	0	0	0	0	0	0	0	0	0	0	0	1	1	1	0	0	1	0	0
IWA4553.A	1	0	0	0	0	1	0	0	0	0	0	0	0	0	1	1	0	0	0	0	1	0	0	1	1	1	0	0	0	0	0	0	0	0	0	1	1	0	1	1	1	0	1	0	0	0	1	0	0
IWA4553.G	0	1	1	1	1	0	1	1	1	1	1	1	1	1	0	0	1	1	1	1	0	1	1	0	0	0	1	1	1	1	1	1	1	1	1	0	0	1	0	0	0	1	0	1	1	1	0	1	1
IWA4575.A	1	1	1	1	1	1	1	1	1	1	1	1	1	1	1	1	1	1	1	1	1	1	1	1	1	1	1	1	1	1	1	0	1	1	1	0	1	1	1	1	0	1	1	1	0	0	1	1	1
IWA4575.G	0	0	0	0	0	0	0	0	0	0	0	0	0	0	0	0	0	0	0	0	0	0	0	0	0	0	0	0	0	0	0	1	0	0	0	1	0	0	0	0	1	0	0	0	1	1	0	0	0
IWA4576.A	1	0	0	0	0	0	0	0	0	1	0	0	0	0	0	1	0	1	1	0	1	1	1	1	1	1	1	1	1	1	1	1	1	1	1	1	1	0	0	1	1	0	0	0	0	0	0	1	0
IWA4576.G	0	1	1	1	1	1	1	1	1	0	1	1	1	1	1	0	1	0	0	1	0	0	0	0	0	1	0	0	0	0	0	0	0	0	0	0	0	1	1	0	0	1	1	1	1	1	1	0	1
IWA4577.A	1	0	0	0	0	0	0	0	0	1	0	0	0	0	0	1	0	1	1	0	1	1	1	1	1	1	1	1	1	1	1	1	1	1	1	1	1	0	0	1	1	0	0	0	0	0	0	1	0
IWA4577.G	0	1	1	1	1	1	1	1	1	0	1	1	1	1	1	0	1	0	0	1	0	0	0	0	0	1	0	0	0	0	0	0	0	0	0	0	0	1	1	0	0	1	1	1	1	1	1	0	1
IWA4581.A	0	0	0	1	0	0	0	0	0	0	0	0	0	0	0	0	0	0	0	0	0	0	0	0	0	0	1	0	0	0	0	0	0	0	0	0	0	1	0	0	0	1	1	0	1	1	1	1	0
IWA4581.G	1	1	1	0	1	1	1	1	1	1	1	1	1	1	1	1	1	1	1	1	1	1	1	1	1	1	0	1	1	1	1	1	1	1	1	1	1	0	1	1	1	0	0	1	0	0	0	0	1
IWA4582.A	0	0	0	1	0	0	0	0	0	0	0	0	0	0	0	0	0	0	0	0	0	0	0	0	0	0	1	0	0	0	0	0	0	0	0	0	0	0	0	0	0	1	1	0	1	1	1	1	0
IWA4582.G	1	1	1	0	1	1	1	1	1	1	1	1	1	1	1	1	1	1	1	1	1	1	1	1	1	1	0	1	1	1	1	1	1	1	1	1	1	1	1	1	1	0	0	1	0	0	0	0	1
IWA4585.A	1	0	1	0	1	0	1	1	1	1	1	0	1	0	0	1	1	1	0	1	0	0	0	0	1	1	0	0	0	1	1	1	1	0	0	1	0	0	1	1	0	0	0	0	1	1	0	0	0
IWA4585.C	0	1	0	1	0	1	0	0	0	0	0	1	0	1	1	0	0	0	1	0	1	1	1	1	0	0	1	1	1	0	0	0	0	1	1	0	1	1	0	0	1	1	1	1	0	0	1	1	1
IWA4586.A	0	1	0	1	0	1	0	0	0	0	0	1	0	1	1	0	0	0	1	0	1	1	1	1	0	0	1	1	1	0	0	0	0	1	1	0	1	1	0	0	1	1	1	1	0	0	1	1	1
IWA4586.C	1	0	1	0	1	0	1	1	1	1	1	0	1	0	0	1	1	1	0	1	0	0	0	0	1	1	0	0	0	1	1	1	1	0	0	1	0	0	1	1	0	0	0	0	1	1	0	0	0
IWA4603.A	0	1	1	1	1	1	1	1	1	1	1	1	0	0	1	1	1	0	0	1	1	1	1	0	0	0	0	0	0	1	0	0	1	1	1	1	1	1	1	1	1	0	1	1	0	1	0	1	0
IWA4603.G	1	0	0	0	0	0	0	0	0	0	0	0	1	1	0	0	0	1	1	0	0	0	0	1	1	1	1	1	1	0	1	1	0	0	0	0	0	0	0	0	0	1	0	0	1	0	1	0	1
IWA4606.A	1	0	0	0	0	0	0	0	0	1	0	0	0	0	0	0	0	1	0	1	1	0	1	0	0	0	1	0	0	0	0	1	0	0	1	0	1	0	0	1	1	1	0	1	1	0	1	1	1
IWA4606.G	0	1	1	1	1	1	1	1	1	1	1	1	1	1	1	1	1	0	1	0	0	1	0	1	1	1	0	1	1	1	1	0	1	1	0	1	0	1	1	0	0	1	1	0	0	1	0	0	0
IWA4607.A	0	0	0	0	0	0	0	0	0	1	1	0	0	0	0	0	0	0	0	0	0	0	0	0	0	0	0	0	0	0	0	0	0	1	0	0	0	0	1	0	0	0	0	0	0	0	0	1	0
IWA4607.G	1	1	1	1	1	1	1	1	1	0	0	1	1	1	1	1	1	1	1	1	1	1	1	1	1	1	1	1	1	1	1	1	1	0	1	1	1	1	0	1	1	1	1	1	1	1	1	0	1
IWA4614.A	1	1	1	1	1	1	1	1	1	1	0	1	1	1	1	0	1	0	0	1	1	1	0	1	1	0	1	1	1	0	0	1	0	0	0	0	1	1	1	1	1	0	1	1	1	1	1	1	1
IWA4614.C	0	0	0	0	0	0	0	0	0	0	1	0	0	0	0	1	0	1	1	0	0	0	1	0	0	1	0	0	0	1	1	0	1	1	1	1	0	0	0	0	0	1	0	0	0	0	0	0	0
IWA4621.A	0	0	0	1	0	1	0	0	0	1	0	0	0	1	1	0	0	0	0	1	1	1	0	1	0	0	0	0	0	1	1	0	1	0	1	0	0	1	1	0	1	0	0	0	0	1	1	1	0
IWA4621.G	1	1	1	0	1	0	1	1	1	0	1	1	1	0	0	1	1	1	1	0	0	0	1	0	1	1	1	1	1	0	0	1	0	1	0	1	1	0	0	1	0	1	1	1	1	0	0	0	1
IWA4630.A	1	1	1	1	1	0	1	1	1	1	1	1	1	1	0	1	0	1	0	1	1	1	1	1	1	1	1	1	1	1	1	1	1	0	1	1	1	0	1	1	1	1	1	0	1	1	1	0	0
IWA4630.G	0	0	0	0	0	1	0	0	0	0	0	0	0	0	1	0	1	0	1	0	0	0	0	0	0	0	0	0	0	0	0	0	0	1	0	0	0	1	0	0	0	0	0	1	0	0	0	1	1
IWA4632.A	0	1	1	1	1	1	1	1	1	0	0	1	1	1	1	1	1	1	0	1	1	1	1	1	0	1	0	1	1	1	1	0	1	1	1	1	0	1	0	1	0	1	1	1	1	1	1	1	1
IWA4632.G	1	0	0	0	0	0	0	0	0	1	1	0	0	0	0	0	0	0	1	0	0	0	0	0	1	0	1	0	0	0	0	1	0	0	0	0	1	0	1	0	1	0	0	0	0	0	0	0	0
IWA4637.A	1	1	1	1	1	1	1	1	1	0	1	1	1	1	0	1	1	1	1	1	1	1	1	1	0	1	1	0	0	0	1	1	1	1	1	1	1	1	1	1	1	0	1	1	1	1	1	0	0
IWA4637.G	0	0	0	0	0	0	0	0	0	1	0	0	0	0	1	0	0	0	0	0	0	0	0	0	1	0	0	1	1	1	0	0	0	0	0	0	0	0	0	0	0	1	0	0	0	0	0	1	1
IWA4639.A	0	0	0	0	0	0	0	0	0	0	0	0	0	0	1	0	0	1	0	0	0	0	0	0	1	0	0	1	1	1	0	0	0	0	0	0	0	0	0	0	0	1	0	0	0	0	0	1	1
IWA4639.G	1	1	1	1	1	1	1	1	1	1	1	1	1	1	0	1	1	1	1	1	1	1	1	1	0	1	1	0	0	0	1	1	1	1	1	1	1	1	1	1	1	0	1	1	1	1	1	0	0
IWA4653.A	0	0	0	0	0	0	0	0	0	0	0	0	0	0	0	0	0	0	0	0	0	0	0	0	0	0	1	1	1	0	1	0	0	0	0	0	0	1	0	0	0	1	0	1	1	0	0	1	1
IWA4653.G	1	1	1	1	1	1	1	1	1	1	1	1	1	1	1	1	1	1	1	1	1	1	1	1	1	1	0	0	0	1	0	1	1	1	1	1	1	0	1	1	1	0	1	0	0	1	1	0	0
IWA4671.A	0	0	1	0	1	0	1	1	0	0	1	0	0	1	0	0	1	0	0	1	0	1	1	0	1	1	0	1	1	1	1	1	1	0	1	1	0	1	1	1	0	1	1	1	1	1	0	0	1
IWA4671.G	1	1	0	1	0	1	0	0	1	1	0	1	1	0	1	1	0	1	1	0	1	0	0	1	0	0	1	0	0	0	0	0	0	1	0	0	1	0	0	0	1	0	0	0	0	0	1	1	0
IWA4681.A	0	0	1	0	0	0	1	0	0	0	0	0	0	0	1	0	0	0	0	0	0	0	0	1	0	1	1	1	1	0	0	0	0	0	0	0	0	1	1	0	0	1	0	1	1	1	0	0	1
IWA4681.C	1	1	0	1	1	1	0	1	1	1	1	1	1	1	0	1	1	1	1	1	1	1	1	0	1	0	0	0	0	1	1	1	1	1	1	1	1	0	0	1	1	0	1	0	0	0	1	1	0
IWA4684.A	0	0	0	1	0	0	0	1	0	0	0	1	0	0	0	0	0	0	1	1	0	0	0	1	1	0	1	1	0	0	0	0	0	0	0	0	0	0	0	0	0	1	1	1	0	0	1	0	0
IWA4684.G	1	1	1	0	1	1	1	0	1	1	1	0	1	1	1	1	1	1	0	0	1	1	1	0	0	1	0	0	1	1	1	1	1	1	1	1	1	1	1	1	1	0	0	0	1	1	0	1	1
IWA4688.A	1	1	1	1	1	1	1	1	1	0	1	1	1	1	1	1	1	1	1	1	1	1	1	1	1	1	1	1	1	1	1	1	1	0	1	1	1	1	1	1	1	0	1	1	0	1	1	1	1
IWA4688.G	0	0	0	0	0	0	0	0	0	1	0	0	0	0	0	0	0	0	0	0	0	0	0	0	0	0	0	0	0	0	0	0	0	1	0	0	0	0	0	0	0	1	0	0	1	0	0	0	0
IWA4698.A	1	1	1	1	1	0	1	1	0	1	1	0	1	1	1	0	1	1	1	0	0	1	1	0	1	1	1	0	0	1	1	0	0	0	0	0	0	1	1	1	0	0	1	0	1	1	0	0	1
IWA4698.G	0	0	0	0	0	1	0	0	1	1	0	1	0	0	0	1	0	0	0	1	1	0	0	1	0	0	0	1	1	0	0	1	1	1	1	1	1	0	0	0	1	1	0	1	0	0	1	1	0
IWA4701.A	1	0	0	1	0	1	0	0	0	0	1	1	1	0	1	1	0	0	1	1	1	1	1	1	1	1	1	1	1	1	0	1	1	1	1	1	1	1	0	1	1	0	0	1	0	1	1	1	0
IWA4701.G	0	1	1	0	1	0	1	1	1	1	0	0	0	1	0	0	1	1	0	0	0	0	0	0	0	0	0	0	0	0	1	0	0	0	0	0	0	1	1	0	0	1	1	0	1	0	0	0	1
IWA4716.A	1	0	1	0	1	0	1	1	1	0	1	0	0	1	0	1	0	1	0	1	1	0	1	1	1	0	1	0	1	1	0	1	1	1	0	1	1	0	0	1	1	0	1	1	0	1	1	0	0
IWA4716.G	0	1	0	1	0	1	0	0	0	1	0	1	1	0	1	0	1	0	1	0	0	1	1	0	0	1	0	1	0	0	1	0	0	0	1	0	0	1	1	0	0	1	0	0	1	0	0	1	1
IWA4721.A	1	0	0	0	0	1	0	0	0	0	0	0	0	0	0	1	0	0	0	0	1	0	0	1	1	1	0	0	0	0	0	0	0	0	0	0	1	0	1	0	1	0	1	0	0	0	1	0	0
IWA4721.G	0	1	1	1	1	0	1	1	1	1	1	1	1	1	1	0	1	1	1	1	0	1	1	0	0	0	1	1	1	1	1	1	1	1	1	1	0	1	0	1	0	1	0	1	1	1	0	1	1
IWA4723.A	1	0	1	0	0	1	0	0	0	1	1	1	0	1	0	0	0	1	0	1	0	0	0	0	1	0	1	0	0	0	0	0	0	0	0	0	0	0	0	0	0	0	1	0	0	0	0	0	0
IWA4723.G	0	1	1	1	1	0	1	1	1	0	0	0	1	0	1	1	1	0	1	0	1	1	1	1	0	1	0	1	1	1	1	1	1	1	1	1	1	1	1	1	1	1	0	1	1	1	1	1	1
IWA4730.A	1	1	1	1	1	1	1	1	1	1	1	1	1	1	1	1	1	1	1	1	1	1	1	1	1	1	1	1	1	1	1	1	1	1	1	1	1	1	1	1	1	1	1	1	1	1	1	1	0
IWA4730.G	0	0	0	0	0	0	0	0	0	0	0	0	0	0	0	0	0	0	0	0	0	0	0	0	0	0	0	0	0	0	0	0	0	0	0	0	0	0	0	0	0	0	0	0	0	0	0	0	1
IWA4732.A	1	1	1	1	1	1	1	1	1	1	1	1	1	1	1	1	1	1	1	1	1	1	0	1	0	0	0	1	1	0	0	1	0	0	1	0	1	1	1	0	1	0	1	1	0	1	1	1	1
IWA4732.G	0	0	0	0	0	0	0	0	0	0	0	0	0	0	0	0	0	0	0	0	0	1	1	0	1	1	1	0	0	1	1	0	1	1	0	1	0	0	0	1	0	1	0	0	1	0	0	0	0
IWA4733.A	1	0	0	1	0	1	1	0	1	1	1	1	0	0	0	1	1	1	1	1	1	1	1	1	1	1	1	1	1	1	1	1	1	1	1	1	1	1	1	1	1	1	1	1	1	1	1	1	1
IWA4733.G	0	1	1	0	1	0	0	1	1	0	0	0	1	1	1	0	0	0	0	0	0	0	0	0	0	0	0	0	0	0	0	0	0	0	0	0	0	0	0	0	0	0	0	0	0	0	0	0	0
IWA4734.A	0	0	0	0	0	0	0	0	0	0	0	0	0	0	0	0	0	0	0	0	0	0	0	0	0	0	0	0	0	0	0	0	0	0	0	1	1	0	0	1	1	0	0	0	0	0	0	1	0
IWA4734.C	1	1	1	1	1	1	1	1	1	1	1	1	1	1	1	1	1	1	1	1	1	1	1	1	1	1	1	1	1	1	1	1	1	1	1	0	1	1	1	0	0	1	1	1	1	1	1	0	1
IWA4749.A	1	1	1	0	1	0	1	1	1	1	1	0	1	1	1	0	1	1	1	1	1	1	1	1	0	1	1	1	1	1	1	1	1	1	1	1	0	1	0	1	1	1	1	1	1	1	1	1	0
IWA4749.G	0	0	0	1	0	1	0	0	0	0	0	1	0	0	0	1	0	0	0	0	0	0	0	0	1	0	0	0	0	0	0	0	0	0	0	0	1	0	1	0	0	0	0	0	0	0	0	0	1
IWA4762.A	1	1	1	1	1	1	1	1	1	1	1	1	1	1	1	1	0	1	1	1	1	1	1	1	1	1	1	1	1	1	1	1	1	0	1	0	1	1	0	0	1	1	1	1	0	1	1	1	1
IWA4762.G	0	0	0	0	0	0	0	0	0	0	0	0	0	0	0	0	1	0	0	0	0	0	0	0	0	0	0	0	0	0	0	0	0	1	0	1	0	0	1	1	0	0	0	0	1	0	0	0	0
IWA4763.A	1	0	0	1	0	1	0	1	0	0	1	1	0	1	1	0	1	0	0	1	0	1	1	1	1	0	1	0	0	1	1	1	0	1	0	1	0	1	1	1	0	0	1	1	1	0	1	1	0
IWA4763.G	0	1	1	0	1	0	1	0	1	1	0	0	1	0	0	1	0	1	1	0	1	0	0	0	0	1	0	1	1	0	0	0	1	0	1	0	1	0	0	0	1	1	0	0	0	1	0	0	1
IWA4765.A	0	0	0	0	0	0	0	0	0	0	0	0	0	0	0	0	0	0	0	0	0	0	0	0	0	0	0	0	0	0	0	1	0	0	0	1	0	0	0	1	0	0	0	0	0	0	0	0	0
IWA4765.G	1	1	1	1	1	1	1	1	1	1	1	1	1	1	1	1	1	1	1	1	1	1	1	1	1	1	1	1	1	1	1	0	1	1	1	0	1	1	1	0	1	1	1	1	1	1	1	1	1
IWA4766.A	1	1	1	1	1	1	1	1	1	1	1	1	1	1	1	1	1	1	1	1	1	1	1	1	1	1	1	1	1	1	1	0	1	1	1	0	1	1	1	0	1	1	1	1	1	1	1	1	1
IWA4766.G	0	0	0	0	0	0	0	0	0	0	0	0	0	0	0	0	0	0	0	0	0	0	0	0	0	0	0	0	0	0	0	1	0	0	0	1	0	0	0	1	0	0	0	0	0	0	0	0	0
IWA4774.A	0	0	1	0	0	0	0	0	0	0	0	0	0	0	0	0	0	0	0	0	0	0	0	0	0	0	0	0	0	0	0	1	0	0	0	0	0	0	0	0	0	0	0	1	0	0	0	1	0
IWA4774.G	1	1	0	1	1	1	1	1	1	1	1	1	1	1	1	1	1	1	1	1	1	1	1	1	1	1	1	1	1	1	1	0	1	1	1	1	1	1	1	1	1	1	1	0	1	1	1	0	1
IWA4777.A	0	1	0	0	0	1	0	0	0	0	0	1	0	1	1	0	0	0	1	0	1	1	0	1	0	0	1	1	1	0	0	0	0	1	1	0	1	0	0	0	1	1	1	1	0	0	1	0	1
IWA4777.C	1	0	1	1	1	0	1	1	1	1	1	0	1	0	0	1	1	1	0	1	0	0	1	0	1	1	0	0	0	1	1	1	1	0	0	1	0	1	1	1	0	0	0	0	1	1	0	1	0
IWA4783.A	0	0	0	0	0	0	0	0	0	0	0	0	0	0	0	0	0	0	0	0	0	0	0	0	0	0	0	0	0	0	0	0	0	0	0	0	0	0	1	0	0	1	0	1	0	0	0	1	1
IWA4783.G	1	1	1	1	1	1	1	1	1	1	1	1	1	1	1	1	1	1	1	1	1	1	1	1	1	1	1	1	1	1	1	1	1	1	1	1	1	1	0	1	1	0	1	0	1	1	1	0	0
IWA4790.A	0	0	0	0	0	0	0	0	0	0	0	0	0	0	0	1	0	0	0	0	0	0	0	0	0	0	0	0	0	0	0	0	0	0	0	0	0	0	0	0	0	0	0	1	0	1	1	0	1
IWA4790.C	1	1	1	1	1	1	1	1	1	1	1	1	1	1	1	0	1	1	1	1	1	1	1	1	1	1	1	1	1	1	1	1	1	1	1	1	1	1	1	1	1	1	1	0	1	0	0	1	0
IWA4793.A	1	1	0	1	1	1	1	1	1	1	1	1	1	1	1	1	1	1	1	1	1	1	1	1	1	1	1	1	1	1	1	0	1	1	1	1	1	1	1	1	1	1	1	0	1	1	1	0	1
IWA4793.C	0	0	1	0	0	0	0	0	0	0	0	0	0	0	0	0	0	0	0	0	0	0	0	0	0	0	0	0	0	0	0	1	0	0	0	0	0	0	0	0	0	0	0	1	0	0	0	1	0
IWA4796.A	0	0	0	0	0	0	0	0	0	0	0	0	0	0	0	1	0	0	0	0	0	0	0	0	1	0	0	1	0	1	0	1	0	0	0	0	0	0	0	0	0	0	0	0	0	0	0	0	1
IWA4796.G	1	1	1	1	1	1	1	1	1	1	1	1	1	1	1	0	1	1	1	1	1	1	1	1	0	1	1	0	1	0	1	0	1	1	1	1	1	1	1	1	1	1	1	1	1	1	1	1	0
IWA4797.A	1	1	1	1	1	1	1	1	1	0	0	1	0	1	1	1	1	1	1	1	1	1	1	1	1	1	1	1	1	1	0	1	0	0	1	1	1	1	1	1	1	0	0	0	1	0	1	1	1
IWA4797.G	0	0	0	0	0	0	0	0	0	1	1	0	1	0	0	0	0	0	0	0	0	0	0	0	0	0	0	0	0	0	1	0	1	1	0	0	0	0	0	0	0	1	1	1	0	1	0	0	0
IWA4802.A	1	0	0	0	1	0	1	1	1	1	0	0	1	0	1	0	0	1	0	0	0	0	0	0	0	0	0	0	0	1	1	0	0	0	0	0	0	0	0	0	0	0	0	0	0	1	0	0	0
IWA4802.G	0	1	1	1	0	1	0	0	0	0	1	1	0	1	0	1	1	0	1	1	1	1	1	1	1	1	1	1	1	0	0	1	1	1	1	1	1	1	1	1	1	1	1	1	1	0	1	1	1
IWA4810.A	1	1	1	0	1	1	1	1	1	1	1	1	1	1	0	1	1	1	1	1	1	1	1	1	1	1	1	1	1	1	1	1	1	1	1	1	1	1	1	1	1	1	1	1	1	1	1	0	1
IWA4810.G	0	0	0	1	0	0	0	0	0	0	0	0	0	0	1	0	0	0	0	0	0	0	0	0	0	0	0	0	0	0	0	0	0	0	0	0	0	0	0	0	0	0	0	0	0	0	0	1	0
IWA4814.A	0	0	0	0	0	0	0	0	0	0	0	0	0	0	0	0	0	0	0	0	0	0	0	0	0	0	1	0	0	0	0	0	0	0	1	0	0	0	0	0	0	0	1	1	1	1	0	0	0
IWA4814.G	1	1	1	1	1	1	1	1	1	1	1	1	1	1	1	1	1	1	1	1	1	1	1	1	1	1	0	1	1	1	1	1	1	1	0	1	1	1	1	1	1	1	0	0	0	0	1	1	1
IWA4820.A	1	1	0	1	0	1	0	1	1	0	1	1	1	0	1	0	0	1	0	0	0	0	0	0	1	0	1	0	0	0	0	0	0	0	0	1	1	1	1	1	0	1	1	0	0	1	1	0	1
IWA4820.G	0	0	1	0	1	0	1	0	0	1	0	0	0	1	0	1	1	0	1	1	1	1	1	1	0	1	0	1	1	1	1	1	1	1	1	0	0	0	0	0	1	0	0	1	1	0	0	1	0
IWA4823.A	0	1	0	1	1	1	0	1	1	1	0	1	0	0	1	1	0	0	1	1	1	0	0	0	0	0	0	0	0	0	0	1	0	0	1	0	0	1	0	0	1	1	0	1	1	1	0	1	0
IWA4823.G	1	0	1	0	0	0	1	0	0	0	1	0	1	1	0	1	1	1	0	0	0	1	1	1	1	1	1	1	1	1	1	0	1	1	0	1	1	0	1	1	0	0	1	0	0	0	1	0	1
IWA4824.A	1	0	1	0	0	0	1	0	0	0	1	0	1	1	0	0	1	1	0	0	0	1	0	1	1	1	1	1	1	1	1	0	1	1	0	1	1	0	1	1	0	0	1	0	0	0	1	0	1
IWA4824.G	0	1	0	1	1	1	0	1	1	1	0	1	0	0	1	1	0	0	1	1	1	0	1	0	0	0	0	0	0	0	0	1	0	0	1	0	0	1	0	0	1	1	0	1	1	1	0	1	0
IWA4838.A	0	0	0	0	0	0	0	0	0	0	0	0	0	0	0	0	0	0	0	0	0	0	0	0	0	0	0	0	0	0	0	1	0	0	0	1	0	0	0	0	1	0	0	0	1	1	0	0	0
IWA4838.C	1	1	1	1	1	1	1	1	1	1	1	1	1	1	1	1	1	1	1	1	1	1	1	1	1	1	1	1	1	1	1	0	1	1	1	0	1	1	1	1	0	1	1	1	0	0	1	1	1
IWA4841.A	0	1	1	1	1	0	1	1	1	1	1	0	1	1	0	0	1	1	1	1	0	1	1	0	0	0	1	1	1	1	1	1	1	1	1	0	0	1	0	0	0	1	0	1	1	1	0	1	1
IWA4841.G	1	0	0	0	0	1	0	1	0	0	0	1	0	0	1	1	0	0	0	0	1	0	0	1	1	1	0	0	0	0	0	0	0	0	0	1	1	0	1	1	1	0	1	0	0	0	1	0	0
IWA4843.A	0	0	0	0	0	0	0	0	0	0	0	0	0	0	0	0	0	0	0	0	0	0	0	0	0	0	0	0	0	0	0	1	0	0	0	1	0	0	0	0	1	0	0	0	1	1	0	0	0
IWA4843.G	1	1	1	1	1	1	1	1	1	1	1	1	1	1	1	1	1	1	1	1	1	1	1	1	1	1	1	1	1	1	1	0	1	1	1	0	1	1	1	1	0	1	1	1	0	0	1	1	1
IWA4847.A	1	1	1	1	1	1	1	0	1	1	1	1	1	1	1	1	1	1	1	1	1	1	1	1	1	1	1	1	1	1	1	1	1	1	1	1	1	1	1	1	1	0	1	0	1	1	1	0	1
IWA4847.G	0	0	0	0	0	0	0	1	0	0	0	0	0	0	0	0	0	0	0	0	0	0	0	0	0	0	0	0	0	0	0	0	0	0	0	0	0	0	0	0	0	1	0	1	0	0	0	1	0
IWA4852.A	1	1	1	1	1	1	1	1	1	1	0	1	0	1	1	1	1	1	1	1	1	1	1	1	1	1	1	1	1	1	0	1	0	1	1	1	1	1	1	1	1	0	0	0	1	0	1	1	1
IWA4852.G	0	0	0	0	0	0	0	0	0	0	1	0	1	0	0	0	0	0	0	0	0	0	0	0	0	0	0	0	0	0	1	0	1	0	0	0	0	0	0	0	0	1	1	1	0	1	0	0	0
IWA4860.A	0	0	0	0	0	0	0	0	0	0	0	0	0	0	0	1	0	0	0	0	0	0	0	0	1	0	1	1	0	0	0	1	0	0	0	0	0	0	0	0	0	0	1	1	1	1	0	0	0
IWA4860.G	1	1	1	1	1	1	1	1	1	1	1	1	1	1	1	0	1	1	1	1	1	1	1	1	0	1	0	0	1	1	1	0	1	1	1	1	1	1	1	1	1	1	0	0	0	0	1	1	1
IWA4861.A	0	0	0	0	0	0	0	0	0	0	0	0	0	0	0	1	0	0	0	0	0	0	0	0	1	0	1	1	0	0	0	1	0	0	0	0	0	0	0	0	0	0	1	1	1	1	0	0	0
IWA4861.G	1	1	1	1	1	1	1	1	1	1	1	1	1	1	1	0	1	1	1	1	1	1	1	1	0	1	0	0	1	1	1	0	1	1	1	1	1	1	1	1	1	1	0	0	0	0	1	1	1
IWA4864.A	1	1	1	0	1	0	1	1	1	1	0	1	1	1	1	0	1	1	1	1	0	0	0	1	0	1	1	1	1	1	1	1	1	1	0	1	0	0	0	1	1	1	1	0	1	1	1	1	0
IWA4864.G	0	0	0	1	0	1	0	0	0	0	1	0	0	0	0	1	0	0	0	0	1	1	1	0	1	0	0	0	0	0	0	0	0	0	1	0	1	1	1	0	0	0	0	1	0	0	0	0	1
IWA4868.A	0	0	0	0	1	0	0	1	1	0	0	0	1	0	0	1	0	0	1	0	0	0	0	0	0	1	0	0	1	0	0	0	0	0	0	0	0	0	0	0	0	0	0	0	0	1	0	0	0
IWA4868.G	1	1	1	1	0	1	1	0	0	1	1	1	0	1	1	0	1	1	0	1	1	1	1	1	1	0	1	1	0	1	1	1	1	1	1	1	1	1	1	1	1	1	1	1	1	0	1	1	1
IWA4873.A	1	1	1	0	1	1	1	1	1	1	1	1	1	1	1	1	1	1	1	1	1	1	1	1	1	1	1	1	1	1	1	1	1	1	1	1	0	1	1	0	0	1	1	0	1	1	1	1	1
IWA4873.G	0	0	0	1	0	0	0	0	0	0	0	0	0	0	0	0	0	0	0	0	0	0	0	0	0	0	0	0	0	0	0	0	0	0	0	0	1	0	0	1	1	0	0	1	0	0	0	0	0
IWA4885.A	1	1	1	1	1	1	1	1	1	1	1	1	1	1	1	1	1	1	1	1	1	1	1	1	1	1	1	1	1	1	1	0	1	1	1	0	0	1	0	0	1	1	1	1	1	1	1	1	0
IWA4885.G	0	0	0	0	0	0	0	0	0	0	0	0	0	0	0	0	0	0	0	0	0	0	0	0	0	0	0	0	0	0	0	1	0	0	0	1	1	0	1	1	0	0	0	0	0	0	0	0	1
IWA4886.A	0	0	0	0	0	0	0	0	0	0	0	0	0	0	0	0	0	0	0	0	0	0	0	0	0	0	0	0	0	0	0	1	0	0	0	1	1	1	1	1	0	0	0	0	0	0	0	0	1
IWA4886.G	1	1	1	1	1	1	1	1	1	1	1	1	1	1	1	1	1	1	1	1	1	1	1	1	1	1	1	1	1	1	1	0	1	1	1	0	0	0	0	0	1	1	1	1	1	1	1	1	0
IWA4887.A	1	1	1	1	1	1	0	1	1	0	1	1	1	1	1	1	1	0	1	1	1	1	1	1	1	1	1	0	1	1	1	0	1	0	1	0	1	1	1	0	0	0	0	1	0	0	0	1	0
IWA4887.G	0	0	0	0	0	0	1	0	0	1	0	0	0	0	0	0	0	1	0	0	0	0	0	0	0	0	0	1	0	0	0	1	0	1	0	1	0	0	0	1	1	1	1	0	1	1	1	0	1
IWA4897.A	1	1	1	1	1	1	0	1	1	1	1	1	1	1	1	1	0	1	1	1	1	1	1	1	1	0	1	1	1	1	1	0	1	0	1	1	1	1	1	1	0	1	1	1	1	1	1	1	0
IWA4897.G	0	0	0	0	0	0	1	0	0	0	0	0	0	0	0	0	1	0	0	0	0	0	0	0	0	1	0	0	0	0	0	1	0	1	0	0	0	0	0	0	1	0	0	0	0	0	0	0	1
IWA4898.A	0	0	0	0	0	0	1	0	0	0	0	0	0	0	0	0	1	0	0	0	0	0	0	0	0	1	0	0	0	0	0	1	0	1	0	0	0	0	0	0	1	0	0	0	0	0	0	0	1
IWA4898.C	1	1	1	1	1	1	0	1	1	1	1	1	1	1	1	1	0	1	1	1	1	1	1	1	1	1	1	1	1	1	1	0	1	0	1	1	1	1	1	1	0	1	1	1	1	1	1	1	0
IWA4927.A	1	1	0	1	0	1	1	1	1	1	1	1	0	1	1	1	1	1	1	1	1	0	1	1	0	0	1	0	1	0	0	1	1	1	1	1	0	1	1	1	1	1	1	1	1	1	1	1	1
IWA4927.G	0	0	1	0	1	0	0	0	0	0	0	0	1	0	0	0	0	0	0	0	0	1	0	0	1	1	0	1	0	1	1	0	0	0	0	0	1	0	0	0	0	0	0	0	0	0	0	0	0
IWA4928.A	0	0	0	1	0	1	0	0	1	1	1	1	1	0	0	0	1	1	0	0	1	1	1	1	0	0	0	0	0	0	0	1	1	1	1	0	0	1	1	1	1	0	0	1	0	0	0	1	1
IWA4928.G	1	1	1	0	1	0	1	1	0	0	0	0	0	1	1	1	0	0	1	1	0	0	0	0	1	1	1	1	1	1	1	0	0	0	0	1	1	0	0	0	0	1	1	0	1	1	1	0	0
IWA4939.A	1	1	1	1	1	1	0	1	1	1	1	1	0	1	1	0	1	1	1	1	1	1	1	1	1	0	1	0	0	1	1	1	1	0	1	1	1	0	0	1	1	0	1	1	0	0	0	1	0
IWA4939.G	0	0	1	0	0	0	1	0	0	0	0	0	1	0	0	1	0	0	0	0	0	0	0	0	0	1	0	1	1	0	0	0	0	1	0	0	0	1	1	0	0	1	0	0	1	1	1	0	1
IWA4954.A	1	1	0	0	0	0	0	0	0	0	0	0	0	0	1	0	1	0	0	1	0	1	0	1	0	0	1	0	0	0	0	1	0	1	0	1	0	1	1	1	0	0	1	1	1	0	1	0	0
IWA4954.G	0	0	1	1	1	1	1	1	1	1	1	1	1	1	0	1	0	1	1	0	1	0	1	0	1	1	0	1	1	1	1	0	1	0	1	0	1	0	0	0	1	1	0	0	0	1	0	1	1
IWA4956.A	1	1	1	1	1	1	1	1	1	0	1	1	1	1	1	1	1	1	0	1	1	1	1	1	1	1	1	1	0	0	0	1	1	0	1	0	1	0	0	1	1	1	0	1	1	0	1	1	1
IWA4956.G	0	0	0	0	0	0	0	0	0	1	0	0	0	0	0	0	0	0	1	0	0	0	0	0	0	0	0	0	1	1	1	0	0	1	0	1	0	1	1	0	0	0	1	0	0	1	0	0	0
IWA4975.A	1	0	0	0	0	0	0	0	0	0	0	0	1	0	0	0	0	0	0	1	0	1	0	0	0	1	0	0	0	0	0	1	0	0	0	0	0	0	0	0	0	0	0	0	1	0	0	0	0
IWA4975.G	0	1	1	1	1	1	1	1	1	1	1	1	0	1	1	1	1	1	1	0	1	0	1	1	1	0	1	1	1	1	1	0	1	1	1	1	1	1	1	1	1	1	1	1	0	1	1	1	1
IWA4980.A	0	0	0	0	0	1	0	1	1	1	1	1	1	1	0	0	0	0	0	1	1	0	1	0	0	1	0	0	1	1	1	1	1	1	0	0	0	0	0	0	0	1	0	0	0	1	1	1	1
IWA4980.G	1	1	1	1	1	0	1	0	1	0	0	0	0	0	1	1	1	1	1	0	0	1	0	1	1	0	1	1	0	0	0	0	0	0	1	1	1	1	1	1	1	0	1	1	1	0	0	0	0
IWA4986.A	0	0	0	0	0	0	0	0	0	0	0	0	0	0	0	0	0	0	0	0	0	0	0	0	0	0	0	0	0	0	0	0	0	0	0	0	0	0	0	0	0	0	0	0	0	0	0	0	1
IWA4986.G	1	1	1	1	1	1	1	1	1	1	1	1	1	1	1	1	1	1	1	1	1	1	1	1	1	1	1	1	1	1	1	1	1	1	1	1	1	1	1	1	1	1	1	1	1	1	1	1	0
IWA4987.A	1	1	1	1	1	1	1	1	1	1	1	1	1	1	1	1	1	1	1	1	1	1	1	1	0	0	1	0	0	1	1	0	1	1	1	0	1	1	1	1	0	1	0	0	0	1	1	1	0
IWA4987.G	0	0	0	0	0	0	0	0	0	0	0	0	0	0	0	0	0	0	0	0	0	0	0	0	1	1	0	1	1	0	0	1	0	0	0	1	0	0	0	0	1	0	1	1	1	0	0	0	1
IWA4991.A	0	0	0	0	0	0	0	0	0	0	0	0	0	0	0	0	0	0	0	0	0	0	0	0	0	0	0	0	0	0	0	0	0	0	0	0	0	0	0	0	0	0	0	0	0	0	0	0	0
IWA4991.G	1	1	1	1	1	1	1	1	1	1	1	1	1	1	1	1	1	1	1	1	1	1	1	1	1	1	1	1	1	1	1	1	1	1	1	1	1	1	1	1	1	1	1	1	1	1	1	1	1
IWA5006.A	1	1	1	1	1	1	1	1	1	1	1	1	1	1	1	0	1	1	0	1	0	1	0	0	0	0	1	0	0	0	0	1	1	1	1	1	1	0	0	1	1	1	1	1	1	1	1	1	1
IWA5006.G	0	0	0	0	0	0	0	0	0	0	0	0	0	0	0	1	0	0	1	0	1	0	1	1	1	1	0	1	1	1	1	0	1	0	0	0	0	1	1	0	0	0	0	0	0	0	0	0	0
IWA5011.A	0	1	1	1	1	1	1	1	1	0	1	1	1	1	1	0	0	0	0	1	0	0	0	0	0	1	0	0	0	0	1	0	1	0	0	0	0	1	1	0	0	1	1	1	1	1	1	0	1
IWA5011.G	1	0	0	0	0	0	0	0	0	1	0	0	0	0	0	1	1	1	1	0	1	1	1	1	1	1	1	1	1	1	0	1	0	1	1	1	1	0	0	1	1	0	0	0	0	0	0	1	0
IWA5020.A	0	0	1	1	1	0	1	1	1	0	1	0	0	0	0	1	1	0	0	0	1	0	0	1	1	0	1	0	1	0	0	0	0	1	0	0	0	0	1	0	1	0	0	1	0	1	0	1	0
IWA5020.G	1	1	0	0	0	1	1	0	0	1	0	1	1	1	1	0	0	1	1	1	0	1	1	0	0	1	0	1	0	1	1	1	1	0	1	1	1	1	0	1	0	1	1	0	1	0	1	0	1
IWA5021.A	0	0	1	0	1	1	1	1	1	1	0	1	0	1	1	1	0	0	1	0	1	1	1	1	1	1	1	1	1	1	1	0	0	0	1	0	1	0	0	0	1	0	1	1	0	0	1	1	0
IWA5021.G	1	1	0	1	0	0	0	0	0	0	1	0	1	0	0	0	1	1	0	1	0	0	0	0	0	0	0	0	0	0	0	1	1	1	0	1	0	1	1	1	0	1	0	0	1	1	0	0	1
IWA5031.A	1	1	1	1	1	1	1	1	1	1	0	1	0	1	1	1	1	1	1	1	1	1	1	1	1	1	1	1	1	1	0	1	0	1	1	1	1	1	1	1	1	0	0	0	1	0	1	1	0
IWA5031.C	0	0	0	0	0	0	0	0	0	0	1	0	1	0	0	0	0	0	0	0	0	0	0	0	0	0	0	0	0	0	1	0	1	0	0	0	0	0	0	0	0	1	1	1	0	1	0	0	1
IWA5034.A	0	0	0	0	0	0	0	0	0	0	1	0	0	0	0	0	0	0	0	0	0	0	0	0	0	0	0	0	0	0	0	0	0	0	1	0	0	1	0	0	0	0	0	0	0	0	1	1	0
IWA5034.G	1	1	1	1	1	1	1	1	1	1	0	1	1	1	1	1	1	1	1	1	1	1	1	1	1	1	1	1	1	1	1	1	1	1	0	1	1	0	1	1	1	1	1	1	1	1	0	0	1
IWA5035.A	1	0	0	1	0	0	0	0	0	0	0	0	0	0	0	0	0	0	0	1	0	1	0	1	0	0	0	0	0	0	0	0	0	0	0	0	0	0	1	0	0	0	0	0	1	0	0	0	1
IWA5035.G	0	1	1	0	1	1	1	1	1	1	1	1	1	1	1	1	1	1	1	0	1	0	1	0	1	1	1	1	1	1	1	1	1	1	1	1	1	1	0	1	1	1	1	1	0	1	1	1	0
IWA5038.A	1	1	1	0	1	1	1	1	1	0	1	1	1	1	1	1	1	1	1	1	1	1	1	1	1	1	1	1	1	1	1	1	1	1	1	1	1	1	1	1	1	1	1	1	1	1	1	1	1
IWA5038.C	0	0	0	1	0	0	0	0	0	1	0	0	0	0	0	0	0	0	0	0	0	0	0	0	0	0	0	0	0	0	0	0	0	0	0	0	0	0	0	0	0	0	0	0	0	0	0	0	0
IWA5041.A	1	1	1	1	1	1	1	1	1	0	0	1	1	1	1	1	1	1	1	1	1	1	1	1	0	0	0	1	1	1	0	1	1	0	1	1	1	1	0	1	1	1	1	0	1	1	1	0	1
IWA5041.G	0	0	0	0	0	0	0	0	0	1	1	0	0	0	0	0	0	0	0	0	0	0	0	0	1	1	1	0	0	0	1	0	0	1	0	0	0	0	1	0	0	0	0	1	0	0	0	1	0
IWA5043.A	0	1	0	1	1	1	0	1	0	1	0	1	0	0	1	1	0	0	1	0	1	0	1	1	0	0	0	1	0	0	0	1	1	0	1	0	1	1	0	0	1	0	0	1	0	1	0	1	0
IWA5043.G	1	0	1	0	0	0	1	0	1	0	1	0	1	1	0	0	1	1	0	1	0	1	0	0	1	1	1	0	1	1	1	0	0	1	0	1	0	0	1	1	0	1	1	0	1	0	1	0	1
IWA5047.A	1	1	0	0	0	0	0	0	0	0	1	0	0	0	0	0	1	0	0	0	0	0	0	0	0	0	0	0	0	0	0	0	1	1	0	0	0	0	0	0	0	0	0	0	1	0	0	0	1
IWA5047.C	0	0	1	1	1	1	1	1	1	1	0	1	1	1	1	1	0	1	1	1	1	1	1	1	1	1	1	1	1	1	1	1	1	0	1	1	1	1	1	1	1	1	1	1	0	1	1	1	0
IWA5067.A	0	0	0	0	0	0	0	0	0	0	0	0	0	0	0	1	0	0	1	0	1	0	0	0	1	1	0	1	1	1	1	0	0	0	0	0	0	0	0	1	0	0	0	0	1	0	0	0	1
IWA5067.C	1	1	1	1	1	1	1	1	1	1	1	1	1	1	1	0	1	1	0	1	0	1	1	1	0	0	1	0	0	0	0	1	1	1	1	1	1	1	1	0	1	1	1	1	0	1	1	1	0
IWA5072.A	1	0	0	0	0	0	0	0	0	0	0	0	0	0	0	0	0	0	0	0	0	0	0	0	0	0	0	0	0	0	1	0	1	0	0	0	0	0	0	0	0	0	0	0	0	0	0	0	0
IWA5072.G	0	1	1	1	1	1	1	1	1	1	1	1	1	1	1	1	1	1	1	1	1	1	1	1	1	1	1	1	1	1	0	1	0	1	1	1	1	1	1	1	1	1	1	1	1	1	1	1	1
IWA5078.A	0	0	0	1	0	0	0	1	0	0	0	1	0	0	0	0	0	0	1	1	0	0	0	1	1	0	1	1	0	0	0	0	0	0	0	0	0	0	0	0	0	1	1	1	0	0	1	0	0
IWA5078.G	1	1	1	0	1	1	1	0	1	1	1	0	1	1	1	1	1	1	0	0	1	1	1	0	0	1	0	0	1	1	1	1	1	1	1	1	1	1	1	1	1	0	0	0	1	1	0	1	1
IWA5079.A	0	0	0	1	0	0	0	1	0	0	0	1	0	0	0	0	0	0	1	1	0	0	0	1	1	0	1	1	0	0	0	0	0	0	0	0	0	0	0	0	0	1	1	1	0	0	1	0	0
IWA5079.C	1	1	1	0	1	1	1	0	1	1	1	0	1	1	1	1	1	1	0	0	1	1	1	0	0	1	0	0	1	1	1	1	1	1	1	1	1	1	1	1	1	0	0	0	1	1	0	1	1
IWA5081.A	1	1	0	1	1	1	1	1	1	0	1	1	1	1	1	1	1	1	1	1	1	1	0	1	1	0	1	0	0	0	0	1	1	0	0	1	1	1	1	1	1	0	0	1	0	0	1	1	0
IWA5081.G	0	0	1	0	0	0	0	0	0	1	0	0	0	0	0	0	0	0	1	0	0	0	1	0	0	1	0	1	1	1	1	0	0	1	1	0	0	0	0	0	0	1	1	0	1	1	0	0	1
IWA5104.A	1	1	1	1	1	1	1	1	1	1	1	1	1	1	1	1	1	1	1	1	1	1	1	1	1	1	1	1	1	1	1	1	1	1	1	1	1	1	0	1	1	0	1	0	1	1	1	0	0
IWA5104.G	0	0	0	0	0	0	0	0	0	0	0	0	0	0	0	0	0	0	0	0	0	0	0	0	0	0	0	0	0	0	0	0	0	0	0	0	0	0	1	0	0	1	0	1	0	0	0	1	1
IWA5123.A	1	1	1	1	1	0	1	1	0	1	1	0	0	1	1	0	1	1	1	0	0	1	0	0	0	0	1	0	0	0	0	1	0	0	0	1	0	1	1	1	0	0	1	0	1	1	0	0	1
IWA5123.G	0	0	0	0	0	1	0	0	1	1	0	1	1	0	0	1	0	0	0	1	1	0	1	1	1	1	0	1	1	1	1	0	1	1	1	0	1	0	0	0	1	1	0	1	0	0	1	1	0
IWA5132.A	1	1	1	1	1	1	1	1	1	1	1	1	1	1	1	1	1	1	1	1	1	1	1	1	0	1	1	1	0	0	1	1	1	1	1	1	1	1	1	1	1	1	1	1	1	1	1	1	0
IWA5132.G	0	0	0	0	0	0	0	0	0	0	0	0	0	0	0	0	0	1	0	0	0	0	1	0	1	0	0	0	1	1	0	0	0	0	0	0	0	0	0	0	0	0	0	0	0	0	0	0	1
IWA5143.A	1	1	1	1	1	1	1	1	1	0	0	1	1	1	1	1	1	1	1	1	1	1	1	1	1	1	1	1	1	1	1	1	1	0	1	1	1	1	0	1	1	1	1	1	1	1	1	0	1
IWA5143.G	0	0	0	0	0	0	0	0	0	1	1	0	0	0	0	0	0	0	0	0	0	0	0	0	0	0	0	0	0	0	0	0	1	1	0	0	0	0	1	0	0	0	0	0	0	0	0	1	0
IWA5149.A	1	0	0	0	0	0	0	0	0	0	1	1	0	0	1	0	0	1	0	1	1	0	0	0	0	0	1	0	0	0	0	1	0	0	1	0	1	1	0	1	1	1	0	1	1	0	1	1	1
IWA5149.G	0	1	1	1	1	1	1	1	1	1	0	0	1	1	0	1	1	0	1	0	0	1	1	1	1	1	0	1	1	1	1	0	1	1	0	1	0	0	1	0	0	0	1	0	0	1	0	0	0
IWA5151.A	0	0	0	0	1	1	0	1	0	0	0	1	0	0	1	0	0	0	0	0	0	1	0	0	0	0	0	0	0	0	0	1	1	0	0	1	1	1	1	0	1	1	1	0	0	1	1	0	0
IWA5151.G	1	1	1	1	0	0	1	0	1	1	1	0	1	1	0	1	1	1	1	1	1	0	1	1	1	1	1	1	1	1	1	0	0	1	1	0	0	0	0	1	0	0	0	1	1	0	0	1	1
IWA5161.A	1	1	1	1	0	1	0	0	1	1	0	1	1	1	1	1	1	0	1	1	1	0	0	0	0	0	1	1	1	0	1	1	1	1	1	1	0	0	0	1	1	1	0	0	0	0	1	0	0
IWA5161.G	0	0	0	0	1	0	1	1	0	0	1	0	0	0	0	0	0	1	0	0	0	1	1	1	1	1	0	0	0	1	0	0	0	0	0	0	1	1	1	0	0	1	1	1	1	1	0	1	1
IWA5166.A	0	0	0	1	0	1	0	0	0	1	0	1	1	0	1	1	0	0	0	0	0	0	0	0	0	0	0	0	0	0	0	0	0	0	0	0	0	0	0	0	0	0	0	0	0	0	0	1	1
IWA5166.G	1	1	1	0	1	0	1	1	1	0	1	0	0	1	0	0	1	1	1	1	1	1	1	1	1	1	1	1	1	1	1	1	1	1	1	1	1	1	1	1	1	1	1	1	1	1	1	0	0
IWA5167.A	0	0	0	1	1	1	1	0	0	1	1	0	0	1	1	0	0	1	0	1	1	1	1	1	0	0	0	0	0	1	1	0	1	0	1	0	0	1	1	0	1	0	0	0	0	1	1	1	0
IWA5167.G	1	1	1	0	0	0	1	1	1	0	0	1	1	0	0	1	1	0	1	0	0	0	0	0	1	1	1	1	1	0	0	1	0	1	0	1	1	1	0	1	0	1	1	1	1	0	0	0	1
IWA5173.A	1	1	1	1	1	1	1	1	1	1	1	1	1	1	1	1	1	1	1	1	1	1	1	1	1	1	0	1	1	1	1	1	1	1	0	1	1	1	1	1	1	1	0	0	0	0	1	1	1
IWA5173.G	0	0	0	0	0	0	0	0	0	0	0	0	0	0	0	0	0	0	0	0	0	0	0	0	0	0	1	0	0	0	0	0	0	0	1	0	0	0	0	0	0	0	1	1	1	1	0	0	0
IWA5175.A	1	0	1	0	0	0	0	0	0	1	1	1	0	1	1	0	0	0	0	0	0	0	0	0	0	0	0	0	0	0	0	1	0	0	1	1	1	1	1	1	0	0	0	0	1	0	0	1	0
IWA5175.G	0	1	0	1	1	1	1	1	1	0	0	1	1	0	0	1	1	1	1	1	1	1	1	1	1	1	1	1	1	1	1	0	1	1	0	0	0	0	0	0	1	1	1	1	0	1	1	0	1
IWA5186.A	1	0	1	0	1	1	1	1	1	1	1	1	1	1	1	1	1	0	0	1	0	1	1	1	0	1	1	1	1	1	1	0	1	0	0	0	0	1	1	0	0	1	1	1	1	1	1	1	1
IWA5186.G	0	1	0	1	0	0	0	0	0	1	0	0	0	0	0	0	0	1	1	0	1	0	0	0	1	0	0	1	0	0	0	1	0	1	1	1	1	0	0	1	1	0	0	0	0	0	0	0	0
IWA5195.A	1	1	1	0	0	1	0	0	0	1	1	1	1	1	1	1	0	0	1	0	1	0	1	1	1	1	0	1	1	1	1	1	1	1	1	0	1	1	0	0	0	0	1	1	1	1	0	1	1
IWA5195.G	0	0	0	1	1	0	1	1	1	0	0	0	0	0	0	0	1	1	0	1	0	1	0	0	0	0	1	0	0	0	0	0	0	0	0	1	0	0	1	1	1	1	0	0	0	0	1	0	0
IWA5200.A	1	1	1	0	1	1	1	1	1	1	0	0	1	1	0	0	1	1	1	1	0	1	0	0	1	0	0	0	0	1	1	1	1	1	1	1	0	1	1	1	0	0	0	0	0	0	1	0	1
IWA5200.G	0	0	0	1	0	0	0	0	0	0	1	1	0	0	1	1	0	0	1	0	1	0	1	1	0	1	1	1	1	0	0	0	1	0	0	0	1	0	0	0	1	1	1	1	1	1	0	1	0
IWA5210.A	0	0	0	0	0	0	0	0	0	0	0	0	0	0	0	0	0	0	0	0	0	0	0	0	0	0	0	0	0	0	0	1	0	0	0	0	1	0	0	0	0	1	0	0	0	0	0	0	0
IWA5210.G	1	1	1	1	1	1	1	1	1	1	1	1	1	1	1	1	1	1	1	1	1	1	1	1	1	1	1	1	1	1	1	0	1	1	1	1	0	1	1	1	1	0	1	1	1	1	1	1	1
IWA5212.A	1	1	1	1	1	1	1	1	1	1	1	1	1	1	1	1	1	1	1	1	1	0	0	1	0	1	1	0	1	0	0	1	1	1	0	1	1	0	1	0	1	0	1	0	0	0	0	0	1
IWA5212.C	0	0	0	0	0	0	0	0	0	0	0	0	0	0	0	0	0	0	0	0	0	1	1	0	1	0	0	1	0	1	1	0	0	0	1	0	0	1	0	1	0	1	0	1	1	1	1	1	0
IWA5213.A	1	1	1	1	1	1	1	1	1	1	1	1	1	1	1	1	1	1	1	1	1	0	0	1	0	1	1	0	1	0	0	1	1	1	0	1	1	0	1	0	1	0	1	0	0	0	0	0	1
IWA5213.G	0	0	0	0	0	0	0	0	0	0	0	0	0	0	0	0	0	0	0	0	0	1	1	0	1	0	0	1	0	1	1	0	0	0	1	0	0	1	0	1	0	1	0	1	1	1	1	1	0
IWA5221.A	1	1	1	1	1	1	1	1	1	1	1	1	1	1	1	1	1	1	1	1	1	1	1	1	1	1	1	1	1	1	1	1	1	1	1	0	1	1	1	1	1	1	0	0	1	0	1	1	1
IWA5221.G	0	0	0	0	0	0	0	0	0	0	0	0	0	0	0	0	0	0	0	0	0	0	0	0	0	0	0	0	0	0	0	0	0	0	0	1	0	0	0	0	0	0	1	1	0	1	0	0	0
IWA5225.A	1	1	1	1	1	1	1	1	1	1	1	1	1	1	1	1	1	1	1	1	1	1	1	1	1	1	1	1	1	1	1	1	1	1	1	1	1	1	0	1	1	0	1	0	1	1	1	0	0
IWA5225.G	0	0	0	0	0	0	0	0	0	0	0	0	0	0	0	0	0	0	0	0	0	0	0	0	0	0	0	0	0	0	0	0	0	0	0	0	0	0	1	0	0	1	0	1	0	0	0	1	1
IWA5230.A	1	1	1	1	1	1	1	1	1	1	1	1	0	1	1	1	1	1	1	0	1	1	1	1	1	1	1	1	1	1	1	1	0	1	1	0	1	1	1	1	1	1	1	1	1	1	1	1	1
IWA5230.G	0	0	0	0	0	0	0	0	0	0	0	0	1	0	0	0	0	0	0	1	0	0	0	0	0	0	0	0	0	0	0	0	1	0	0	1	0	0	0	0	0	0	0	0	0	0	0	0	0
IWA5235.A	1	0	1	0	1	0	1	1	1	1	1	0	1	0	0	1	1	1	0	1	0	0	0	0	1	1	0	0	0	1	1	1	1	0	0	1	1	1	1	1	0	0	0	0	0	1	0	1	1
IWA5235.G	0	1	0	1	0	1	0	0	0	0	0	1	0	1	1	0	0	0	1	0	1	1	1	1	0	0	1	1	1	0	0	0	0	1	1	0	0	0	0	0	1	1	1	1	1	0	1	0	0
IWA5238.A	1	0	1	0	1	0	0	0	1	1	1	0	0	0	1	1	1	1	1	1	1	1	1	1	0	0	0	1	1	0	0	0	0	1	1	0	1	1	1	1	0	1	1	0	1	1	1	1	1
IWA5238.G	0	1	0	1	0	1	1	1	1	0	0	1	1	1	0	0	0	0	0	0	0	0	0	0	1	1	1	0	0	1	1	1	1	0	0	1	0	0	0	0	1	0	0	1	0	0	0	0	0
IWA5242.A	1	1	1	1	1	1	1	1	1	1	1	1	1	1	1	1	1	1	1	1	1	1	1	1	1	1	1	1	1	1	1	1	1	1	1	1	1	1	0	1	1	0	1	0	1	1	1	0	0
IWA5242.G	0	0	0	0	0	0	0	0	0	0	0	0	0	0	0	0	0	0	0	0	0	0	0	0	0	0	0	0	0	0	0	0	0	0	0	0	0	0	1	0	0	1	0	1	0	0	0	1	1
IWA5245.A	1	0	0	0	0	0	0	0	0	1	0	0	0	0	0	0	0	0	0	0	0	0	0	1	0	0	0	0	0	0	0	0	0	0	0	0	0	0	0	0	1	0	1	0	1	1	0	1	1
IWA5245.G	0	1	1	1	1	1	1	1	1	0	1	1	1	1	1	1	1	1	1	1	1	1	1	0	1	1	1	1	1	1	1	1	1	1	1	1	1	1	1	1	0	1	0	1	0	0	1	0	0
IWA5249.A	1	1	1	1	1	1	1	1	1	1	1	0	1	1	0	1	1	1	1	1	1	1	1	1	1	1	1	1	1	1	1	1	1	1	1	1	1	1	1	1	1	1	1	1	1	1	1	1	1
IWA5249.C	0	0	0	0	0	0	0	1	0	0	0	1	0	0	1	0	0	0	0	0	0	0	0	0	0	0	0	0	0	0	0	0	0	0	0	0	0	0	0	0	0	0	0	0	0	0	0	0	0
IWA5252.A	0	0	1	0	1	0	1	1	1	1	0	0	0	0	0	0	1	0	0	0	0	0	0	1	0	0	0	0	0	0	0	0	0	0	0	0	0	1	1	0	0	0	0	0	0	0	0	0	0
IWA5252.G	1	1	0	1	0	1	0	0	0	0	1	1	1	1	1	1	0	1	1	1	1	1	1	0	1	1	1	1	1	1	1	1	1	1	1	1	1	0	0	1	1	1	1	1	1	1	1	1	1
IWA5266.A	0	1	0	1	1	1	0	1	0	1	0	1	0	0	1	0	0	0	1	0	0	0	0	0	0	0	0	0	0	0	0	0	0	0	1	0	0	1	0	0	0	0	0	1	1	1	0	1	0
IWA5266.G	1	0	1	0	0	0	1	0	1	0	1	1	1	1	0	1	1	1	0	1	1	1	1	1	1	1	1	1	1	1	1	1	1	1	0	1	1	0	1	1	1	1	1	0	0	0	1	0	1
IWA5267.A	0	1	0	1	1	1	0	1	0	1	0	1	0	0	1	0	0	0	1	0	0	0	0	0	0	0	0	0	0	0	0	0	0	0	1	0	0	1	0	0	0	0	0	1	1	1	0	1	0
IWA5267.G	1	0	1	0	0	0	1	0	1	0	1	1	1	1	0	1	1	1	0	1	1	1	1	1	1	1	1	1	1	1	1	1	1	1	0	1	1	0	1	1	1	1	1	0	0	0	1	0	1
IWA5273.A	0	0	0	0	0	0	1	0	0	1	0	0	0	0	0	0	0	1	0	0	0	0	0	0	1	0	0	0	0	1	1	1	0	0	0	0	0	0	0	0	0	0	0	0	0	0	0	0	0
IWA5273.G	1	1	1	1	1	1	0	1	1	0	1	1	1	1	1	1	1	0	1	1	1	1	1	1	0	1	1	1	1	0	0	0	1	1	1	1	1	1	1	1	1	1	1	1	1	1	1	1	1
IWA5278.A	0	0	0	0	0	0	1	0	0	0	1	0	0	0	1	0	0	0	0	0	0	0	0	0	0	0	0	0	0	0	0	0	0	0	0	1	0	1	1	0	1	0	0	0	0	0	0	0	0
IWA5278.G	1	1	1	1	1	1	1	1	1	1	0	1	1	1	0	1	1	1	1	1	1	1	1	1	1	1	1	1	1	1	1	1	1	1	1	0	1	0	0	1	0	1	1	1	1	1	1	1	1
IWA5280.A	1	0	1	1	1	0	1	1	1	1	1	1	0	1	1	1	1	1	1	1	1	1	1	1	1	1	1	1	0	1	1	1	1	0	0	1	1	1	1	0	1	1	1	1	0	0	1	0	1
IWA5280.G	0	1	0	0	0	1	0	0	0	0	0	0	1	0	0	0	0	0	0	0	0	0	0	1	0	0	0	0	1	0	0	0	0	1	1	0	0	0	0	1	0	0	0	0	1	1	0	1	0
IWA5298.A	0	0	0	0	0	0	0	0	0	0	0	0	0	0	0	0	0	0	0	1	0	0	0	0	0	0	0	0	0	0	0	0	0	1	0	0	0	0	0	0	0	0	0	0	0	0	1	0	0
IWA5298.G	1	1	1	1	1	1	1	1	1	1	1	1	1	1	1	1	1	1	1	0	1	1	1	1	1	1	1	1	1	1	1	1	1	0	1	1	1	1	1	1	1	1	1	1	1	1	0	1	1
IWA5299.A	0	0	0	0	1	0	0	1	1	0	0	0	1	0	0	0	1	0	1	0	0	0	0	1	0	0	0	0	0	0	0	0	0	0	0	0	0	0	0	0	0	0	0	0	0	1	0	0	0
IWA5299.G	1	1	1	1	0	1	1	0	0	1	1	1	0	1	1	1	0	1	0	1	1	1	1	0	1	1	1	1	1	1	1	1	1	1	1	1	1	1	1	1	1	1	1	1	1	0	1	1	1
IWA5325.A	1	0	0	0	0	1	0	0	0	1	0	1	0	0	0	1	0	0	0	0	0	0	0	1	1	0	0	0	1	0	0	0	0	0	0	0	1	0	0	0	0	0	1	0	0	0	1	0	0
IWA5325.C	0	1	1	1	1	0	1	1	1	0	1	0	1	1	1	0	1	1	1	1	1	1	1	0	0	1	1	1	0	1	1	1	1	1	1	1	0	1	1	1	1	1	0	1	1	1	0	1	1
IWA5327.A	0	0	0	0	0	0	0	0	0	1	1	0	0	0	0	0	1	0	0	0	0	0	0	0	0	0	1	0	0	0	0	0	1	1	0	0	0	0	1	0	0	0	0	0	1	0	0	0	1
IWA5327.G	1	1	1	1	1	1	1	1	1	0	0	1	1	1	1	1	0	1	1	1	1	1	1	1	1	1	0	1	1	1	1	1	1	0	1	1	1	1	0	1	1	1	1	1	0	1	1	1	0
IWA5337.A	1	1	1	1	1	1	1	1	1	1	1	1	1	1	1	1	1	1	1	1	1	1	1	1	1	1	1	1	1	1	1	1	1	1	1	1	1	1	1	1	1	1	1	1	1	1	1	1	1
IWA5337.G	0	0	0	0	0	0	0	0	0	0	0	0	0	0	0	0	0	0	0	0	0	0	0	0	0	0	0	0	0	0	0	0	0	0	0	0	0	0	0	0	0	0	0	0	0	0	0	0	0
IWA5345.A	1	1	1	0	1	1	1	1	1	1	1	1	1	1	1	1	1	1	1	1	1	1	1	1	1	1	1	1	1	1	1	1	1	1	1	1	1	1	1	1	1	1	1	0	1	1	1	0	0
IWA5345.G	0	0	0	1	0	0	0	0	0	0	0	0	0	0	0	0	0	0	0	0	0	0	0	0	0	0	0	0	0	0	0	0	0	0	0	0	0	0	0	0	0	0	0	1	0	0	0	1	1
IWA5346.A	1	0	1	1	0	0	1	0	1	1	1	0	1	1	0	1	1	1	0	0	1	1	1	1	1	1	1	1	1	1	1	0	1	1	0	1	1	0	1	1	1	0	1	1	0	0	1	1	1
IWA5346.G	0	1	0	0	1	1	0	1	0	0	0	1	0	0	1	0	0	0	1	1	0	0	0	0	0	0	0	0	0	0	0	1	0	0	1	0	0	1	0	0	0	1	0	0	1	1	0	0	0
IWA5353.A	1	1	1	1	1	1	1	1	1	1	1	1	1	1	1	0	1	1	0	1	0	1	1	0	0	0	1	0	0	1	1	1	1	0	1	1	0	1	1	1	0	0	1	1	0	1	1	1	1
IWA5353.C	0	0	0	0	0	0	0	0	0	0	0	0	0	0	0	1	0	0	1	0	1	0	0	1	1	1	0	1	1	0	0	0	0	1	0	0	1	0	0	0	1	1	0	0	1	0	0	0	0
IWA5365.A	1	0	0	0	1	0	1	1	1	0	0	0	0	0	0	0	1	1	0	0	0	0	0	0	0	1	0	0	0	0	1	0	0	0	0	0	0	0	0	0	0	0	0	0	0	0	0	0	0
IWA5365.G	0	1	1	1	0	1	0	0	0	1	1	1	1	1	1	1	0	0	1	1	1	1	1	1	1	0	1	1	1	1	0	1	1	1	1	1	1	1	1	1	1	1	1	1	1	1	1	1	1
IWA5377.A	0	0	0	1	0	0	0	0	0	1	0	0	0	0	0	0	0	0	0	0	0	0	0	0	0	0	0	0	0	0	0	0	0	0	0	0	0	0	1	0	0	0	0	0	0	0	0	0	0
IWA5377.G	1	1	1	0	1	1	1	1	1	1	1	1	1	1	1	1	1	1	1	1	1	1	1	1	1	1	1	1	1	1	1	1	1	1	1	1	1	1	0	1	1	1	1	1	1	1	1	1	1
IWA5381.A	1	1	1	1	1	1	1	1	1	1	1	1	1	1	1	1	1	1	1	1	1	1	1	1	1	1	1	1	1	1	1	1	1	1	1	1	1	1	1	1	1	1	1	0	1	1	1	1	0
IWA5381.G	0	0	0	0	0	0	0	0	0	0	0	0	0	0	0	0	0	0	0	0	0	0	0	0	0	0	0	0	0	0	0	0	0	0	0	0	0	0	0	0	0	0	0	1	0	0	0	0	1
IWA5387.A	1	1	1	1	1	1	1	1	1	1	1	1	1	1	1	1	1	1	1	1	1	1	0	1	1	1	1	1	1	1	1	1	1	1	1	1	1	1	1	1	1	1	1	1	0	1	1	1	1
IWA5387.G	0	0	0	0	0	0	0	0	0	0	0	0	0	0	0	0	0	0	0	0	0	0	1	0	0	0	0	0	0	0	0	0	0	0	0	0	0	0	0	0	0	0	0	0	1	0	0	0	0
IWA5395.A	1	1	1	1	1	1	1	1	1	1	1	1	1	1	1	1	1	1	1	1	1	1	1	1	1	0	1	1	1	1	1	1	1	0	1	1	1	1	1	1	1	1	1	1	1	1	1	1	0
IWA5395.G	0	0	0	0	0	0	0	0	0	0	0	0	0	0	0	0	0	0	0	0	0	0	0	0	0	1	0	0	0	0	0	0	0	1	0	0	0	0	0	0	0	0	0	0	0	0	0	0	1
IWA5398.A	0	1	1	0	1	1	1	1	1	1	1	1	1	1	1	1	1	1	0	1	0	0	1	0	1	1	0	0	0	1	1	1	1	1	0	1	1	1	0	1	0	1	0	0	0	1	1	1	0
IWA5398.G	1	0	0	1	0	0	0	0	0	0	0	0	0	0	0	0	0	0	1	0	1	1	0	1	0	0	1	1	1	0	0	0	0	0	1	0	0	0	1	0	1	0	1	1	1	0	0	0	1
IWA5401.A	1	0	1	1	1	0	1	0	1	0	1	0	1	0	1	0	1	1	1	1	0	1	1	0	0	0	1	0	0	0	0	0	1	1	1	0	0	0	0	0	0	1	1	0	1	1	1	1	1
IWA5401.G	0	1	0	0	0	1	0	1	0	1	0	1	0	1	0	1	0	0	0	0	1	0	0	1	1	1	0	1	1	1	1	1	1	0	0	1	1	1	1	1	1	0	0	1	0	0	0	0	0
IWA5403.A	0	1	1	0	1	0	1	1	0	0	1	0	1	0	1	0	0	0	0	0	0	0	0	0	0	1	0	0	0	1	1	1	1	1	0	1	0	0	1	0	1	0	1	0	1	1	0	1	0
IWA5403.G	1	0	0	1	0	1	0	0	1	1	0	1	0	1	0	1	1	1	1	1	1	1	1	1	1	0	1	1	1	0	0	0	1	0	1	0	1	1	0	1	0	1	0	1	0	0	1	0	1
IWA5408.A	1	1	1	1	1	1	1	1	0	1	1	1	1	1	1	1	1	1	1	1	1	1	1	0	0	1	1	0	1	1	1	0	1	1	1	0	0	1	1	1	1	0	0	1	1	1	0	1	1
IWA5408.G	0	0	0	0	0	0	0	0	1	0	0	0	0	0	0	0	0	0	0	0	0	0	0	1	1	0	0	1	0	0	0	1	0	0	0	1	1	0	0	0	0	1	1	0	0	0	1	0	0
IWA5411.A	0	1	1	1	1	1	1	1	1	0	1	1	1	1	1	1	1	1	0	1	0	0	0	1	1	1	0	1	1	1	1	1	1	0	1	1	0	0	0	1	0	0	1	0	0	1	0	0	0
IWA5411.C	1	0	0	0	0	0	0	0	0	1	0	0	0	0	0	0	0	0	1	0	1	1	1	0	0	0	1	0	0	0	0	0	0	1	0	0	1	1	1	0	1	1	0	1	1	0	1	1	1
IWA5422.A	0	0	1	0	1	0	1	0	1	0	0	0	0	0	0	0	0	0	1	0	0	0	0	0	0	0	1	0	0	0	0	0	0	0	0	0	0	1	1	0	0	0	1	0	1	1	0	1	0
IWA5422.G	1	1	0	1	0	1	0	1	0	1	1	1	1	1	1	1	1	1	0	1	1	1	1	1	1	1	0	1	1	1	1	1	1	1	1	1	1	0	0	1	1	1	0	1	0	0	1	0	1
IWA5428.A	0	0	1	0	1	0	0	0	0	0	0	0	1	0	0	0	0	0	0	0	0	1	0	0	0	1	0	1	0	1	1	0	0	1	0	0	1	0	0	0	0	0	0	0	0	0	0	0	0
IWA5428.G	1	1	0	1	0	1	1	1	1	1	1	1	0	1	1	1	1	1	1	1	1	0	1	1	1	0	1	0	1	0	0	1	1	0	1	1	0	1	1	1	1	1	1	1	1	1	1	1	1
IWA5440.A	0	0	0	1	0	0	0	0	0	1	0	1	0	0	0	0	0	0	1	0	0	0	0	1	1	0	1	1	0	0	0	0	0	0	0	0	0	0	0	0	0	1	1	1	0	0	1	0	0
IWA5440.G	1	1	1	0	1	1	1	1	1	0	1	0	1	1	1	1	1	1	0	1	1	1	1	0	0	1	0	0	1	1	1	1	1	1	1	1	1	1	1	1	1	0	0	0	1	1	0	1	1
IWA5441.A	0	0	0	0	0	0	0	0	0	0	0	0	0	0	0	0	0	0	0	0	0	0	0	0	1	1	1	0	0	0	1	0	0	0	0	0	0	0	0	0	0	0	0	1	0	0	0	0	0
IWA5441.G	1	1	1	1	1	1	1	1	1	1	1	1	1	1	1	1	1	1	1	1	1	1	1	1	0	0	0	1	1	1	0	1	1	1	1	1	1	1	1	1	1	1	1	0	1	1	1	1	1
IWA5449.A	1	0	0	1	0	1	1	0	1	0	0	1	0	0	0	0	0	0	0	1	1	1	0	0	1	0	1	1	1	0	1	0	1	0	1	0	1	1	1	0	1	1	1	1	1	1	1	0	1
IWA5449.G	0	1	1	0	1	0	0	1	1	1	1	0	1	1	1	1	1	1	1	0	0	0	1	1	0	1	0	0	0	1	0	1	0	1	0	1	0	0	0	1	0	0	0	0	0	0	0	1	0
IWA5455.A	0	0	0	0	0	0	0	0	0	0	0	0	0	0	0	0	0	1	0	0	0	1	0	0	0	1	0	0	0	0	0	0	1	0	0	0	0	0	0	0	0	0	0	0	0	0	0	0	1
IWA5455.C	1	1	1	1	1	1	1	1	1	1	1	1	1	1	1	1	1	0	1	1	1	0	1	1	1	0	1	1	1	1	1	1	1	1	1	1	1	1	1	1	1	1	1	1	1	1	1	1	0
IWA5468.A	0	0	0	0	0	0	0	0	0	0	0	0	0	0	0	0	0	0	0	1	1	1	0	0	0	0	0	0	0	0	0	0	1	0	0	0	0	0	0	0	1	0	0	0	0	0	1	0	0
IWA5468.C	1	1	1	1	1	1	1	1	1	1	1	1	1	1	1	1	1	1	1	0	0	0	1	1	1	1	1	1	1	1	1	1	1	1	1	1	1	1	1	1	0	1	1	1	1	1	0	1	1
IWA5469.A	1	0	1	0	1	1	1	1	1	1	1	1	1	1	1	0	1	1	1	1	1	1	1	1	1	1	1	1	1	1	1	0	1	1	1	1	1	1	1	1	1	0	1	1	1	0	1	1	1
IWA5469.G	0	1	0	1	0	0	0	0	0	1	0	0	0	0	0	1	0	0	0	0	0	0	0	0	0	0	0	0	0	0	0	1	0	0	0	0	0	1	0	0	0	1	0	0	0	1	0	0	0
IWA5488.A	0	1	1	0	1	0	1	0	0	0	0	0	1	1	0	1	1	1	1	0	1	1	1	1	1	1	1	1	1	1	1	0	1	1	1	0	0	1	1	1	1	1	0	1	1	1	1	1	1
IWA5488.G	1	0	0	1	0	1	0	1	1	1	1	1	0	0	1	0	0	0	0	1	0	0	0	0	0	0	0	0	0	0	0	1	0	0	0	1	1	0	0	0	0	0	1	0	0	0	0	0	0
IWA5495.A	0	0	0	1	0	1	1	0	0	0	0	1	0	0	0	0	0	1	0	0	0	0	1	0	1	1	0	0	1	0	1	0	0	0	0	0	0	0	1	0	0	0	0	0	0	0	1	0	0
IWA5495.G	1	1	1	0	1	0	0	1	1	1	1	0	1	1	1	1	1	0	1	1	1	1	0	1	0	1	1	1	0	1	0	1	1	1	1	1	1	1	0	1	1	1	1	1	1	1	0	1	1
IWA5501.A	1	1	0	1	1	1	1	1	1	0	0	1	0	1	0	0	1	0	0	1	0	0	1	0	1	0	0	1	0	1	1	0	1	0	0	0	0	1	0	0	0	1	0	1	0	1	1	0	0
IWA5501.G	0	0	1	0	0	0	0	0	0	1	1	0	1	0	1	1	1	1	1	0	1	1	0	1	0	1	1	0	1	0	0	1	0	1	1	1	1	0	1	1	1	0	1	0	1	0	0	1	1
IWA5502.A	0	0	1	0	0	0	0	0	0	1	1	0	1	0	1	1	1	1	1	0	1	1	0	1	0	1	1	0	1	0	0	1	1	1	1	1	1	0	1	1	1	0	1	0	1	1	0	1	1
IWA5502.C	1	1	0	1	1	1	1	1	1	0	0	1	0	1	0	0	0	0	0	1	0	0	1	0	1	0	0	1	0	1	1	0	1	0	0	0	0	1	0	0	0	1	0	1	0	0	1	0	0
IWA5510.A	1	1	1	1	1	1	1	1	1	1	1	0	1	1	1	1	1	1	1	1	1	1	1	1	1	1	1	1	1	1	1	1	1	1	1	1	1	1	0	0	1	1	1	1	1	1	1	1	1
IWA5510.G	0	0	0	0	0	1	0	1	0	0	0	1	0	0	0	0	0	0	0	0	0	0	0	0	0	0	0	0	0	0	0	0	0	0	0	0	0	0	1	1	0	0	0	0	0	0	0	0	0
IWA5523.A	1	0	1	1	1	1	1	1	1	1	1	1	1	1	1	1	1	0	1	1	1	1	1	1	1	1	1	1	1	1	1	1	1	1	1	0	1	1	0	1	1	1	1	1	0	1	1	1	1
IWA5523.G	0	1	0	0	0	0	0	0	0	0	0	0	0	0	0	0	0	1	0	0	0	0	0	0	0	0	0	0	0	0	0	0	0	0	0	1	0	0	1	0	0	0	0	0	1	0	0	0	0
IWA5531.A	0	0	0	0	0	0	0	0	0	0	0	0	0	0	0	0	0	0	0	0	0	0	0	0	0	0	0	0	0	0	0	0	0	0	0	0	0	0	1	0	0	1	0	0	0	0	0	0	1
IWA5531.G	1	1	1	1	1	1	1	1	1	1	1	1	1	1	1	1	1	1	1	1	1	1	1	1	1	1	1	1	1	1	1	1	1	1	1	1	1	1	0	1	1	0	1	1	1	1	1	1	0
IWA5539.A	1	1	1	1	1	1	1	1	1	0	0	1	1	1	1	1	1	1	1	1	1	1	1	1	1	0	0	1	1	1	1	1	1	0	0	1	1	0	1	1	1	1	1	1	1	1	1	0	1
IWA5539.G	0	0	0	0	0	0	0	0	0	1	1	0	0	0	0	0	0	0	0	0	0	0	0	0	0	1	1	0	0	0	0	0	1	1	1	0	0	1	0	0	0	0	0	0	0	0	0	1	0
IWA5548.A	0	1	1	0	1	0	1	1	0	0	1	0	1	0	1	0	0	0	0	0	0	0	1	0	0	1	0	0	0	1	1	1	1	1	0	1	0	0	1	0	1	0	1	0	1	1	0	1	0
IWA5548.G	1	0	0	1	0	1	0	0	1	1	0	1	0	1	0	1	1	1	1	1	1	1	0	1	1	0	1	1	1	0	0	0	1	0	1	0	1	1	0	1	0	1	0	1	0	0	1	0	1
IWA5551.A	0	0	1	0	1	0	1	0	0	1	0	0	0	1	0	1	0	0	1	1	1	1	0	1	0	1	0	1	1	1	0	1	1	1	1	0	0	0	0	0	1	0	0	1	0	0	0	1	0
IWA5551.C	1	1	0	1	0	1	0	1	1	0	1	1	1	0	1	0	1	1	0	0	0	0	1	0	1	0	1	0	0	0	1	0	0	0	0	1	1	1	1	1	0	1	1	0	1	1	1	0	1
IWA5559.A	0	0	0	0	0	0	0	0	0	0	0	0	0	1	1	0	0	1	0	1	1	1	0	0	0	0	0	0	0	0	0	0	0	0	1	0	0	0	0	0	1	1	0	1	0	0	1	0	1
IWA5559.G	1	1	1	1	1	1	1	1	1	1	1	1	1	0	0	1	1	0	1	0	0	0	1	1	1	1	1	1	1	1	1	1	1	1	0	1	1	1	1	1	0	0	1	0	1	1	0	1	0
IWA5591.A	1	1	0	0	1	0	1	1	1	0	1	0	0	1	1	0	1	1	1	0	1	0	1	0	0	0	0	0	0	0	0	0	0	1	0	1	1	0	1	1	1	0	0	0	0	0	0	1	0
IWA5591.G	0	0	1	1	0	1	0	0	0	1	0	1	1	0	0	1	0	0	0	1	0	1	0	1	1	1	1	1	1	1	1	1	1	0	1	0	0	1	0	0	0	1	1	1	1	1	1	0	1
IWA5595.A	0	1	0	0	0	0	0	0	0	0	0	0	0	0	0	0	0	1	0	0	0	1	0	0	0	1	0	0	0	0	0	1	1	0	0	1	0	0	0	0	0	0	0	0	0	0	0	0	1
IWA5595.G	1	0	1	1	1	1	1	1	1	1	1	1	1	1	1	1	1	0	1	1	1	0	1	1	1	0	1	1	1	1	1	0	0	1	1	0	1	1	1	1	1	1	1	1	1	1	1	1	0
IWA5605.A	1	1	1	1	1	1	1	1	1	0	1	1	1	1	1	1	0	1	1	1	1	1	1	1	1	1	1	1	1	1	1	1	1	0	1	0	1	1	0	0	0	1	0	0	0	0	1	0	1
IWA5605.G	0	0	0	0	0	0	0	0	0	1	0	0	0	0	0	0	1	0	0	0	0	0	0	0	0	0	0	0	0	0	0	0	0	1	0	1	0	0	1	1	1	1	1	1	1	1	0	1	0
IWA5606.A	0	0	0	0	0	0	0	0	0	1	0	0	0	0	0	0	1	0	0	0	0	0	0	0	0	0	0	0	0	0	0	0	0	1	0	1	0	0	1	1	1	1	1	1	1	1	0	1	0
IWA5606.G	1	1	1	1	1	1	1	1	1	0	1	1	1	1	1	1	0	1	1	1	1	1	1	1	1	1	1	1	1	1	1	1	1	0	1	0	1	1	0	0	0	1	0	0	0	0	1	0	1
IWA5642.A	1	1	1	1	1	1	1	1	1	1	1	1	1	1	1	0	1	1	0	1	0	0	1	0	0	0	1	0	0	1	0	1	1	1	1	0	0	1	1	0	0	1	1	1	1	1	1	1	1
IWA5642.G	0	0	0	0	0	0	0	0	0	0	0	0	0	0	0	1	0	0	1	0	1	1	0	1	1	1	0	1	1	0	1	0	0	0	0	1	1	0	0	1	1	0	0	0	0	0	0	0	0
IWA5662.A	0	0	0	0	0	0	0	0	0	0	0	0	0	0	0	0	0	0	0	0	0	0	0	0	0	0	0	0	0	0	0	1	0	0	0	0	1	0	0	0	0	1	0	0	0	0	0	0	0
IWA5662.G	1	1	1	1	1	1	1	1	1	1	1	1	1	1	1	1	1	1	1	1	1	1	1	1	1	1	1	1	1	1	1	0	1	1	1	1	0	1	1	1	1	0	1	1	1	1	1	1	1
IWA5679.A	1	0	1	1	1	1	0	0	1	1	0	1	0	0	0	1	0	1	1	0	1	1	1	1	1	1	0	1	1	1	1	0	1	0	1	0	1	1	0	0	0	1	1	1	0	0	1	0	1
IWA5679.C	0	1	0	0	0	0	1	1	0	0	1	0	1	1	1	0	1	0	0	1	0	0	0	0	0	0	1	0	0	0	0	1	0	1	0	1	0	0	1	1	1	0	0	0	1	1	0	1	0
IWA5686.A	0	0	0	0	0	0	0	0	0	0	0	0	0	0	1	0	0	0	0	0	0	0	0	0	0	0	0	0	0	0	0	0	1	0	0	0	0	1	1	0	0	0	0	0	1	0	1	0	0
IWA5686.G	1	1	1	1	1	1	1	1	1	1	1	1	1	1	0	1	1	1	1	1	1	1	1	1	1	1	1	1	1	1	1	1	0	1	1	1	1	0	0	1	1	1	1	1	0	1	0	1	1
IWA5708.A	0	0	0	0	0	0	0	0	0	0	0	0	0	0	0	0	0	0	0	1	0	0	0	0	0	0	0	0	1	0	1	0	0	0	0	0	0	0	0	0	0	0	0	0	0	0	0	0	0
IWA5708.G	1	1	1	1	1	1	1	1	1	1	1	1	1	1	1	1	1	1	1	0	1	1	1	1	1	1	1	1	0	1	0	1	1	1	1	1	1	1	1	1	1	1	1	1	1	1	1	1	1
IWA5711.A	1	1	1	1	1	1	1	1	1	1	1	1	1	1	1	1	1	1	1	1	1	1	1	1	1	1	0	0	0	1	0	1	1	1	1	1	1	0	1	1	1	0	1	0	0	1	1	0	0
IWA5711.G	0	0	0	0	0	0	0	0	0	0	0	0	0	0	0	0	0	0	0	0	0	0	0	0	0	0	1	1	1	0	1	0	0	0	0	0	0	1	0	0	0	1	0	1	1	0	0	1	1
IWA5722.A	1	0	0	1	0	0	0	0	0	0	0	0	0	0	0	0	0	0	0	0	0	1	0	0	0	0	0	0	0	0	0	0	0	0	0	0	0	0	0	0	0	0	0	0	0	0	1	1	1
IWA5722.G	0	1	1	0	1	1	1	1	1	1	1	1	1	1	1	1	1	1	1	1	1	0	1	1	1	1	1	1	1	1	1	1	1	1	1	1	1	1	1	1	1	1	1	1	1	1	0	0	0
IWA5738.A	1	1	0	1	1	1	1	1	0	1	1	1	1	1	1	1	0	1	0	0	0	1	1	1	0	0	1	0	1	1	1	0	0	0	1	0	0	1	0	0	0	1	1	1	1	1	1	1	0
IWA5738.G	0	0	1	0	0	0	0	0	1	0	0	0	0	0	0	0	1	0	1	1	1	0	0	0	1	1	0	1	0	0	0	1	1	1	0	1	1	0	1	1	1	0	0	0	0	0	0	0	1
IWA5743.A	0	0	1	0	1	0	1	0	1	1	0	0	0	1	1	1	0	0	0	0	0	0	0	0	0	0	0	0	0	1	1	0	1	0	0	0	0	0	0	0	0	1	0	0	0	0	0	0	0
IWA5743.G	1	1	0	1	0	1	0	1	0	0	1	1	1	0	0	0	1	1	1	1	1	1	1	1	1	1	1	1	1	0	0	1	0	1	1	1	1	1	1	1	1	0	1	1	1	1	1	1	1
IWA5747.A	1	0	1	1	0	1	0	0	1	0	1	1	1	0	1	1	1	1	1	0	1	1	1	0	1	1	1	1	1	1	1	0	1	1	1	0	1	0	0	0	1	1	1	1	0	1	1	1	1
IWA5747.G	0	1	1	0	1	0	1	1	0	1	0	0	0	1	0	0	0	0	0	1	0	0	0	1	0	0	0	0	0	0	0	1	0	0	0	1	0	1	1	1	0	0	0	0	1	0	0	0	0
IWA5764.A	1	1	1	0	1	1	1	1	1	0	1	0	1	1	1	1	1	1	0	1	1	1	1	0	0	1	0	0	1	1	1	1	1	1	1	1	1	0	1	1	1	0	0	0	1	1	0	1	1
IWA5764.G	0	0	0	1	0	0	0	0	0	1	0	1	0	0	0	0	0	0	1	0	0	0	0	1	1	0	1	1	0	0	0	0	0	0	0	0	0	1	0	0	0	1	1	1	0	0	1	0	0
IWA5775.A	1	1	1	1	1	1	1	1	1	1	1	1	1	1	1	1	1	1	1	1	1	1	1	1	1	1	1	1	1	1	1	1	1	1	1	1	1	0	1	1	1	1	1	0	1	1	1	0	1
IWA5775.C	0	0	0	0	0	0	0	0	0	0	0	0	0	0	0	0	0	0	0	0	0	0	0	0	0	0	0	0	0	0	0	0	0	0	0	0	0	1	0	0	0	0	0	1	0	0	0	1	0
IWA5792.A	0	0	0	0	0	0	0	0	0	0	0	0	0	0	0	0	0	0	0	0	0	0	0	0	0	0	0	0	0	0	0	1	0	0	0	1	0	0	0	0	1	0	0	0	1	0	0	0	0
IWA5792.G	1	1	1	1	1	1	1	1	1	1	1	1	1	1	1	1	1	1	1	1	1	1	1	1	1	1	1	1	1	1	1	0	1	1	1	0	1	1	1	1	0	1	1	1	0	1	1	1	1
IWA5805.A	1	0	0	0	0	1	0	0	0	0	0	0	0	0	0	1	0	0	0	0	1	0	0	1	1	1	0	0	0	0	0	0	0	0	0	1	1	0	1	0	1	0	1	0	0	0	1	0	0
IWA5805.C	0	1	1	1	1	0	1	1	1	1	1	1	1	1	1	0	1	1	1	1	0	1	1	0	0	0	1	1	1	1	1	1	1	1	1	0	0	1	0	1	0	1	0	1	1	1	0	1	1
IWA5808.A	0	1	1	1	1	1	1	1	1	0	0	1	1	1	0	1	1	1	0	1	1	0	1	1	1	1	1	1	1	0	0	1	1	0	1	0	0	1	0	0	1	0	1	1	0	1	0	0	1
IWA5808.G	1	0	0	0	0	0	0	0	0	1	1	0	0	0	1	0	0	0	1	0	0	1	0	0	0	0	0	0	0	1	1	0	0	1	0	1	1	0	1	1	0	1	0	0	1	0	1	1	0
IWA5818.A	0	0	0	1	0	0	0	0	0	1	0	0	0	0	0	1	0	0	1	0	0	0	1	1	1	1	0	1	1	1	1	1	0	1	0	0	0	0	0	1	0	1	0	0	0	0	1	0	0
IWA5818.G	1	1	1	0	1	1	1	1	1	1	1	1	1	1	1	0	1	1	0	1	1	1	0	0	0	0	1	0	0	0	0	0	1	0	1	1	1	1	1	0	1	1	1	1	1	1	0	1	1
IWA5822.A	1	1	1	1	1	1	1	1	1	1	1	1	1	1	1	1	1	1	1	1	1	1	1	1	1	1	1	1	1	1	1	1	1	1	1	1	1	1	1	0	1	1	1	1	1	1	1	0	0
IWA5822.G	0	0	0	0	0	0	0	0	0	0	0	0	0	0	0	0	0	0	0	0	0	0	0	0	0	0	0	0	0	0	0	0	0	0	0	0	0	0	0	1	0	0	0	0	0	0	0	1	1
IWA5824.A	0	0	0	1	0	1	1	0	0	0	0	1	0	0	0	0	0	1	0	0	0	0	1	0	1	0	0	0	1	0	1	0	0	0	0	0	0	1	1	0	0	0	0	0	0	0	1	0	0
IWA5824.G	1	1	1	0	1	0	0	1	1	1	1	0	1	1	1	1	1	0	1	1	1	1	0	1	0	1	1	1	0	1	0	1	1	1	1	1	1	0	0	1	1	1	1	1	1	1	0	1	1
IWA5826.A	1	0	0	1	0	0	0	1	1	1	1	1	1	1	1	1	0	1	0	1	1	1	1	1	1	0	0	0	0	1	0	0	1	0	1	0	1	1	1	1	1	1	1	0	1	1	1	0	0
IWA5826.G	0	1	1	0	1	1	1	0	0	0	0	0	0	0	0	0	1	0	1	0	0	0	0	0	0	1	1	1	1	0	1	1	0	1	0	1	0	0	0	0	0	0	0	1	0	0	0	1	1
IWA5831.A	1	1	1	1	1	1	1	1	1	1	1	1	1	1	1	1	1	1	1	1	1	1	1	1	1	1	1	1	1	1	1	0	1	1	1	1	1	1	1	1	1	1	1	1	1	1	1	1	1
IWA5831.G	0	0	0	0	0	0	0	0	0	0	0	0	0	0	0	0	0	0	0	0	0	0	0	0	0	0	0	0	0	0	0	1	0	0	0	0	0	0	0	0	0	0	0	0	0	0	0	0	0
IWA5837.A	0	0	0	0	0	0	0	0	0	0	0	0	0	0	0	0	0	0	0	0	0	0	0	0	0	1	1	1	0	0	0	0	0	1	0	0	0	0	0	0	0	0	0	0	0	0	0	0	0
IWA5837.G	1	1	1	1	1	1	1	1	1	1	1	1	1	1	1	1	1	1	1	1	1	1	1	1	1	0	0	0	1	1	1	1	1	0	1	1	1	1	1	1	1	1	1	1	1	1	1	1	1
IWA5840.A	0	0	0	0	1	0	0	1	0	0	1	0	1	0	0	0	1	0	0	0	0	1	0	1	0	0	0	0	0	0	0	1	0	1	0	0	0	1	0	1	0	0	0	0	0	0	0	0	0
IWA5840.G	1	1	1	1	0	1	1	0	1	1	0	1	0	1	1	1	0	1	1	1	1	0	1	0	1	1	1	1	1	1	1	0	1	0	1	1	1	0	1	0	1	1	1	1	1	1	1	1	1
IWA5844.A	1	1	0	1	1	0	1	1	0	1	1	0	1	1	1	0	1	1	1	1	0	1	0	1	0	0	0	0	0	0	0	1	1	1	1	1	0	1	1	1	0	0	1	1	1	1	0	1	0
IWA5844.G	0	0	1	0	0	1	0	0	1	0	0	1	0	0	0	1	0	1	0	0	1	0	1	0	1	1	1	1	1	1	1	0	0	0	0	0	1	0	0	0	1	1	0	0	0	0	1	0	1
IWA5856.A	0	1	1	0	1	1	1	1	1	0	0	1	1	1	1	0	0	1	0	0	0	1	0	1	0	0	0	0	0	0	0	1	0	1	1	1	0	1	1	1	0	1	1	0	1	1	0	0	1
IWA5856.G	1	0	0	1	0	0	1	0	0	1	1	0	0	0	0	1	1	0	1	1	1	0	1	0	1	1	1	1	1	1	1	0	1	0	0	0	1	0	0	0	1	0	0	1	0	0	1	1	0
IWA5860.A	0	1	0	0	1	0	1	1	0	1	0	0	1	1	1	0	1	0	1	1	0	1	1	1	0	0	0	0	0	0	0	1	0	1	1	1	0	1	1	1	0	0	1	1	1	1	0	1	0
IWA5860.G	1	0	1	1	0	1	0	0	1	0	1	1	0	0	0	1	0	1	0	0	1	0	0	0	1	1	1	1	1	1	1	0	1	0	0	0	1	0	0	0	1	1	0	0	0	0	1	0	1
IWA5869.A	1	0	0	0	0	0	0	0	0	0	0	0	0	0	0	1	0	0	0	0	1	0	0	1	1	0	0	0	0	0	0	0	0	0	0	0	1	0	1	0	1	0	1	0	1	0	1	0	0
IWA5869.G	0	1	1	1	1	1	1	1	1	1	1	1	1	1	1	0	1	1	1	1	0	1	1	0	0	1	1	1	1	1	1	1	1	1	1	1	0	1	0	1	0	1	0	1	0	1	0	1	1
IWA5872.A	1	1	1	1	1	1	1	1	1	1	1	1	1	1	0	1	1	1	1	1	1	1	1	1	1	1	1	1	1	1	1	0	0	1	1	1	1	0	0	1	0	0	1	0	0	0	0	1	1
IWA5872.G	0	0	0	0	0	0	0	0	0	0	0	0	0	0	1	0	0	0	0	0	0	0	0	0	0	0	0	0	0	0	0	1	1	0	0	0	0	1	1	0	1	1	0	1	1	1	1	0	0
IWA5881.A	1	0	0	0	1	0	1	1	1	0	0	0	1	0	1	1	1	1	0	0	0	0	0	0	0	0	0	0	0	1	1	1	0	1	0	0	0	0	0	0	0	0	0	0	0	1	0	0	0
IWA5881.G	0	1	1	1	0	1	0	0	0	1	1	1	0	1	0	0	0	0	1	1	1	1	1	1	1	1	1	1	1	0	0	0	1	0	1	1	1	1	1	1	1	1	1	1	1	0	1	1	1
IWA5884.A	0	0	0	1	0	1	0	0	1	1	0	1	0	0	1	0	1	0	0	0	0	0	0	0	0	0	1	0	0	0	0	0	0	0	0	0	0	0	0	0	0	0	0	0	1	0	0	0	1
IWA5884.G	1	1	1	0	1	0	1	1	0	0	1	0	1	1	0	1	0	1	1	1	1	1	1	1	1	1	0	1	1	1	1	1	1	1	1	1	1	1	1	1	1	1	1	1	0	1	1	1	0
IWA5885.A	1	1	0	1	1	1	1	1	0	0	1	1	1	1	1	1	1	1	0	1	1	1	1	1	1	1	1	1	1	0	1	0	0	0	1	1	1	1	1	1	1	0	1	1	1	0	1	1	1
IWA5885.G	0	0	1	0	0	0	0	0	1	1	0	0	0	0	0	0	0	0	1	0	0	0	0	0	0	0	0	0	0	1	0	1	1	1	0	0	0	0	0	0	0	1	0	0	0	1	0	0	0
IWA5886.A	1	1	1	1	1	0	1	1	1	1	1	1	1	1	1	1	0	1	0	1	1	1	1	1	1	1	1	1	1	1	1	1	1	0	1	1	1	0	1	1	1	1	1	0	1	1	1	0	0
IWA5886.G	0	0	0	0	0	1	0	0	0	0	0	0	0	0	0	0	1	0	1	0	0	0	0	0	0	0	0	0	0	0	0	0	0	1	0	0	0	1	0	0	0	0	0	1	0	0	0	1	1
IWA5888.A	0	0	0	0	0	0	0	0	0	0	0	0	0	0	0	0	0	0	0	1	1	0	0	0	0	0	0	0	0	0	0	1	1	0	0	0	0	0	0	0	1	0	0	0	0	0	0	0	0
IWA5888.G	1	1	1	1	1	1	1	1	1	1	1	1	1	1	1	1	1	1	1	0	0	1	1	1	1	1	1	1	1	1	1	0	0	1	1	1	1	1	1	1	0	1	1	1	1	1	1	1	1
IWA5895.A	1	1	1	0	0	1	0	0	1	0	1	1	0	0	0	1	0	1	1	1	1	0	0	0	1	1	1	1	1	1	1	0	1	0	0	0	1	0	0	0	1	1	0	0	0	0	1	0	1
IWA5895.G	0	0	0	1	1	0	1	1	0	1	0	0	1	1	1	0	1	1	0	0	0	1	1	1	0	0	0	0	0	0	0	1	1	1	1	1	0	1	1	1	0	0	1	1	1	1	0	1	0
IWA5912.A	1	1	1	0	0	1	0	1	1	0	0	1	1	0	0	0	1	0	1	1	0	0	0	0	0	0	0	0	0	0	0	0	0	1	0	0	0	1	1	0	0	1	1	1	1	1	0	0	1
IWA5912.G	0	0	0	1	1	0	1	0	0	1	1	0	0	1	1	1	0	1	0	0	1	1	1	1	1	1	1	1	1	1	1	1	1	0	1	1	1	1	0	1	1	0	0	0	0	0	1	1	0
IWA5913.A	1	1	1	0	0	1	0	1	1	0	0	1	1	0	0	0	1	0	1	1	0	0	0	0	0	0	0	0	0	0	0	0	0	1	0	0	0	1	1	0	0	1	1	1	1	1	0	0	1
IWA5913.G	0	0	0	1	1	0	1	0	0	1	1	0	0	1	1	1	0	1	0	0	1	1	1	1	1	1	1	1	1	1	1	1	1	0	1	1	1	1	0	1	1	0	0	0	0	0	1	1	0
IWA5924.A	1	1	1	0	1	1	1	1	1	0	0	0	0	1	0	1	1	0	0	0	0	0	0	0	0	0	0	0	0	0	0	1	0	0	0	0	0	0	1	0	0	0	0	0	0	0	0	0	0
IWA5924.G	0	0	0	1	0	0	0	0	0	1	1	1	1	0	1	0	0	1	1	1	1	1	1	1	1	1	1	1	1	1	1	0	1	1	1	1	1	1	0	1	1	1	1	1	1	1	1	1	1
IWA5945.A	0	0	1	1	1	0	1	0	1	0	0	0	0	1	0	0	0	1	1	1	1	1	0	1	0	0	0	0	0	0	0	0	1	1	0	0	0	0	0	0	0	0	0	0	0	1	1	0	0
IWA5945.G	1	1	0	0	0	1	0	1	1	1	1	1	1	0	1	1	1	0	0	0	0	0	1	0	1	1	1	1	1	1	1	1	0	0	1	1	1	1	1	1	1	1	1	1	1	0	0	1	1
IWA5957.A	1	1	1	1	1	1	1	1	1	1	1	1	1	1	1	1	1	1	1	1	1	1	1	1	1	1	1	1	1	1	1	1	1	1	1	1	1	1	0	1	1	0	1	0	1	1	1	0	0
IWA5957.G	0	0	0	0	0	0	0	0	0	0	0	0	0	0	0	0	0	0	0	0	0	0	0	0	0	0	0	0	0	0	0	0	0	0	0	0	0	0	1	0	0	1	0	1	0	0	0	1	1
IWA5960.A	1	0	0	0	0	0	0	0	0	1	0	1	0	0	0	1	0	0	0	0	0	0	0	0	1	0	0	0	1	0	0	1	0	0	0	1	1	0	0	0	1	0	1	0	1	0	1	0	0
IWA5960.C	0	1	1	1	1	1	1	1	1	0	1	0	1	1	1	0	1	1	1	1	1	1	1	1	0	1	1	1	0	1	1	0	1	1	1	0	0	1	1	1	0	1	0	1	0	1	0	1	1
IWA5962.A	0	0	1	0	1	1	1	1	1	0	1	1	1	1	1	1	1	0	0	0	0	1	1	1	0	1	1	1	1	1	1	0	1	1	1	0	0	1	1	0	0	1	0	1	1	1	1	0	1
IWA5962.G	1	1	0	1	0	0	0	0	0	1	0	0	0	0	0	0	0	1	1	1	1	0	0	0	1	0	0	0	0	0	0	1	0	0	0	1	1	0	0	1	1	0	1	0	0	0	0	1	0
IWA5966.A	0	0	0	0	0	0	0	0	0	0	0	0	0	0	0	0	0	0	0	0	0	0	0	0	0	0	0	0	0	0	0	0	0	0	0	0	0	0	1	0	0	1	0	1	0	0	0	1	1
IWA5966.G	1	1	1	1	1	1	1	1	1	1	1	1	1	1	1	1	1	1	1	1	1	1	1	1	1	1	1	1	1	1	1	1	1	1	1	1	1	1	0	1	1	0	1	0	1	1	1	0	0
IWA5970.A	1	1	1	0	0	1	0	1	0	1	1	1	1	0	1	1	1	1	1	0	1	0	0	1	1	0	1	1	0	0	0	1	0	0	1	0	1	0	0	0	0	1	1	0	0	1	1	0	1
IWA5970.G	0	0	0	1	1	0	1	0	1	0	0	0	0	1	0	0	0	0	1	1	0	1	1	0	0	1	0	0	1	1	1	0	1	1	0	1	0	1	1	1	1	0	0	1	1	0	0	1	0
IWA5977.A	1	0	0	0	0	0	0	0	0	1	0	1	0	0	0	1	0	0	0	0	0	0	0	1	1	0	0	0	1	0	0	0	0	0	0	0	1	0	0	0	0	0	1	0	1	0	1	0	0
IWA5977.G	0	1	1	1	1	1	1	1	1	0	1	0	1	1	1	0	1	1	1	1	1	1	1	0	0	1	1	1	0	1	1	1	1	1	1	1	0	1	1	1	1	1	0	1	0	1	0	1	1
IWA5980.A	1	1	1	1	1	1	1	1	1	1	1	1	1	1	1	1	1	1	1	1	1	0	0	1	0	1	1	0	1	0	0	1	1	1	0	1	1	0	1	0	1	0	1	0	0	0	0	0	1
IWA5980.G	0	0	0	0	0	0	0	0	0	0	0	0	0	0	0	0	0	0	0	0	0	1	1	0	1	0	0	1	0	1	1	0	0	0	1	0	0	1	0	1	0	1	0	1	1	1	1	1	0
IWA5982.A	1	1	1	1	1	1	1	1	1	1	1	1	1	1	1	1	1	1	1	1	1	0	0	1	0	1	1	0	1	0	0	1	1	1	0	1	1	0	1	0	1	0	1	0	0	0	0	0	1
IWA5982.G	0	0	0	0	0	0	0	0	0	0	0	0	0	0	0	0	0	0	0	0	0	1	1	0	1	0	0	1	0	1	1	0	1	0	1	0	0	1	0	1	0	1	0	1	1	1	1	1	0
IWA5985.A	0	0	1	1	1	0	1	1	1	1	0	0	1	0	1	0	0	0	0	0	0	1	1	0	0	0	1	1	1	1	1	0	1	0	1	0	0	0	0	0	0	1	0	0	0	0	0	0	1
IWA5985.G	1	1	0	0	0	1	0	1	0	1	1	1	0	1	0	1	1	1	1	1	1	0	0	1	1	1	0	0	0	0	0	1	0	1	0	1	1	1	1	1	1	0	1	1	1	1	1	1	0
IWA5995.A	1	0	0	0	0	1	0	0	0	1	0	1	0	0	0	1	0	0	0	0	0	0	0	0	1	0	0	0	1	0	0	1	0	0	0	1	1	0	0	0	1	0	1	0	1	0	1	0	0
IWA5995.G	0	1	1	1	1	0	1	1	1	0	1	0	1	1	1	0	1	1	1	1	1	1	1	1	0	1	1	1	0	1	1	0	1	1	1	0	0	1	1	1	0	1	0	1	0	1	0	1	1
IWA6004.A	0	0	0	1	0	1	0	0	1	1	0	1	0	0	0	1	0	1	1	0	1	0	0	0	0	1	1	0	0	0	0	0	0	1	0	0	0	0	0	0	1	1	1	0	0	0	1	0	0
IWA6004.C	1	1	1	0	1	0	1	1	0	0	1	0	1	1	1	0	1	0	0	1	0	1	1	1	1	0	0	1	1	1	1	1	1	0	1	1	1	1	1	1	0	1	0	1	1	1	0	1	1
IWA6013.A	0	1	0	0	0	1	0	1	0	1	0	1	0	1	1	1	0	0	1	0	1	1	0	1	1	1	1	1	1	1	1	1	1	1	0	1	1	1	1	1	1	0	0	1	0	0	0	1	0
IWA6013.G	1	0	1	1	1	0	1	0	1	0	1	0	1	0	0	0	1	1	0	1	0	0	1	0	0	0	0	0	0	0	0	0	1	0	1	0	0	0	0	0	0	1	1	0	1	1	1	0	1
IWA6025.A	1	1	1	1	1	1	1	1	1	1	1	1	1	1	1	1	1	1	1	1	1	1	1	1	1	1	1	1	1	1	1	0	1	1	1	1	1	1	1	1	1	1	1	1	1	1	1	1	1
IWA6025.G	0	0	0	0	0	0	0	0	0	0	0	0	0	0	0	0	0	0	0	0	0	0	0	0	0	0	0	0	0	0	0	1	0	0	0	0	0	0	0	0	0	0	0	0	0	0	0	0	0
IWA6029.A	1	0	0	0	0	0	0	0	0	0	1	0	1	0	1	1	0	1	1	0	1	0	0	1	0	1	1	1	1	0	0	1	0	0	0	1	1	1	0	1	1	0	1	0	0	1	1	1	0
IWA6029.G	0	1	1	1	1	1	1	1	1	1	0	1	0	1	0	0	1	1	1	1	0	1	1	0	1	0	0	0	1	1	1	0	1	1	1	0	0	0	1	0	0	1	0	1	1	0	0	0	1
IWA6031.A	1	0	0	0	0	0	0	0	0	1	0	0	0	0	0	1	0	1	1	0	1	1	1	1	1	0	1	1	1	1	1	1	1	1	1	1	1	0	0	1	1	0	0	0	0	0	0	1	0
IWA6031.G	0	1	1	1	1	1	1	1	1	0	1	1	1	1	1	0	1	0	0	1	0	0	0	0	0	1	0	0	0	0	0	0	0	0	0	0	0	1	1	0	0	1	1	1	1	1	1	0	1
IWA6032.A	0	0	0	0	0	0	0	0	0	0	0	0	0	0	0	0	0	0	0	0	0	0	0	0	0	0	0	0	0	0	0	0	0	0	0	0	0	0	0	0	0	0	0	0	0	0	0	0	1
IWA6032.G	1	1	1	1	1	1	1	1	1	1	1	1	1	1	1	1	1	1	1	1	1	1	1	1	1	1	1	1	1	1	1	1	1	1	1	1	1	1	1	1	1	1	1	1	1	1	1	1	0
IWA6045.A	0	1	1	1	1	1	1	1	1	0	0	0	1	1	1	0	1	1	1	1	1	1	1	1	1	0	1	0	1	0	0	1	1	1	0	0	1	0	1	0	1	1	0	0	0	0	0	0	0
IWA6045.G	1	0	0	0	0	0	0	0	0	1	1	1	0	0	0	1	0	0	0	0	0	0	0	0	0	1	0	1	0	1	1	0	0	0	1	1	0	1	0	1	0	0	1	1	1	1	1	1	1
IWA6048.A	1	1	1	1	1	1	1	1	1	1	1	1	1	1	1	1	1	1	1	0	1	1	0	1	1	1	1	1	0	1	0	1	1	1	1	1	1	1	1	1	1	1	1	1	1	1	1	1	1
IWA6048.G	0	0	0	0	0	0	0	0	0	0	0	0	0	0	0	0	0	0	0	1	0	0	1	0	0	0	0	0	1	0	1	0	0	0	0	0	0	0	0	0	0	0	0	0	0	0	0	0	0
IWA6049.A	1	1	0	1	1	1	1	1	1	1	0	1	1	1	1	1	0	1	0	1	1	1	1	1	1	1	1	1	1	1	1	0	1	0	0	0	1	0	0	0	0	1	1	0	1	1	1	0	1
IWA6049.G	0	0	1	0	0	0	0	0	0	0	1	0	0	0	0	0	1	0	1	0	0	0	0	0	0	0	0	0	0	0	0	1	0	1	1	1	0	1	1	1	1	0	0	1	0	0	0	1	0
IWA6059.A	1	1	1	1	1	1	1	1	1	0	1	1	1	1	1	1	0	1	1	1	1	1	1	1	1	1	0	1	1	1	1	1	1	1	1	1	1	1	1	1	1	1	1	1	1	1	1	1	1
IWA6059.G	0	0	0	0	0	0	0	0	0	1	0	1	0	0	0	0	1	0	0	0	0	0	0	0	0	0	1	0	0	0	0	0	0	0	0	0	0	0	0	0	0	0	0	0	0	0	0	0	0
IWA6060.A	0	0	0	0	0	0	0	0	0	1	0	1	0	0	0	0	1	0	0	0	0	0	0	0	0	0	1	0	0	0	0	1	0	0	0	0	0	0	0	0	0	0	0	0	0	0	0	0	0
IWA6060.G	1	1	1	1	1	1	1	1	1	0	1	0	1	1	1	1	0	1	1	1	1	1	1	1	1	1	0	1	1	1	1	0	1	1	1	1	1	1	1	1	1	1	1	1	1	1	1	1	1
IWA6061.A	0	0	0	0	0	0	0	0	0	1	0	0	0	0	0	0	1	0	0	0	0	0	0	0	0	0	1	0	0	0	0	0	0	0	0	0	0	0	0	0	0	0	0	0	0	0	0	0	0
IWA6061.G	1	1	1	1	1	1	1	1	1	0	1	1	1	1	1	1	0	1	1	1	1	1	1	1	1	1	0	1	1	1	1	1	1	1	1	1	1	1	1	1	1	1	1	1	1	1	1	1	1
IWA6063.A	1	1	1	0	1	1	1	1	1	1	0	1	1	1	0	1	1	1	1	0	1	1	1	1	1	0	1	1	1	1	1	0	1	0	1	1	1	0	0	0	1	1	1	1	1	1	1	0	1
IWA6063.G	0	0	0	1	0	0	1	0	0	0	1	0	0	0	1	0	0	0	0	1	0	0	0	0	0	1	0	0	0	0	0	1	0	1	0	0	0	1	1	1	0	0	0	0	0	0	0	1	0
IWA6068.A	1	0	0	1	0	1	0	1	1	1	1	1	0	0	1	0	0	0	0	1	0	0	0	0	0	0	0	0	0	0	0	1	0	0	0	1	1	0	0	0	0	0	1	0	0	0	0	0	0
IWA6068.G	0	1	1	0	1	0	1	0	0	0	0	0	1	1	0	1	1	1	1	0	1	1	1	1	1	1	1	1	1	1	1	0	1	1	1	0	0	1	1	1	1	1	0	1	1	1	1	1	1
IWA6070.A	1	1	1	0	1	1	1	1	1	0	1	1	1	1	1	0	1	1	0	1	1	1	1	0	0	0	1	0	0	0	0	0	1	0	1	1	1	0	1	0	1	1	1	1	1	1	0	1	1
IWA6070.G	0	0	0	1	0	0	0	0	0	1	0	0	0	0	0	1	0	0	1	0	0	0	1	1	1	1	0	1	1	1	1	1	0	1	0	0	0	1	0	1	0	1	0	0	0	0	1	0	0
IWA6073.A	0	0	0	0	0	0	0	0	0	0	0	0	0	0	0	0	0	0	0	1	0	0	0	0	1	0	0	1	1	0	0	0	0	0	0	1	0	0	0	0	1	0	1	1	1	1	0	0	1
IWA6073.G	1	1	1	1	1	1	1	1	1	1	1	1	1	1	1	1	1	1	1	0	1	1	1	1	0	1	1	0	0	1	1	1	1	1	1	0	1	1	1	1	0	1	0	0	0	0	1	1	0
IWA6076.A	0	1	1	0	1	1	1	1	1	0	1	1	1	1	1	1	1	1	1	1	0	0	0	1	1	1	0	1	1	1	1	0	1	1	0	1	0	0	0	1	0	0	1	0	0	1	0	0	0
IWA6076.G	1	0	0	1	0	0	0	0	0	1	0	0	0	0	0	0	0	0	0	0	1	1	1	0	0	0	1	0	0	0	0	1	0	0	1	0	1	1	1	0	1	1	0	1	1	0	1	1	1
IWA6085.A	1	1	1	1	1	1	1	1	1	1	1	1	1	1	1	1	1	1	1	0	1	1	1	1	1	1	1	1	0	1	0	1	1	1	1	1	1	1	1	1	1	1	1	1	1	1	1	1	1
IWA6085.G	0	0	0	0	0	0	0	0	0	0	0	0	0	0	0	0	0	0	0	1	0	0	0	0	0	0	0	0	1	0	1	0	0	0	0	0	0	0	0	0	0	0	0	0	0	0	0	0	0
IWA6100.A	1	1	1	1	1	1	1	1	1	1	0	1	1	1	1	0	1	0	1	1	1	1	1	1	1	1	1	1	1	1	1	0	1	1	1	1	1	1	1	0	1	0	1	1	1	1	1	0	1
IWA6100.G	0	0	0	0	0	0	0	0	0	0	1	0	0	0	0	1	0	1	0	0	0	0	0	0	0	0	0	0	0	0	0	1	0	0	0	0	0	0	0	1	0	1	0	0	0	0	0	1	0
IWA6104.A	0	1	1	1	1	0	1	0	1	1	0	1	1	1	1	0	1	0	1	0	0	1	1	0	0	0	1	1	1	1	1	1	1	1	1	0	0	1	0	1	0	1	0	1	1	1	0	1	1
IWA6104.G	1	0	0	0	0	1	0	1	0	0	1	0	0	0	0	1	0	1	0	1	1	0	0	1	1	1	0	0	0	0	0	0	0	0	0	1	1	0	1	0	1	0	1	0	0	0	1	0	0
IWA6105.A	0	1	1	1	1	0	1	0	1	1	0	1	1	1	1	0	1	0	1	0	0	1	1	0	0	0	1	1	1	1	1	1	1	1	1	0	0	1	0	1	0	1	0	1	1	1	0	1	1
IWA6105.G	1	0	0	0	0	1	0	1	0	0	1	0	0	0	0	1	0	1	0	1	1	0	0	1	1	1	0	0	0	0	0	0	0	0	0	1	1	0	1	0	1	0	1	0	0	0	1	0	0
IWA6107.A	0	0	1	0	1	0	1	0	0	0	0	0	0	0	1	0	0	0	0	0	0	0	0	0	1	0	0	1	1	0	0	0	0	0	0	0	0	0	0	0	0	0	1	1	1	0	0	0	1
IWA6107.G	1	1	0	1	0	1	0	1	1	1	1	1	1	1	0	1	1	1	1	1	1	1	1	1	0	1	1	0	0	1	1	1	1	1	1	1	1	1	1	1	1	1	0	0	0	1	1	1	0
IWA6112.A	0	1	1	1	1	1	1	1	1	0	0	1	1	1	1	1	1	1	1	1	1	1	1	1	1	1	1	1	1	1	1	1	1	1	1	0	0	1	1	1	1	1	1	1	1	0	1	1	1
IWA6112.G	1	0	0	0	0	0	0	0	0	1	1	0	0	0	0	0	0	0	0	0	0	0	0	0	0	0	0	0	0	0	0	0	0	0	0	1	1	0	0	0	0	0	0	0	0	1	0	0	0
IWA6116.A	0	1	1	1	1	1	1	1	1	1	1	1	0	0	1	1	1	0	0	1	1	1	0	0	0	0	0	0	0	1	0	1	1	1	1	1	1	1	1	1	1	0	1	1	0	1	0	1	0
IWA6116.G	1	0	0	0	0	0	0	0	0	0	0	0	1	1	0	0	0	1	1	0	0	0	1	1	1	1	1	1	1	0	1	0	0	0	0	0	0	0	0	0	0	1	0	0	1	0	1	0	1
IWA6125.A	0	1	1	0	1	0	1	0	0	0	0	0	1	1	0	1	1	1	1	0	1	1	1	1	1	1	1	1	1	1	1	0	1	1	1	0	0	1	1	1	1	1	0	1	1	1	1	1	1
IWA6125.G	1	0	0	1	0	1	0	1	1	1	1	1	0	0	1	0	0	0	0	1	0	0	0	0	0	0	0	0	0	0	0	1	0	0	0	1	1	0	0	0	0	0	1	0	0	0	0	0	0
IWA6127.A	0	0	0	0	0	1	0	0	1	0	1	1	0	0	1	1	0	1	0	0	0	0	0	0	0	0	1	0	0	0	0	0	1	1	1	1	0	0	0	1	0	0	0	1	0	0	1	0	0
IWA6127.G	1	1	1	1	1	0	1	1	0	1	0	0	1	1	0	0	1	0	1	1	1	1	1	1	1	1	0	1	1	1	1	1	0	0	0	0	1	1	1	0	1	1	1	0	1	1	0	1	1
IWA6137.A	0	0	0	0	0	0	0	0	0	0	0	0	0	1	1	0	0	1	0	1	1	1	1	0	0	0	0	0	0	0	0	0	0	0	1	0	0	0	0	0	1	1	0	1	0	0	1	0	1
IWA6137.G	1	1	1	1	1	1	1	1	1	1	1	1	1	0	0	1	1	0	1	0	0	0	0	1	1	1	1	1	1	1	1	1	1	1	0	1	1	1	1	1	0	0	1	0	1	1	0	1	0
IWA6144.A	0	0	1	1	1	0	1	1	1	1	1	0	1	1	1	0	1	1	1	1	1	1	1	1	0	0	1	0	0	1	1	0	1	1	0	0	1	1	1	1	1	1	1	0	1	1	1	0	0
IWA6144.G	1	1	0	0	0	1	0	0	0	0	0	1	0	0	0	1	0	0	0	0	0	0	0	0	1	1	0	1	1	0	0	1	0	0	1	1	0	0	0	0	0	0	0	1	0	0	0	1	1
IWA6147.A	1	1	1	0	0	0	1	0	1	1	1	0	1	1	1	0	0	1	0	1	0	1	1	1	1	0	1	0	0	1	1	0	1	0	0	0	1	1	0	0	0	1	1	1	0	0	1	1	1
IWA6147.G	0	0	0	1	1	1	0	1	0	0	0	1	0	0	0	1	1	0	1	0	1	0	0	0	0	1	0	1	1	0	0	1	0	1	1	1	0	0	1	1	1	0	0	0	1	1	0	0	0
IWA6153.A	0	0	0	0	0	0	0	0	0	0	0	0	0	0	0	0	0	0	0	0	0	0	0	0	0	0	0	0	0	0	0	0	0	0	0	0	0	0	1	0	0	1	0	1	0	0	0	1	1
IWA6153.G	1	1	1	1	1	1	1	1	1	1	1	1	1	1	1	1	1	1	1	1	1	1	1	1	1	1	1	1	1	1	1	1	1	1	1	1	1	1	0	1	1	0	1	0	1	1	1	0	0
IWA6166.A	1	1	1	0	1	1	1	1	1	1	1	1	1	1	1	1	1	1	1	1	1	1	1	1	1	0	0	1	1	1	1	1	1	0	1	1	1	1	1	1	1	1	1	1	1	1	1	1	0
IWA6166.C	0	0	0	1	0	0	0	0	0	0	0	0	0	0	0	0	0	0	0	0	0	0	0	0	0	1	1	0	0	0	0	0	1	1	0	0	0	0	0	0	0	0	0	0	0	0	0	0	1
IWA6182.A	1	1	1	1	1	1	1	1	1	1	1	1	1	1	1	1	1	1	1	1	1	1	1	1	1	1	1	1	1	1	1	1	1	1	1	0	1	1	1	0	1	1	1	1	1	1	1	1	1
IWA6182.G	0	0	0	0	0	0	0	0	0	0	0	0	0	0	0	0	0	0	0	0	0	0	0	0	0	0	0	0	0	0	0	0	0	0	0	1	0	0	0	1	0	0	0	0	0	0	0	0	0
IWA6186.A	1	0	1	0	1	0	1	1	1	1	1	0	1	0	0	1	1	1	0	1	0	0	1	0	1	1	0	0	0	1	1	1	1	0	0	1	0	0	1	1	0	0	0	0	1	1	0	0	0
IWA6186.C	0	1	0	1	0	1	0	0	0	0	0	1	0	1	1	0	0	0	1	0	1	1	0	1	0	0	1	1	1	0	0	0	0	1	1	0	1	1	0	0	1	1	1	1	0	0	1	1	1
IWA6189.A	0	0	0	0	0	0	0	0	0	0	0	0	0	0	0	0	0	0	0	1	0	0	0	0	0	0	0	0	0	0	0	0	0	0	0	0	0	0	0	0	0	0	1	0	1	0	0	0	0
IWA6189.G	1	1	1	1	1	1	1	1	1	1	1	1	1	1	1	1	1	1	1	0	1	1	1	1	1	1	1	1	1	1	1	1	1	1	1	1	1	1	1	1	1	1	0	1	0	1	1	1	1
IWA6190.A	1	1	1	1	1	1	1	1	1	1	1	1	1	1	1	1	1	1	1	0	1	1	1	1	1	1	1	1	1	1	1	1	1	1	1	1	1	1	1	1	1	1	0	1	0	1	1	1	1
IWA6190.G	0	0	0	0	0	0	0	0	0	0	0	0	0	0	0	0	0	0	0	1	0	0	0	0	0	0	0	0	0	0	0	0	0	0	0	0	0	0	0	0	0	0	1	0	1	0	0	0	0
IWA6205.A	1	1	0	1	0	0	0	0	0	0	1	0	1	1	1	1	1	0	0	1	0	1	1	1	1	1	0	1	1	1	1	0	1	0	1	0	1	0	0	0	0	1	0	1	0	0	1	1	1
IWA6205.G	0	0	1	0	1	1	1	1	1	1	0	1	0	0	0	0	0	1	1	0	1	0	0	0	0	0	1	0	0	0	0	1	0	1	0	1	0	1	1	1	1	0	1	0	1	1	0	0	0
IWA6208.A	0	0	1	0	0	1	0	0	1	0	0	1	0	0	0	1	0	0	0	0	1	0	0	0	1	1	1	1	1	1	1	0	0	0	0	0	1	0	0	0	1	1	0	0	0	0	1	0	1
IWA6208.G	1	1	0	1	1	0	1	1	0	1	1	0	1	1	1	0	1	1	1	1	0	1	1	1	0	0	0	0	0	0	0	1	1	1	1	1	0	1	1	1	0	0	1	1	1	1	0	1	0
IWA6210.A	1	1	1	1	1	1	1	1	1	1	1	1	1	1	1	1	1	1	1	1	1	1	1	1	1	0	0	1	1	1	1	0	1	1	1	1	1	1	1	1	1	1	1	1	1	1	1	1	1
IWA6210.G	0	0	0	0	0	0	0	0	0	1	0	0	0	0	0	0	0	0	1	0	0	0	0	0	0	1	1	0	0	0	0	1	0	0	0	0	0	0	0	0	0	0	0	0	0	0	0	0	0
IWA6226.A	0	0	0	0	1	0	0	0	0	0	0	0	0	0	0	0	0	0	0	0	0	1	0	1	0	0	0	0	0	0	0	0	0	0	1	0	0	0	0	0	0	0	1	0	0	1	0	0	0
IWA6226.G	1	1	1	1	0	1	1	1	1	1	1	1	1	1	1	1	1	1	1	1	1	0	1	0	1	1	1	1	1	1	1	1	1	1	0	1	1	1	1	1	1	1	0	1	1	0	1	1	1
IWA6233.A	1	1	1	1	1	1	1	1	1	0	0	1	1	1	1	1	0	1	1	1	1	1	1	1	1	1	0	1	1	1	1	1	1	0	1	1	1	1	0	1	1	1	1	1	0	1	1	1	0
IWA6233.G	0	0	0	0	0	0	0	0	0	1	1	0	0	0	0	0	1	0	0	0	0	0	0	0	0	0	1	0	0	0	0	0	1	1	0	0	0	0	1	0	0	0	0	0	1	0	0	0	1
IWA6244.A	0	1	1	1	1	1	1	1	1	0	1	0	1	1	1	0	1	1	1	1	1	1	1	0	0	1	1	1	0	1	1	1	1	1	1	1	0	1	1	1	1	1	0	1	0	1	0	1	1
IWA6244.G	1	0	0	0	0	0	0	0	0	1	0	1	0	0	0	1	0	0	0	0	0	0	0	1	1	0	0	0	1	0	0	0	0	0	0	0	1	0	0	0	0	0	1	0	1	0	1	0	0
IWA6247.A	1	1	1	1	1	1	1	1	1	1	1	1	1	1	1	1	1	1	1	1	1	1	1	1	0	0	1	1	1	1	0	1	1	0	1	1	1	1	1	1	1	0	1	1	1	1	1	1	1
IWA6247.G	0	0	0	0	0	0	0	0	0	0	0	0	0	0	0	0	0	0	0	0	0	0	0	0	1	1	0	0	0	0	1	0	0	1	0	0	0	0	0	0	0	1	0	0	0	0	0	0	0
IWA6251.A	0	1	0	0	0	0	0	0	0	1	0	0	0	0	0	0	0	0	0	0	0	0	0	0	0	0	0	0	1	1	1	0	0	0	0	0	0	0	0	0	0	0	0	0	0	1	0	0	0
IWA6251.G	1	0	1	1	1	1	1	1	1	0	1	1	1	1	1	1	1	1	1	1	1	1	1	1	1	1	1	1	0	0	0	1	1	1	1	1	1	1	1	1	1	1	1	1	1	0	1	1	1
IWA6293.A	0	1	0	1	1	1	0	1	0	1	0	1	0	0	1	1	0	0	1	0	0	0	0	0	0	0	0	0	0	0	0	1	0	0	1	0	0	1	0	0	0	1	0	1	1	1	0	1	0
IWA6293.G	1	0	1	0	0	0	1	0	1	0	1	0	1	1	0	1	1	1	0	1	1	1	1	1	1	1	1	1	1	1	1	0	1	1	0	1	1	0	1	1	1	0	1	0	0	0	1	0	1
IWA6294.A	0	0	1	0	0	0	0	0	0	0	0	0	0	0	0	0	0	0	0	0	0	0	0	0	0	1	0	0	0	0	0	0	0	1	0	0	0	0	0	0	0	0	0	0	0	1	0	0	1
IWA6294.G	1	1	0	1	1	1	1	1	1	1	1	1	1	1	1	1	1	1	1	1	1	1	1	1	1	0	1	1	1	1	1	1	1	0	1	1	1	1	1	1	1	1	1	1	1	0	1	1	0
[truncated: 562 more rows]
[truncated: 86 more columns]

## Sheet: Supplementary_Table_S3
Supplementary Table S3. Phenotypic correlations of the adjusted entry means of 1604 hybrids and 135 lines of three environments.
	Adenstedt	Böhnshausen
Seligenstadt	0.71**	0.76**
Adenstedt		0.74**
** significantly different from zero at the 0.01 level of probability

## Sheet: Supplementary_Table_S4
Supplementary Table S4. Summary of marker statistics for the three applied genome-wide mapping approaches.
Marker	Position (Chromosome/cM)		Association mapping					BayesCπ					RR-BLUP
		Allele frequency in the population of hybrids	Additive effects (P values)	Frequency of significance in cross validation runs	Dominance effects (P values)	Frequency of significance in cross validation runs		Additive effects	Frequency of selection in interations	Dominance effects	Frequency of selection in interations		Additive effects	Dominance effects
IWA0002	NA*	0.86596	0.00872819	0.07	0.00213993	0.08		-0.13981	0.445786	0.0163874	0.145514		-0.0497507	0.0064658
IWA0010	2B/36,2	0.790835	0.0298213	0	0.928147	0		-0.0496784	0.319457	0.00073031	0.0247857		-0.0487264	0.00120031
IWA0016	NA	0.518392	0.943896	0	0.385294	0		-0.0027932	0.148971	6.76505e-05	0.0136		-0.00700588	0.00112729
IWA0022	NA	0.128117	0.194906	0.03	0.202057	0		0.00768625	0.163771	-0.000381526	0.0238143		0.00920693	-0.00287792
IWA0032	2A/33,5	0.230673	0.337613	0	0.846492	0		0.00072043	0.180471	-0.000106655	0.0232		-0.00985283	-0.00173279
IWA0039	NA	0.762781	0.00680047	0.04	0.536931	0		0.0448006	0.294014	-0.0023631	0.0459429		0.0338591	-0.00380821
IWA0042	NA	0.699501	0.983261	0	0.583047	0		-0.0261872	0.2215	0.000605057	0.0277714		-0.0265385	0.000459392
IWA0054	4A/12,3	0.187656	0.751789	0	0.910907	0		0.00250468	0.162557	-0.000662078	0.0248		-9.78151e-06	-0.00354537
IWA0057	NA	0.305486	0.871104	0	0.488828	0		-0.00433374	0.173014	-0.0022413	0.0455857		0.0132128	-0.00338619
IWA0059	NA	0.948878	0.549971	0	0.702957	0		0.000131242	0.179743	-0.00259989	0.0487857		0.00454238	-0.00156108
IWA0064	NA	0.0542394	0.729127	0	0.357546	0		-0.00680246	0.178	0.000825457	0.0411		0.00227292	0.000711588
IWA0068	2B/44,3	0.163342	0.36427	0.01	0.964991	0		0.00602264	0.166014	-0.000830555	0.0287		0.00173172	-0.00221052
IWA0070	2A/33,5	0.764339	0.412218	0.01	0.471226	0		0.00364473	0.202771	-0.000209422	0.0278		0.00889937	-0.00218279
IWA0071	2A/33,5	0.764651	0.539197	0	0.200635	0		-0.00178013	0.201357	-0.00292295	0.0502429		0.00668794	-0.00381588
IWA0072	2A/33,5	0.243766	0.000194336	0.24	0.530331	0		-0.11716	0.468886	-0.00125004	0.0343286		-0.0511603	-0.00470798
IWA0075	4B/31	0.654302	0.0441467	0.03	0.121558	0.02		-0.0303362	0.241329	-0.000646283	0.0225		-0.0332789	-0.00225529
IWA0080	1D/31,4	0.666459	0.456228	0	0.16958	0		0.00516529	0.145271	-0.00551519	0.0876571		0.0193955	-0.00667789
IWA0081	NA	0.234726	0.558119	0	0.194937	0		0.00538311	0.165971	-2.02107e-06	0.0194429		0.0155467	-0.000514452
IWA0094	3A/82,1	0.844763	0.287095	0.01	0.0967701	0.02		0.00930317	0.177886	-0.00103553	0.0294857		0.0151019	-0.00346133
IWA0095	3A/82,1	0.158978	0.382638	0.01	0.106866	0.02		-0.01154	0.183157	-0.000590747	0.0256714		-0.0165896	-0.00324686
IWA0102	NA	0.098192	0.59759	0	0.896907	0		0.0168213	0.2197	-0.000584543	0.0303429		0.00145906	-0.00128713
IWA0113	NA	0.494389	0.807287	0	0.47917	0		0.0015257	0.170657	-9.82575e-05	0.0133857		-0.0111225	-0.00156133
IWA0123	NA	0.325748	0.567835	0	0.395415	0		-0.00328634	0.168086	-0.00167255	0.0387857		-0.0122374	-0.00366754
IWA0130	NA	0.964464	0.00491762	0.17	0.677988	0		0.0260622	0.233286	-0.00897006	0.0791		0.0300564	-0.00323569
IWA0131	1B/18	0.326372	0.246687	0	0.671079	0		0.000930062	0.154014	-0.000294647	0.0158143		-0.0170584	-0.00322705
IWA0132	3A/35,1	0.0835411	0.772608	0.01	0.834001	0		-0.000465887	0.189143	0.00198963	0.0447571		-0.00166808	3.04443e-05
IWA0133	3A/35,1	0.843516	0.916751	0	0.734442	0		0.00359017	0.171357	0.0014514	0.0373143		0.00256854	0.00145022
IWA0136	1A/63,4	0.758728	0.0457167	0.17	0.26544	0		0.116734	0.495743	-0.000347013	0.0189143		0.0572214	-0.00187712
IWA0143	3A/35,1	0.950436	0.990462	0	0.926025	0		-0.00063755	0.172686	-0.00931755	0.0736429		-0.00652245	0.000896431
IWA0144	NA	0.381546	0.000465685	0.26	0.926193	0		-0.00733883	0.159371	-0.00011628	0.0147143		-0.0134656	-0.00264705
IWA0152	3D/4	0.962594	0.458553	0	0.533489	0		0.00365654	0.178386	0.00305471	0.0518286		0.00982725	-0.000167636
IWA0165	NA	0.683915	0.126333	0.1	0.0206928	0.02		-0.0153732	0.1932	-0.0063922	0.0942857		-0.0370148	-0.00238507
IWA0173	NA	0.318267	0.0195648	0.13	0.103837	0		-0.047213	0.304186	0.00115487	0.0306714		-0.0523854	0.00185529
IWA0177	3A/33,9	0.0679551	0.368123	0.02	0.823645	0		-0.00125169	0.177014	-0.00885773	0.0822286		-0.0129409	-0.00294042
IWA0179	NA	0.429239	0.517792	0.01	0.32349	0		-0.0360846	0.268486	0.000445467	0.0189714		-0.051725	0.00244331
IWA0182	7B/67,8	0.564526	0.926184	0	0.864467	0		0.0103426	0.163629	-3.24825e-05	0.0117571		0.030651	-0.000988969
IWA0184	NA	0.0511222	0.480966	0	0.936743	0		-0.00408593	0.163143	-0.00414196	0.0549286		-0.00742116	-0.00223905
IWA0185	NA	0.900873	0.17788	0	0.636896	0		-0.0167937	0.222329	0.0131257	0.0972286		-0.0147544	0.00199475
IWA0211	3B/30	0.643703	0.314632	0	0.632381	0		0.00548989	0.181543	-0.000111228	0.0159571		0.021064	-0.000734672
IWA0214	NA	0.927993	0.165798	0.02	0.38311	0		-0.0266728	0.231871	-0.000256054	0.0339143		-0.0178168	9.82242e-05
IWA0217	1A/29	0.545511	0.253566	0	0.824035	0		0.0106269	0.179286	0.000101514	0.0145857		0.0233278	0.00143862
IWA0218	NA	0.488155	0.131416	0.08	0.461217	0		0.0560517	0.333	0.000152925	0.0143286		0.0448037	0.00104209
IWA0224	6A/32,5	0.93485	0.623945	0	0.616033	0		-0.00975277	0.220286	0.0224697	0.132157		-0.00622221	0.00268781
IWA0228	NA	0.098192	0.184402	0	0.249558	0		0.0180851	0.1982	-0.0141473	0.1253		0.0129931	-0.00204343
IWA0234	NA	0.904925	0.516355	0	0.5876	0		0.0129995	0.200343	0.0060799	0.0673286		0.0147985	0.000966058
IWA0255	NA	0.606297	0.682662	0	0.0336111	0		-0.00527211	0.158286	0.00155373	0.0384571		-0.0159135	0.00535677
IWA0260	NA	0.909289	0.742316	0.01	0.644409	0		-0.0155959	0.209443	0.00171351	0.0372143		-0.00977651	0.000328603
IWA0268	NA	0.0504988	0.697975	0	0.78407	0		-0.00550971	0.200271	0.00163692	0.0450286		-0.00755079	0.000249095
IWA0269	NA	0.508416	0.708725	0	0.741728	0		0.0056973	0.151714	0.000206437	0.0155286		0.00609814	-0.000659168
IWA0274	NA	0.715399	0.0434425	0.02	0.544609	0		-0.0208201	0.200257	-0.00015366	0.0167714		-0.0364728	0.000160701
IWA0280	NA	0.830112	0.586217	0	0.610347	0		-0.00572463	0.152157	0.000318323	0.0218571		-0.00870903	-0.00130045
IWA0285	4A/12,3	0.187656	0.751789	0	0.910907	0		0.00168512	0.1688	-0.00069965	0.0252429		-9.78151e-06	-0.00354537
IWA0286	NA	0.872818	0.355918	0	0.356088	0		0.00313504	0.159843	-0.00179819	0.0417286		0.00544973	0.00131592
IWA0287	NA	0.127182	0.355918	0	0.356088	0		-0.0112552	0.179386	-0.00263566	0.0465714		-0.0151945	0.000927782
IWA0292	3B/29,4	0.260287	0.949458	0	0.00186776	0.09		0.0073521	0.171743	-0.0211639	0.2282		-0.00177589	-0.00825558
IWA0295	2B/36,2	0.25717	0.395732	0	0.152641	0		0.0116498	0.180043	-0.000314823	0.0177286		0.0193453	-0.00372899
IWA0299	NA	0.366272	0.209983	0.05	0.182916	0.02		0.0139877	0.182871	-0.000111649	0.0142571		0.0257076	-0.000234496
IWA0300	5A/11,2	0.9202	0.680763	0	0.0334976	0		0.0109876	0.184229	0.0024805	0.0430429		0.0113768	-0.00081462
IWA0305	7A/40,3	0.18111	0.459901	0	0.651048	0		-0.0115982	0.190043	0.000297438	0.0238143		-0.0130293	0.000348366
IWA0314	2A/32,6	0.14682	0.0507747	0.07	0.71709	0		0.0311064	0.232757	0.00164517	0.0355571		0.027979	0.00463963
IWA0319	2A/69,5	0.577618	0.896732	0	0.158223	0		-0.00419279	0.164529	-0.000975024	0.0245857		-0.00617736	-0.00216276
IWA0320	NA	0.531484	0.415424	0	0.895999	0		-0.00169888	0.1601	-0.000117869	0.0148714		0.0013509	-0.000727596
IWA0327	4B/31	0.607855	0.150143	0	0.0244685	0.04		-0.0138354	0.187443	0.00118672	0.0332571		-0.0251691	0.00456744
IWA0328	NA	0.182045	0.404611	0.01	0.226063	0		-0.00473581	0.184843	0.000546071	0.0226571		-0.0109345	0.000108825
IWA0333	NA	0.439214	0.28697	0	0.112202	0		-0.00454193	0.178129	-0.000692902	0.0235143		0.00816475	-0.00375495
IWA0337	NA	0.202307	0.794633	0.02	0.914824	0		-0.00102713	0.181143	-5.19484e-05	0.0196286		-0.00641602	-0.000182119
IWA0362	NA	0.687032	0.39781	0	0.62641	0		0.00374378	0.1599	-0.00122051	0.0339429		-0.0207425	-0.00286439
IWA0368	1B/36,3	0.191085	0.160254	0.03	0.305312	0		0.00857239	0.180329	-0.0004054	0.0241429		0.0108943	-0.000900423
IWA0370	NA	0.81889	0.0966536	0	0.595102	0		0.0101711	0.184271	-7.55021e-05	0.0235571		0.0134348	-0.000601843
IWA0394	NA	0.597257	0.181145	0	0.504575	0		-0.00676123	0.168714	-3.86029e-05	0.0168857		-0.00628775	-0.000743992
IWA0395	NA	0.394327	0.539254	0.01	0.849925	0		0.0118235	0.177871	2.36384e-05	0.0160286		0.0178937	-6.58594e-05
IWA0396	5B/23,5	0.715087	0.98375	0	0.00717617	0.04		-0.00216964	0.184471	0.00268123	0.0513714		0.00415328	0.00311556
IWA0402	NA	0.357855	0.421284	0	0.243987	0		0.00494829	0.166529	0.000416881	0.0182714		0.00110907	0.00196541
IWA0403	1B/18	0.602244	0.490856	0	0.590408	0		-2.38316e-05	0.157771	-0.000593574	0.0217143		0.0110025	-0.00270265
IWA0404	NA	0.778367	0.235364	0.01	0.723168	0		-0.00152636	0.166786	0.000161938	0.0162857		-0.00752423	0.000682732
IWA0408	NA	0.830424	0.899867	0	0.112652	0		0.0118872	0.1833	-0.0193228	0.206743		-0.00127287	-0.00566029
IWA0411	NA	0.234726	0.148913	0	0.307064	0		0.000856152	0.175614	-0.00236356	0.0450143		-0.00668794	-0.00381588
IWA0414	NA	0.47101	0.453421	0	0.270454	0.02		0.0148123	0.193329	0.000383577	0.0179571		0.0240282	0.00316062
IWA0416	6A/29	0.966958	0.00235973	0.28	0.464549	0		-0.0779604	0.320786	0.00203372	0.0493857		-0.0346872	0.00439072
IWA0419	5A/7,3	0.5	0.774615	0.01	0.237881	0		-0.00585131	0.178743	0.000587383	0.0211857		-0.0108728	0.00194862
IWA0429	2B/36,2	0.720075	0.740311	0	0.55479	0		-0.00467605	0.1775	0.00101294	0.0289		-0.00470853	0.000670409
IWA0430	NA	0.168329	0.199729	0	0.00259614	0.04		-0.00231621	0.161357	0.00220679	0.0425571		-0.0290729	0.000870658
IWA0434	6B/30,2	0.0860349	0.514417	0	0.647509	0		0.00965164	0.169714	0.0133584	0.0929714		0.00791141	0.00192391
IWA0435	1B/18	0.0592269	0.807217	0	0.0655009	0		-0.00196252	0.172029	0.000123673	0.0479714		0.00225201	0.000310012
IWA0439	2B/41,9	0.955112	0.903682	0	0.996939	0		0.00446411	0.161386	-0.00297523	0.0515714		0.00579973	-0.00201123
IWA0442	6A/65,7	0.02899	0.302659	0	0.655836	0		-0.00469608	0.201414	-2.2539e-05	0.0463286		-0.0124736	-0.00201015
IWA0443	NA	0.30611	0.0282633	0.03	0.556768	0		-0.0403949	0.290086	-0.00016641	0.0158143		-0.0479256	-0.00279103
IWA0447	3A/0,4	0.659289	0.418356	0	0.210363	0		0.00164353	0.160871	-0.00156264	0.0385571		0.00664417	-0.00647781
IWA0448	NA	0.104115	0.588241	0	0.689897	0		0.00419565	0.187571	0.000212393	0.0349429		-0.00216134	-0.00174128
IWA0454	5A/33,3	0.865648	0.0217885	0.04	0.00116469	0.08		-0.0685513	0.327571	0.0190266	0.1579		-0.0400059	0.00640165
IWA0459	NA	0.0504988	0.697975	0	0.78407	0		-0.00386225	0.192543	0.00154133	0.0431571		-0.00755079	0.000249095
IWA0467	NA	0.462282	0.092439	0	0.0728522	0		0.001506	0.166243	-0.00110363	0.0328		0.0137145	-0.00277029
IWA0468	NA	0.759663	0.979883	0	0.554341	0		0.0115827	0.204557	-0.000401405	0.0245		0.0105713	-0.000700386
IWA0469	2B/47	0.0586035	0.245937	0	0.715306	0		-0.00955398	0.190843	-0.00695709	0.0703286		-0.0138978	-0.00242963
IWA0470	2B/47	0.0620324	0.0114082	0.04	0.360297	0		-0.0235484	0.238971	-0.0234074	0.137557		-0.0272453	-0.00453048
IWA0472	NA	0.649938	0.0276498	0.13	0.743799	0		0.0275675	0.251786	0.000206558	0.0154857		0.0438721	0.00105049
IWA0473	NA	0.654613	0.0366644	0.09	0.908577	0		0.015206	0.214686	0.000152878	0.0175714		0.0402773	0.000416035
IWA0482	4A/34,1	0.969763	0.16412	0.04	0.518553	0		0.0203293	0.224386	-0.0269034	0.153029		0.0167527	-0.00239065
IWA0491	NA	0.0642145	0.233752	0	0.0132607	0		-0.0112801	0.209343	0.00248488	0.0441429		-0.0158706	0.000840239
IWA0497	NA	0.172693	0.62827	0	0.697183	0		0.0301076	0.238586	-0.000435652	0.0233		0.0178298	-0.000459921
IWA0502	NA	0.098192	0.571445	0	0.875877	0		0.000198017	0.163014	-0.00159811	0.0356714		0.00688348	-0.000866215
IWA0505	NA	0.69015	0.25347	0	0.421175	0		0.00663179	0.165529	0.0010538	0.0303286		0.0070596	0.00299392
IWA0507	7B/32,1	0.750312	0.8737	0	0.00115767	0.05		0.00332904	0.179743	0.012238	0.147657		-0.00235753	0.00521162
IWA0512	NA	0.0370948	0.264542	0.01	0.949444	0		-0.0132333	0.215929	-0.0116252	0.0878571		-0.0093018	-0.00192127
IWA0513	NA	0.442332	0.311666	0	0.401606	0		0.0279095	0.2421	0.000405599	0.0183857		0.0400511	0.00324722
IWA0523	NA	0.532419	0.582054	0	0.314483	0.02		-0.0057301	0.1765	-7.31348e-05	0.0138286		-0.00125739	-0.00139801
IWA0524	NA	0.548628	0.581426	0	0.562622	0		-0.0221244	0.214757	1.1787e-05	0.0146571		-0.0308741	-0.000404161
IWA0534	NA	0.471633	0.720842	0.01	0.728577	0		0.00261742	0.149186	-0.000178857	0.0146		0.00346869	-0.00235537
IWA0537	3B/32,7	0.345698	0.869107	0	0.967707	0		-0.0135592	0.201786	-3.27492e-05	0.0150429		-0.0180914	-0.00106364
IWA0540	1B/23,1	0.295823	0.555186	0	0.0363953	0.03		0.00390089	0.164557	0.0027456	0.0543857		0.014199	0.00546155
IWA0544	NA	0.878429	0.124433	0.05	0.00776159	0.07		0.0255401	0.2173	-0.0479972	0.289857		0.0368034	-0.00839279
IWA0557	NA	0.502182	0.49834	0.01	0.51314	0		0.0110366	0.179971	0.000358536	0.017		0.0366966	0.00233205
IWA0560	NA	0.94015	0.310417	0	0.119529	0.08		-0.0478618	0.290814	0.00170391	0.0395857		-0.0179662	0.000513017
IWA0562	NA	0.602868	0.355712	0	0.0207642	0.05		0.0122746	0.181971	-0.0227023	0.318257		0.0231868	-0.00840672
IWA0577	NA	0.830736	0.872117	0	0.281431	0		0.00326624	0.144529	-2.23948e-05	0.0241		0.0018376	0.000895148
IWA0579	NA	0.122506	0.992073	0	0.324471	0		-0.00522027	0.176514	0.00260606	0.0461714		0.00340743	0.00361869
IWA0580	NA	0.119389	0.401487	0	0.116597	0		0.0102884	0.179986	0.00337186	0.0537286		0.0223554	0.0052941
IWA0583	5A/39,9	0.50187	0.533161	0	0.688807	0		0.0100356	0.172814	-0.000497074	0.0201286		0.0174498	-0.00314255
IWA0596	NA	0.0414589	0.190899	0.05	0.873429	0		0.0167568	0.200229	-0.000807234	0.0482857		0.00945387	0.00130431
IWA0597	NA	0.801122	0.0235762	0.06	0.0640442	0		0.018958	0.201929	0.00278707	0.0500857		0.0254634	0.00150819
IWA0610	3B/32,7	0.704177	0.000981381	0.19	0.151405	0		0.128757	0.442086	-0.00076843	0.0257857		0.0484338	-0.00501562
IWA0611	3B/32,7	0.704177	0.0668095	0.02	0.170735	0		0.0706181	0.307929	-0.000772723	0.0243857		0.0362786	-0.00438207
IWA0613	6B/30,2	0.0885287	0.438151	0	0.603135	0		0.00324773	0.184886	0.0150499	0.101571		0.0129114	0.00197727
IWA0614	NA	0.73909	0.29574	0	0.682549	0		-0.00769617	0.164657	9.10039e-05	0.0169714		-0.0054906	-0.000190744
IWA0615	NA	0.817332	0.570892	0	0.164485	0		-0.00930753	0.176643	0.00282364	0.0490143		-0.0211448	0.00506831
IWA0617	NA	0.0991272	0.17788	0	0.636896	0		0.00559047	0.153071	0.0113129	0.0912571		0.0147544	0.00199475
IWA0618	NA	0.198878	0.0235762	0.06	0.0640442	0		-0.0322123	0.244057	0.00289348	0.0518		-0.0254634	0.00150819
IWA0630	NA	0.640898	0.785975	0	0.137697	0		-0.0103636	0.192314	-0.00108544	0.0300143		-0.0118176	-0.00372989
IWA0636	NA	0.593204	0.0407182	0.02	0.0268983	0		-0.0135782	0.193657	0.0020801	0.045		-0.0324342	0.00422103
IWA0642	NA	0.669888	0.00614279	0.38	0.062635	0.01		-0.0390311	0.286529	-0.00140012	0.0424571		-0.0572691	-0.00101652
IWA0643	3D/0	0.863155	0.567048	0	0.00788907	0.09		-0.0110871	0.200357	-0.00149083	0.0351429		-0.0105882	-0.00352199
IWA0648	NA	0.401496	0.938013	0	0.249079	0.02		-0.00355816	0.171457	-0.000936811	0.0279714		-0.0129773	-0.00456098
IWA0651	NA	0.478803	0.565231	0	0.687794	0		0.0128341	0.196357	-5.04219e-05	0.0136		0.0302111	-0.000161499
IWA0663	NA	0.0648379	0.560435	0	0.722236	0		0.00130155	0.157329	0.00481869	0.0585143		4.79418e-05	-0.00055339
IWA0664	6A/32,7	0.0639027	0.132261	0.04	0.629534	0		0.00257921	0.182386	0.000999137	0.0393857		0.0224256	0.00272506
IWA0666	NA	0.191397	0.295258	0.01	0.29538	0		0.00965871	0.191957	-0.000702448	0.0249571		0.00560105	-0.00224674
IWA0672	NA	0.09601	0.0759293	0.04	0.323489	0		-0.014718	0.216429	0.000670557	0.0306286		-0.0282519	-0.0015908
IWA0674	NA	0.8298	0.0742987	0	0.57223	0		0.017167	0.208571	0.000487855	0.0239857		0.0223808	-0.000531112
IWA0683	6B/33,2	0.930798	0.734571	0	0.616476	0		-0.00577044	0.186171	0.0020433	0.0454429		-0.00974883	0.00011517
IWA0684	2A/62,9	0.713529	0.239479	0	0.0718015	0		0.00700714	0.168886	-0.0013359	0.0337571		0.0217564	-0.0046229
IWA0689	7A/44,8	0.895885	0.896887	0	0.715088	0		-0.00177817	0.188471	0.000233243	0.0333857		0.00853991	-0.00248119
IWA0699	NA	0.892456	0.0652192	0.01	0.605157	0		-0.00405302	0.168343	0.0221108	0.139414		-0.00929074	0.00384578
IWA0701	NA	0.101309	0.068478	0.02	0.243589	0		-0.00701438	0.181671	0.0035911	0.0545857		0.00308838	0.00308013
IWA0703	5A/12,1	0.951372	0.138297	0.02	0.941653	0		-0.00440782	0.157486	-0.00081865	0.0430429		-0.0040508	-0.000771136
IWA0705	NA	0.908042	0.683047	0	0.000754956	0.18		-0.00944196	0.203386	-0.164406	0.765386		-0.00129339	-0.00580351
IWA0707	7A/44,8	0.401185	0.212576	0	0.384915	0.01		0.00203767	0.1661	0.000313667	0.0169429		0.00750041	0.0017554
IWA0720	NA	0.904925	0.201116	0.08	0.888148	0		-0.0147067	0.220486	0.0161251	0.109543		-0.0279321	0.00446289
IWA0721	NA	0.290835	0.253646	0	0.980677	0		-0.0166533	0.199957	-0.000526024	0.0234714		-0.0147738	-0.000795483
IWA0734	NA	0.678616	0.637623	0.01	0.588851	0		-0.0716406	0.357357	-7.15838e-05	0.0250571		-0.0383697	0.00103606
IWA0738	NA	0.659289	0.528318	0	0.200564	0		-0.00433107	0.161114	0.000296703	0.0163714		-0.00445444	0.00228824
IWA0741	NA	0.483479	0.32157	0.02	0.523053	0		0.0268774	0.228143	0.000146377	0.0146714		0.0377408	0.000622293
IWA0743	3A/35,1	0.843516	0.916751	0	0.734442	0		0.00480959	0.191257	0.00136568	0.0388857		0.00256854	0.00145022
IWA0747	NA	0.439214	0.0939345	0	0.914832	0		-0.116535	0.487114	0.000306603	0.0169		-0.0484165	-0.00012701
IWA0755	NA	0.036783	0.400928	0.01	0.710307	0		0.000818774	0.200386	-0.0119782	0.0861286		0.00308945	0.000280638
IWA0756	NA	0.294576	0.0062167	0.01	0.571605	0		-0.0214035	0.220429	-0.00455806	0.0797		-0.0425965	-0.00783325
IWA0759	NA	0.450125	0.41595	0	0.448352	0		0.00866574	0.187286	0.000381674	0.0178		0.0076596	0.00247696
IWA0760	NA	0.41303	0.294466	0	0.306359	0		-0.00867801	0.170143	-6.5678e-05	0.0136143		-0.00384795	-0.000590265
IWA0775	NA	0.739401	0.555165	0	0.512571	0.01		0.00890155	0.182557	-0.000484764	0.0214571		-0.0010939	0.00128399
IWA0776	NA	0.733479	0.471127	0.01	0.806848	0		-0.0208523	0.216471	8.55333e-05	0.0189286		-0.0179235	0.00105851
IWA0787	3B/62,3	0.843516	0.232588	0	0.161722	0		-0.0130064	0.184257	0.00064044	0.0251571		-0.0114409	0.000151678
IWA0790	1B/21,6	0.96197	0.0702074	0	0.98378	0		-0.0342276	0.250371	0.0298236	0.165886		-0.0243782	0.00324162
IWA0795	NA	0.601933	0.284769	0	0.388749	0		0.0116401	0.188286	0.000215945	0.0149429		0.0276934	0.00101779
IWA0796	7A/40,9	0.640274	0.297447	0	0.0710813	0		-0.000201435	0.1564	0.000545038	0.0225143		0.00637625	-0.000828049
IWA0797	7A/40,9	0.36409	0.00352055	0.14	0.0412969	0.01		-0.0130204	0.1801	-0.00175885	0.0383571		-0.0264387	-0.00451301
IWA0798	7A/40,9	0.36409	0.00352055	0.14	0.0412969	0.01		-0.015155	0.209586	-0.0016559	0.0383714		-0.0264387	-0.00451301
IWA0799	NA	0.545511	0.597444	0	0.512238	0		-0.007655	0.184414	0.000347066	0.0159286		-0.0148521	-7.1925e-05
IWA0810	7A/44,8	0.528055	0.945264	0	0.630562	0		0.00143134	0.163743	-5.75593e-05	0.0158857		-0.00608803	0.000176647
IWA0821	NA	0.163653	0.892198	0	0.218981	0		-0.000644328	0.175286	0.00126716	0.0431857		0.00220852	0.00323025
IWA0830	NA	0.311409	0.36461	0.02	0.0112382	0.03		0.00814171	0.177214	-0.00583889	0.0915571		0.0320643	-0.00304465
IWA0835	NA	0.621883	0.0113898	0.2	0.516029	0		0.0129757	0.179243	0.000562643	0.0210143		0.0556437	0.00105183
IWA0836	NA	0.241895	0.715514	0	0.025289	0		0.0056577	0.2072	0.00114808	0.0293714		0.00669553	0.00352585
IWA0850	NA	0.212282	0.531266	0	0.25554	0		-0.000394803	0.168314	-0.00115289	0.0306		-0.00553745	-0.00380817
IWA0855	3A/55,3	0.230985	0.0715061	0.01	0.488622	0		0.0262878	0.238843	-0.00505334	0.0617286		0.0274424	-0.00267436
IWA0868	5B/0	0.0489401	0.202361	0	0.923413	0		0.00218624	0.160886	-0.000195202	0.0406714		0.00506561	-0.000737504
IWA0881	NA	0.764963	0.109983	0	0.685619	0		-0.00768899	0.172971	-0.000278515	0.0212714		-0.02001	-0.00254621
IWA0887	NA	0.230362	0.153078	0	0.602774	0		-0.00170241	0.172243	-0.000415488	0.0292429		-0.00603778	-0.00239233
IWA0890	NA	0.163965	0.960526	0	0.836148	0		0.00117036	0.163743	-0.00162583	0.0487714		-5.92129e-05	-0.00321779
IWA0899	NA	0.0760599	0.212481	0.04	0.795578	0		0.0181394	0.211243	0.000332532	0.0415286		0.0234341	0.00320956
IWA0901	2A/32,3	0.15586	0.531113	0	0.8322	0		-0.00489305	0.176929	0.000448685	0.0258		-0.00773892	-0.00114425
IWA0917	NA	0.48005	0.561603	0	0.0382512	0.01		0.00675832	0.1615	-0.000960069	0.0291571		0.00285042	-0.00469562
IWA0919	1B/53,2	0.529613	0.712692	0	0.549859	0		0.0181057	0.2032	0.000824818	0.0262		0.0150791	0.00159226
IWA0920	1B/53,2	0.455736	0.764422	0	0.621421	0		-0.00664526	0.160071	7.40101e-05	0.0126143		-0.00166764	-0.000667573
IWA0921	6B/4,5	0.321072	0.613596	0	0.581706	0		-0.00647241	0.164929	7.33133e-05	0.0132143		-0.0288271	-0.000666945
IWA0926	NA	0.452618	0.45624	0.01	0.549258	0		0.0431917	0.282271	-0.000195926	0.0146571		0.0348552	-0.00208733
IWA0927	NA	0.361284	0.688336	0	0.104279	0		-0.0223948	0.223129	0.00024538	0.0166571		-0.0216031	0.00173014
IWA0936	NA	0.200748	0.144676	0.01	0.00791578	0.09		0.0082165	0.1865	-0.00114175	0.0295143		0.0144025	-0.00311105
IWA0941	NA	0.816085	0.891903	0	0.424258	0		0.000789104	0.1781	0.0014849	0.0428143		-0.00485316	-0.000574348
IWA0952	5B/39,8	0.60318	4.49577e-08	0.99	0.0479026	0.02		0.0251486	0.251857	-0.00703175	0.1023		0.0668238	-0.00388986
IWA0954	NA	0.738778	0.371758	0	0.676496	0		-0.00263303	0.178186	-0.000136605	0.0173714		0.00770227	-0.00253746
IWA0971	NA	0.0414589	0.190899	0.05	0.873429	0		0.0057165	0.194557	-0.000857787	0.0509714		0.00945387	0.00130431
IWA0989	NA	0.643392	0.41812	0	0.130551	0.02		-0.00139811	0.1482	-0.00452084	0.0830143		0.00760414	-0.00724543
IWA1000	6A/65,8	0.307357	0.0626443	0	0.398267	0		-0.0179356	0.202257	8.88006e-05	0.0167714		-0.0344395	-0.00238121
IWA1005	NA	0.759975	0.0855155	0.01	0.390503	0		-0.00858378	0.171	0.00393862	0.0603857		-0.0253891	0.00672827
IWA1006	NA	0.536783	0.548139	0	0.01508	0.06		-0.0123481	0.2022	0.00156708	0.0343571		-0.0111253	0.0031086
IWA1007	4B/25,3	0.580112	0.0672187	0.02	0.561407	0.01		-0.0268792	0.249371	-0.00044086	0.0197857		-0.0257465	-0.000472977
IWA1010	NA	0.310786	0.768679	0	0.679757	0		0.00794258	0.170471	0.000516702	0.0196857		0.0203933	0.000325297
IWA1017	NA	0.0894638	0.447791	0	0.509973	0		0.00296801	0.162643	0.000239517	0.0325714		0.00513416	0.000511287
IWA1019	NA	0.106297	0.00309908	0.29	0.945202	0		0.0537229	0.305914	0.00155526	0.0419143		0.0482582	0.00428606
IWA1028	NA	0.839464	0.904266	0	0.839356	0		0.0104175	0.171186	-0.000148871	0.0210286		0.00857999	-0.00033485
IWA1031	NA	0.625935	0.979292	0	0.568397	0		-0.00115035	0.150057	8.83136e-06	0.0143286		0.002065	0.000307713
IWA1032	NA	0.363155	0.332651	0	0.506392	0		0.0096854	0.189514	4.27893e-05	0.0141		0.0147699	0.00071831
IWA1040	2B/53,9	0.32606	0.0831564	0.13	0.0514429	0.01		0.0373401	0.287529	-0.000757125	0.0252714		0.0495991	9.66072e-05
IWA1045	NA	0.338217	0.581201	0.01	0.701088	0		-0.0029242	0.158586	7.79526e-05	0.0136571		-0.0188339	-0.0011942
IWA1059	2B/41,9	0.0448878	0.903682	0	0.996939	0		-0.00145682	0.186071	-0.000643106	0.0418571		0.00198152	-0.000970736
IWA1062	NA	0.822943	0.804593	0	0.798478	0		0.0164332	0.198771	-0.00187964	0.0389571		0.0112437	-0.00263046
IWA1066	NA	0.705736	0.0705474	0.04	0.0338989	0.02		0.0195899	0.201414	0.0177607	0.128343		0.0354076	0.00144889
IWA1067	NA	0.669888	0.00637713	0.06	0.975693	0		0.043944	0.2775	-0.0224331	0.170414		0.0410697	-0.00401483
IWA1069	1B/48,1	0.945761	0.690881	0	0.762445	0		-0.000534805	0.178243	0.00358334	0.0533571		-0.00856272	0.00187489
IWA1081	NA	0.805175	0.572436	0	0.0933535	0.01		0.011481	0.1876	0.000580341	0.0265571		0.00418745	0.00217359
IWA1086	NA	0.262469	0.129415	0	0.927475	0		0.0117295	0.178043	-0.000111065	0.0207571		0.0251669	-0.000793418
IWA1090	NA	0.639339	0.907419	0	0.318789	0		-0.0070946	0.165757	8.70862e-05	0.0133286		-0.00618542	-0.000414965
IWA1091	7B/65,1	0.691397	0.549656	0.01	0.796452	0		0.00421918	0.166286	-0.000210776	0.0156429		0.0184404	-0.000878359
IWA1103	NA	0.830736	0.579682	0	0.896278	0		0.00285706	0.186414	-0.000753277	0.0300286		0.00463937	-0.00152654
IWA1105	NA	0.290524	0.278695	0	0.210797	0		0.0419964	0.275029	-0.000422467	0.0319429		0.0268899	0.00140117
IWA1107	2D/8,2	0.341022	0.555992	0	0.276991	0		-0.00208171	0.1616	-0.0015969	0.0386571		0.0107734	-0.00469214
IWA1109	NA	0.860349	0.228837	0.01	0.515378	0		-0.00351824	0.182543	0.0258751	0.157814		-0.0255109	0.0053152
IWA1110	7A/44,8	0.490337	0.773871	0	0.0383586	0.01		-0.00349043	0.154757	0.00145398	0.0377143		-0.0112869	0.00361137
IWA1111	7A/44,8	0.483479	0.581796	0	0.0521991	0.01		-0.00412509	0.1727	0.00137026	0.0359714		-0.0147878	0.00321491
IWA1113	4B/21,6	0.464152	0.32446	0	0.00162897	0.03		0.0144804	0.191814	0.00711536	0.124929		0.026425	0.00651036
IWA1118	NA	0.953242	0.417049	0.01	0.600497	0		0.00250311	0.175243	0.00296127	0.0536429		0.0103532	-0.000259951
IWA1119	NA	0.0427057	0.331319	0.03	0.550659	0		-0.00709197	0.1701	0.00585277	0.0651857		-0.0112851	3.86619e-05
IWA1137	NA	0.465087	0.200906	0	0.730113	0		0.0139173	0.195486	0.00157528	0.0388286		0.0231776	0.00333419
IWA1141	NA	0.0392768	0.661684	0	0.428682	0		-0.00716734	0.1717	-0.0117909	0.0905571		-0.00540908	-0.00233386
IWA1155	5B/23,5	0.78086	0.840524	0	0.00346894	0.03		0.0115305	0.215	0.00166676	0.0380714		0.00994754	0.00268372
IWA1170	NA	0.483791	0.704942	0	0.582734	0		0.000400472	0.1648	0.000597196	0.0220857		-0.00293652	0.00186738
IWA1187	NA	0.808915	0.0315806	0.09	0.983203	0		0.000866678	0.179229	0.000403017	0.0237857		0.00182219	-0.000345699
IWA1192	1D/28,4	0.26808	0.88444	0.01	0.00338757	0.06		0.00268345	0.1661	-0.0226423	0.256214		0.0212887	-0.0039561
IWA1194	NA	0.490648	0.883122	0	0.545858	0		0.00532018	0.184829	0.000190186	0.0143286		0.0202311	0.0011438
IWA1221	NA	0.307045	0.364959	0.02	0.0109793	0.03		0.0101478	0.195514	-0.00726169	0.1094		0.0327144	-0.00308084
IWA1223	NA	0.125	0.888152	0	0.752979	0		0.00154358	0.1673	-0.000608696	0.0345143		0.00445404	-0.000843049
IWA1231	NA	0.744701	0.931048	0	0.373866	0		0.012455	0.175186	-0.000698761	0.0241714		0.0110086	-0.000171153
IWA1236	NA	0.384975	0.080606	0.09	0.000184808	0.11		0.0161443	0.186329	-0.0189373	0.256314		0.0411187	-0.00608752
IWA1241	NA	0.0673317	0.829063	0	0.749669	0		-0.00618202	0.194286	-0.000241415	0.0375571		0.000674443	0.000582955
IWA1251	6B/30,5	0.256234	0.305137	0.01	0.44667	0		-0.00234766	0.1732	0.00019507	0.0166571		-0.0127691	0.00090262
IWA1253	NA	0.171446	0.368037	0	0.020021	0.07		0.00493963	0.168329	-0.0167572	0.176157		-0.00137891	-0.00484635
IWA1256	2A/32,6	0.587594	0.494983	0	0.159359	0		0.0166106	0.199314	0.00127596	0.0338857		0.023434	0.00352679
IWA1265	NA	0.817332	0.271022	0	0.61758	0		0.00439908	0.190229	0.000273962	0.0245429		0.008514	-8.42137e-05
IWA1270	3A/0	0.322007	0.611478	0	0.103184	0		-0.00187332	0.184843	-0.00271678	0.0545714		-0.014149	-0.0076415
IWA1278	NA	0.953242	0.937605	0	0.468492	0		0.00101351	0.188514	-0.0144651	0.1032		0.0023831	-0.00167545
IWA1298	7B/42,1	0.455112	0.997121	0	0.627086	0		-0.021999	0.214671	0.000280691	0.0170571		-0.0279398	0.00202139
IWA1316	NA	0.925187	0.422015	0	0.824616	0		0.00152188	0.150843	0.00752289	0.0725857		0.00469285	0.00130701
IWA1320	4A/32,3	0.0355362	0.984094	0	0.657049	0		-0.0152842	0.209986	0.0012357	0.0490857		-0.00755251	-0.000839823
IWA1323	7D/22,1	0.779925	0.270235	0	0.57596	0		0.0191325	0.2139	-7.69149e-05	0.0173857		0.0185948	-0.000599769
IWA1335	NA	0.582918	0.652234	0	0.978304	0		-0.00506431	0.1649	-0.000104602	0.0137714		-0.0145189	-0.00165308
IWA1339	NA	0.426122	0.447292	0	0.0489351	0.01		0.000308271	0.158643	-0.00101813	0.0295		-0.00799491	-0.00384445
IWA1343	NA	0.367207	0.422955	0	0.742522	0		-0.0055968	0.165043	-0.000320619	0.0170286		-0.00672646	-0.00104843
IWA1346	7B/37,8	0.129676	0.150431	0	0.233789	0		-0.00749357	0.179729	-0.000523312	0.0259714		-0.00923781	-0.00133472
IWA1350	2A/72,5	0.466334	0.229241	0	0.830058	0		0.011291	0.189	0.000329834	0.0174429		0.0280369	0.00234277
IWA1359	NA	0.956359	0.181086	0.02	0.81021	0		-0.0236805	0.210257	0.00781198	0.0738857		-0.0189935	0.00116445
IWA1367	NA	0.347257	0.511016	0	0.835603	0		0.00374609	0.142543	1.36894e-05	0.0134286		0.0156684	0.000104393
IWA1369	NA	0.194202	0.363093	0	0.674289	0		0.0175179	0.201943	0.000248382	0.0259286		0.011744	-0.000725603
IWA1370	NA	0.167082	0.0293159	0.04	0.409011	0		-0.0209692	0.222757	-0.000811367	0.0271286		-0.01497	-0.00186047
IWA1371	NA	0.830736	0.579682	0	0.896278	0		0.00224287	0.1853	-0.000898697	0.0304714		0.00463937	-0.00152654
IWA1382	4B/23,1	0.0386534	0.635636	0	0.319032	0		-0.00259126	0.1906	-0.00413214	0.0558429		4.70505e-05	-0.00105053
IWA1383	NA	0.465087	0.875863	0	0.140758	0		0.00113752	0.166357	0.00085379	0.0270571		-0.000630623	0.00309393
IWA1384	NA	0.353803	0.706755	0	0.109637	0		0.00231267	0.1627	-0.00123424	0.0331286		0.0108233	-0.00548309
IWA1389	NA	0.0545511	0.00660455	0.05	0.0700881	0		-0.077842	0.365643	-0.0312612	0.178414		-0.0375686	-0.00495863
IWA1398	NA	0.862219	0.0853094	0.02	0.928298	0		-0.0107208	0.191943	-0.000676879	0.0255		-0.0300197	0.00163448
IWA1410	NA	0.819825	0.303128	0.01	0.996055	0		0.00110635	0.1749	-0.000236151	0.0341857		0.0110979	-0.00110864
IWA1413	2B/0,3	0.258728	0.0687933	0.02	0.0105967	0.04		0.0197525	0.219843	0.0234201	0.271629		0.0305617	0.00653959
IWA1416	3B/28	0.117207	0.23184	0.01	0.831869	0		0.0027477	0.182057	0.00304386	0.0522857		0.0151825	0.00447248
IWA1417	3B/28	0.13217	0.54477	0	0.66137	0		-0.00156492	0.177414	0.00251499	0.0503429		0.00701441	0.00341289
IWA1419	7B/32,1	0.754988	0.599031	0	0.00570617	0.02		0.00294913	0.1809	0.00367379	0.0739		-0.0140681	0.00487943
IWA1421	NA	0.569825	0.557294	0.01	0.213411	0.01		-0.00692681	0.165457	-0.00474494	0.0888857		-0.0113327	-0.00615234
IWA1423	NA	0.153055	0.00878403	0.1	0.41655	0		0.0843585	0.352714	0.00145572	0.0372143		0.0339156	0.00147826
IWA1449	3B/32,1	0.150249	0.536847	0	0.658938	0		0.00819721	0.183557	-0.000329642	0.0241571		0.0154159	0.00103974
IWA1457	3A/95,2	0.699813	0.948739	0.01	0.90338	0		0.000423651	0.155286	4.15035e-05	0.0183857		0.0105136	-0.00216117
IWA1458	NA	0.0985037	0.325712	0	0.986251	0		0.00825982	0.187171	-0.000716432	0.0381429		0.00640413	-0.00165118
IWA1459	3B/27,6	0.692643	0.909705	0	0.268993	0		0.00440119	0.168	0.00072367	0.0314143		0.00764746	-0.00253322
IWA1474	NA	0.386845	0.73776	0	0.916324	0		-0.00542545	0.174586	0.000145148	0.0141714		-0.0145447	-0.000576775
IWA1495	6B/2,4	0.218204	0.995913	0.02	0.78657	0		-0.00651041	0.158071	0.000309505	0.0193714		-0.0286609	-0.00132777
IWA1496	NA	0.165212	0.157016	0.01	0.70933	0		0.0153752	0.2076	0.000482839	0.0275		0.0129439	-0.000465529
IWA1498	NA	0.969451	0.0106568	0.13	0.551143	0		-0.0244345	0.2302	-0.0028351	0.0538286		-0.0263758	0.00315264
IWA1501	NA	0.412406	0.561313	0	0.739466	0		-0.0123661	0.197	-0.000140995	0.0139571		-0.0166047	-0.00179854
IWA1502	7A/44,8	0.260287	0.726388	0	0.168871	0		-0.00950618	0.1683	-0.00109307	0.0295286		-0.0141517	-0.00296256
IWA1510	NA	0.366272	0.410897	0	0.130881	0.01		0.00386399	0.157414	-0.000293961	0.0164286		0.0159439	-0.00300636
IWA1512	NA	0.830424	0.793646	0.01	0.191527	0.01		-0.0106213	0.187843	0.00159049	0.0363143		-0.0090255	5.62446e-06
IWA1521	NA	0.479115	0.14611	0.08	0.718287	0		0.0123201	0.1719	-0.000255337	0.0161286		0.0391793	-0.00230816
IWA1523	6A/14,2	0.187032	0.000251833	0.11	0.919356	0		-0.0371497	0.264014	-0.00060207	0.0239714		-0.0213395	-0.00132743
IWA1525	7B/0	0.829489	0.00540129	0.06	0.508446	0.03		0.0438296	0.280514	-0.00208403	0.0404143		0.0471986	-0.0045052
IWA1541	3B/37,2	0.0732544	0.621556	0	0.877281	0		-0.00639393	0.200471	-0.000809015	0.0319429		-0.00539375	-0.000672915
IWA1546	NA	0.49096	0.850189	0	0.0602331	0.02		0.0225089	0.2127	-0.00248208	0.0540571		0.0347488	-0.00664277
IWA1564	NA	0.805175	0.0510954	0.06	0.0118135	0.01		0.0157082	0.199029	-0.141637	0.935043		0.0342724	-0.00801416
IWA1569	NA	0.947007	0.231151	0	0.634406	0		-0.00878368	0.1867	0.000566913	0.0392286		-0.0213678	0.00148942
IWA1572	NA	0.0561097	0.58424	0.01	0.461226	0		0.00262531	0.161614	0.445456	0.971157		0.0220284	0.00539419
IWA1584	NA	0.254676	0.625725	0	0.229117	0		0.00706065	0.181543	0.000430603	0.0205571		0.0134108	0.00226803
IWA1587	NA	0.0794888	0.0981378	0.01	0.233216	0		-0.0158743	0.204929	0.00240152	0.0423571		-0.0195137	0.000675099
IWA1590	NA	0.541771	0.998276	0	0.675575	0		0.00243658	0.148457	-6.08183e-05	0.0128286		-0.00120691	9.23983e-05
IWA1598	3B/36	0.957606	0.205287	0	0.920326	0		0.00537174	0.189514	-3.1376e-05	0.0443571		0.00955822	-0.000752393
IWA1603	NA	0.377182	0.598975	0	0.0278466	0		-0.000562475	0.158614	0.00255041	0.0532571		-0.00872342	0.00388372
IWA1607	NA	0.738155	0.192908	0	0.88886	0		-0.0200469	0.204	-0.000155244	0.0205571		-0.0147928	0.000460838
IWA1619	NA	0.953242	0.417049	0.01	0.600497	0		0.00696847	0.171571	0.00362203	0.0533429		0.0103532	-0.000259951
IWA1621	NA	0.836035	0.325189	0	0.895022	0		-0.013153	0.2047	-0.000106606	0.0213571		-0.0150509	0.00078456
IWA1634	NA	0.297382	0.0113924	0.08	0.0385075	0.02		-0.0579256	0.309557	0.00213269	0.0405714		-0.0419218	0.00147386
IWA1635	4A/74	0.696072	0.040714	0.02	0.044352	0.02		0.0310302	0.246386	0.00334913	0.0505		0.0339805	0.00206299
IWA1644	NA	0.753741	0.312479	0	0.654605	0		-0.0141261	0.214371	-0.000135854	0.0171714		-0.0269763	-0.000736409
IWA1657	6B/25,7	0.370012	0.101877	0	0.0328611	0		-0.0112525	0.1785	0.00204107	0.0435429		-0.0101093	0.00462533
IWA1658	NA	0.462594	0.0638309	0	0.941638	0		-0.0123953	0.182943	-1.81417e-05	0.0139286		-0.0204867	-0.00238906
IWA1671	6A/32,7	0.816085	0.745216	0	0.379801	0.04		-0.000246045	0.1624	-0.000546483	0.0314857		-0.00218227	-0.00213894
IWA1685	5A/13,6	0.740025	0.795927	0	0.469682	0		0.00300713	0.152757	0.000485933	0.0206714		0.00926426	0.00168284
IWA1704	NA	0.823566	0.887819	0.01	0.533021	0		-0.00302239	0.174657	0.000970025	0.0309286		-0.0109591	0.00176544
IWA1710	NA	0.29894	0.753125	0	0.193005	0		0.0113892	0.171729	-0.00679177	0.102557		0.0213981	-0.00466131
IWA1718	NA	0.639027	0.449487	0	0.166365	0		0.0180683	0.215443	-0.00029444	0.0180857		0.0186373	-0.0036901
IWA1720	4A/42,4	0.67394	0.250391	0	0.980289	0		-0.0253624	0.238686	-0.000457639	0.0200857		-0.0320246	-0.00238515
IWA1721	NA	0.422693	0.472703	0	0.172186	0		-0.00652154	0.169586	0.00052923	0.0199		-0.0111109	0.00215448
IWA1729	NA	0.805798	0.553532	0	0.7819	0		-0.00204364	0.1607	-0.00117514	0.0328286		-0.00624883	-0.00291097
IWA1732	3B/37,8	0.0377182	0.389121	0	0.878711	0		-0.00500324	0.168657	-0.00368758	0.0523571		-0.0075108	-0.00143383
IWA1736	NA	0.459165	0.531483	0	0.135047	0.01		-0.0134214	0.1888	0.000712293	0.0253		-0.0100371	0.00125191
IWA1737	NA	0.53616	0.632452	0	0.220067	0		0.0176329	0.202157	0.000124788	0.0169		0.0208412	7.29771e-05
IWA1738	NA	0.46384	0.632452	0	0.220067	0		-0.00763913	0.188	0.0004397	0.02		-0.0138739	0.000687394
IWA1745	NA	0.216958	0.733179	0	0.523873	0		-0.00702156	0.163957	-0.000615771	0.0227714		-0.00640226	-0.00245329
IWA1749	6A/5,5	0.238778	0.152609	0.02	7.38446e-07	0.36		0.00912207	0.168171	0.107175	0.867414		0.0274044	0.0103358
IWA1768	NA	0.766209	0.00607874	0.04	0.00339819	0.03		0.0798886	0.395786	0.00178911	0.0394429		0.0555719	0.0010008
IWA1771	NA	0.763092	0.180496	0	0.64409	0		0.0069942	0.196643	-0.000216203	0.0250714		0.0105713	-0.000700386
IWA1791	1B/58,9	0.460723	0.514223	0	0.138922	0		-0.0022092	0.147214	-0.000562592	0.0216429		-0.00374522	-0.00390976
IWA1805	NA	0.674875	0.546863	0	0.00225644	0.08		-0.00619966	0.1509	-0.029455	0.357429		-0.00193002	-0.00805462
IWA1816	6B/43,5	0.412406	0.118119	0.01	0.0903462	0.01		0.0248325	0.229829	0.0014477	0.0374714		0.04514	0.00389948
IWA1827	3B/28	0.90399	0.678082	0	0.710871	0		-0.0114086	0.199371	0.00302	0.0511714		-0.00900363	-4.86963e-05
IWA1831	3A/36,6	0.106297	0.823124	0	0.70719	0		-0.00179376	0.177471	-0.0136383	0.114229		0.00714206	-0.000555299
IWA1834	7A/42,1	0.108791	0.588573	0	0.994027	0		-0.00141966	0.156614	-0.00229182	0.0414429		0.00712076	-0.000610406
IWA1855	2D/9,4	0.32419	0.268194	0.01	0.564435	0		0.00183965	0.141529	0.000886245	0.0267143		0.00826885	0.00326126
IWA1869	NA	0.393703	0.230611	0.04	0.551385	0		0.0123642	0.191643	0.000655119	0.0230286		0.0231437	0.00395555
IWA1874	NA	0.452307	0.899536	0	0.57653	0		-0.0229696	0.222614	0.000242635	0.0158429		-0.022479	0.00139382
IWA1879	3A/48,5	0.923317	0.115917	0.01	0.297668	0		0.0276139	0.231529	4.10951e-05	0.0371429		0.0147928	0.00108674
IWA1882	NA	0.0897756	0.198892	0.01	0.827281	0		0.00894051	0.192671	0.00108468	0.0352857		0.0197443	0.00192337
IWA1883	NA	0.235973	0.0223777	0.16	0.735622	0		0.0500845	0.312786	0.000301053	0.0174429		0.0391547	0.000657051
IWA1885	1B/18,3	0.880611	0.401487	0	0.116597	0		-0.00896108	0.2049	0.0034385	0.0521857		-0.0223554	0.0052941
IWA1890	NA	0.228803	0.807197	0	0.871468	0		0.00991346	0.188043	-0.000280282	0.0188857		0.0123343	0.000529457
IWA1892	3A/48,5	0.183915	0.832371	0	0.430293	0		-0.00240943	0.167314	-0.0010361	0.0289286		-0.0122744	-0.0016383
IWA1894	NA	0.0604738	0.225712	0.01	0.883938	0		-0.0146626	0.1978	-0.0036473	0.0549143		-0.0173173	-0.0024479
IWA1900	NA	0.687656	0.57349	0.01	0.796553	0		-0.056418	0.343157	0.000130543	0.0158429		-0.0417775	0.0018592
IWA1907	6B/25,1	0.857855	0.861055	0	0.0971585	0		0.00571979	0.1891	-0.00203053	0.0399429		0.00193063	-0.00166999
IWA1908	NA	0.757481	0.521567	0	0.581295	0		-0.00267631	0.180214	0.000576346	0.0251571		-0.00525525	0.000253268
IWA1911	NA	0.818579	0.920843	0	0.420998	0		0.00259309	0.178629	0.000625732	0.0415857		0.000146809	-0.000627704
IWA1916	NA	0.393703	0.55225	0	0.0334118	0.01		0.00968335	0.167757	0.00235691	0.0496714		0.00708754	0.00461333
IWA1923	NA	0.719763	0.172815	0.01	0.49112	0		0.0077736	0.209429	9.57882e-05	0.0157286		0.00919782	0.000303495
IWA1929	2B/23	0.0314838	0.63117	0	0.309564	0		0.00346908	0.161543	-0.00130806	0.0464286		0.00823122	0.00143283
IWA1951	NA	0.348815	1.31836e-05	0.68	0.550577	0		-0.0825998	0.405571	-0.000663042	0.0226143		-0.0620618	-0.0028975
IWA1952	1A/40,3	0.802369	0.0977988	0.01	0.0557536	0		-0.0206626	0.213971	0.00349283	0.0518429		-0.0177865	0.000393898
IWA1959	NA	0.216958	0.617719	0	0.627704	0		0.00565315	0.153171	0.00434514	0.0645571		0.016828	0.00714809
IWA1961	NA	0.650561	0.800697	0.02	0.00138412	0.13		-0.0141966	0.189243	0.0108618	0.160129		-0.0133126	0.00567773
IWA1964	7B/32,1	0.758105	0.637642	0	0.00428707	0.02		-4.08476e-05	0.172514	0.00485915	0.0792429		-0.0131074	0.00488031
IWA1965	5B/22,3	0.749688	0.620495	0	0.485895	0		0.00935209	0.190557	-0.000588424	0.0248286		0.019772	-0.0026183
IWA1978	5A/7,3	0.302057	0.967567	0	0.68635	0		-0.018423	0.206986	-0.000140984	0.0166143		-0.0227537	-0.00214643
IWA1992	NA	0.872818	0.287011	0.03	0.886697	0		-0.016935	0.21	0.00179691	0.0379714		-0.0116712	0.00185408
IWA2018	6A/21,2	0.223192	0.132076	0.03	0.741392	0		-0.017097	0.209771	-0.00156543	0.0354429		-0.0107478	-0.00331317
IWA2021	NA	0.429551	0.512196	0	0.843422	0		0.0300453	0.255071	-5.13832e-06	0.0139		0.0287694	-0.000841178
IWA2023	3A/35,1	0.0358479	0.0266707	0	0.507548	0		0.0101969	0.203571	-0.00125856	0.0445		0.0198846	-0.000126801
IWA2028	NA	0.4548	0.233946	0	0.440296	0.01		0.0093669	0.188914	-0.000226178	0.0152143		0.012209	-0.00108256
IWA2029	NA	0.223504	0.617509	0	0.795358	0		0.00150559	0.158171	-0.00045283	0.0310143		-0.00408276	-0.00340639
IWA2032	NA	0.404925	0.0262454	0	0.00794337	0.11		0.0379999	0.276571	0.00279621	0.0592		0.03813	0.00575845
IWA2040	1B/29,3	0.707294	0.000592141	0.42	0.0247518	0		-0.141264	0.511129	0.0117515	0.159843		-0.0584799	0.00782538
IWA2042	NA	0.650873	0.0418387	0.01	0.0166833	0.01		0.0315132	0.2419	-0.00100512	0.0293714		0.0373656	-0.00558273
IWA2049	NA	0.138716	0.715673	0	0.631594	0		0.00455241	0.195871	7.57313e-05	0.0226143		0.00986563	0.000230459
IWA2062	NA	0.177369	0.0463525	0.04	0.153527	0		-0.0185306	0.228414	0.000727815	0.0293571		-0.0253132	-0.000821171
IWA2066	NA	0.966958	0.668615	0	0.329758	0		0.00144395	0.185	-0.00536101	0.0658571		0.0022925	-0.00201891
IWA2067	2A/29,9	0.561409	0.942081	0	0.435189	0		-0.00417304	0.149857	-0.000401718	0.0177429		-0.0189889	-0.00278838
IWA2074	3B/28	0.323878	0.989155	0	0.938531	0		-4.3881e-05	0.156443	0.00139057	0.0341143		-0.00249408	0.00282985
IWA2077	1B/62,1	0.906484	0.749084	0.01	0.647143	0		0.00394836	0.173857	0.000479002	0.0332286		0.002963	-0.000359014
IWA2090	6B/29,3	0.453242	0.000677118	0.68	0.904197	0.01		-0.108888	0.449814	4.14853e-05	0.0139429		-0.0555374	-0.000316813
IWA2108	NA	0.0330424	0.668615	0	0.329758	0		-0.00772222	0.185786	-0.00643891	0.0690714		-0.0022925	-0.00201891
IWA2109	6B/29,3	0.0860349	0.514417	0	0.647509	0		0.00259425	0.173314	0.010286	0.088		0.00791141	0.00192391
IWA2110	2B/15	0.93298	0.422322	0	0.863942	0		0.0175383	0.2171	0.0310404	0.179843		0.00188911	0.00475275
IWA2111	2B/15	0.928304	0.915359	0	0.363578	0		0.0137399	0.168543	0.0289388	0.166257		0.00188911	0.00475275
IWA2113	NA	0.151808	0.539646	0.02	0.206542	0.01		0.00381254	0.164414	0.00405767	0.0642857		0.0157395	0.00461421
IWA2114	5A/50,9	0.822631	0.483049	0	0.0495903	0.03		-0.0108361	0.195629	0.00322773	0.0562714		-0.0145517	0.004315
IWA2117	NA	0.305798	0.982334	0	0.947425	0		-0.00119252	0.1499	-0.000119477	0.0155		-0.00988287	-0.000798772
IWA2119	NA	0.741584	0.565254	0	0.209386	0		0.00618101	0.1613	0.00126984	0.0320857		0.016789	-0.00251285
IWA2121	NA	0.109414	0.461212	0	0.446576	0		-0.00447932	0.149429	-0.0033965	0.0509714		-0.0110781	0.000737438
IWA2125	NA	0.118142	0.299551	0	0.265684	0		0.00841626	0.191843	-0.000236716	0.0247		0.0126835	-0.000575261
IWA2136	NA	0.536471	0.997039	0	0.409859	0		-0.00685028	0.167343	-0.000180767	0.0142857		-0.0198158	-0.00241957
IWA2137	6A/14,2	0.558603	0.692032	0	0.533558	0		0.00248028	0.157486	-0.000190005	0.0144429		0.00541956	-0.00298693
IWA2142	NA	0.0738778	0.339153	0	0.427221	0		0.0234258	0.215371	0.0044759	0.0563143		0.0137313	0.000634793
IWA2143	5A/8,2	0.930798	0.798303	0	0.930277	0		-0.00824657	0.197171	0.00258022	0.0479714		-0.00415959	0.000207378
IWA2144	NA	0.0695137	0.318981	0	0.584898	0		0.00981221	0.190271	0.0029115	0.0505714		0.0137981	0.000600273
IWA2146	NA	0.069202	0.798303	0	0.930277	0		0.00727315	0.173871	0.00236256	0.0453143		0.00620157	-0.00015019
IWA2147	NA	0.252182	0.452434	0	0.0521578	0.04		0.0123044	0.181543	-0.00337897	0.0627429		0.0110319	-0.00470596
IWA2155	NA	0.659601	0.669299	0.01	0.00286953	0.11		-0.0020161	0.1845	0.00601375	0.102614		-0.0078382	0.00479802
IWA2163	NA	0.335723	0.00750975	0.14	0.0533319	0.01		-0.0195901	0.222229	0.000121585	0.0138		-0.049065	0.000428025
IWA2167	3B/37,2	0.533978	0.00234078	0.16	0.729427	0		-0.0278286	0.244214	-0.000826734	0.0265286		-0.0246422	-0.00290637
IWA2171	4B/23,5	0.546135	0.682673	0	0.324498	0.02		0.00252149	0.155314	-7.89822e-05	0.0136286		0.0105319	0.000635729
IWA2175	NA	0.253117	0.0426869	0.03	0.24659	0		0.0464774	0.3167	-0.000110408	0.016		0.0403486	0.000641574
IWA2187	NA	0.846322	0.0100016	0.11	0.342705	0		-0.0559895	0.297743	0.00151846	0.0379		-0.0257023	0.00113127
IWA2191	NA	0.116584	0.0506609	0.04	0.991961	0		-0.0197816	0.218643	-0.0809689	0.443286		-0.0299466	-0.0066655
IWA2192	NA	0.0919576	0.0832243	0	0.556089	0		-0.0309055	0.258657	-0.0158842	0.146743		-0.0182013	-0.0036236
IWA2193	7B/63,6	0.207606	0.291214	0.01	0.377484	0		-0.0159156	0.194071	-0.00212675	0.0466429		-0.0174618	-0.00416068
IWA2210	NA	0.0361596	0.247758	0	0.59375	0		-0.0139253	0.197729	-0.00459878	0.0598571		-0.0147129	-0.000638232
IWA2219	6B/25,1	0.590711	0.284994	0.02	0.999935	0		0.0320904	0.250271	-0.000222757	0.0144429		0.0362725	-0.00287164
IWA2244	6B/28,4	0.959476	0.442731	0	0.74561	0		-0.00621051	0.187729	0.00153012	0.0461286		-0.010377	0.00062363
IWA2249	NA	0.18298	0.0122428	0.16	0.5287	0		0.0466073	0.294886	-3.16236e-05	0.0240714		0.030163	0.00142731
IWA2254	NA	0.500935	0.331287	0	0.730063	0		-0.000701114	0.161986	0.000622636	0.0223286		0.0096675	0.00103571
IWA2261	2B/47	0.790835	0.0558477	0.02	0.0504537	0.01		-0.000212716	0.168	-0.00189029	0.0395286		0.0103045	-0.00526822
IWA2306	NA	0.0788653	0.993852	0	0.00523271	0.14		0.00729996	0.207414	-0.014243	0.1204		0.0153559	-0.00178459
IWA2314	1A/52,6	0.193579	0.989009	0	0.460494	0		0.00571292	0.179671	0.000728103	0.0248		-0.000205825	0.000231683
IWA2321	5B/87,6	0.645885	0.835483	0	0.924126	0		-0.000746776	0.151486	-0.00012851	0.0141286		-0.00609954	-0.000643492
IWA2324	NA	0.055798	0.030236	0.04	0.183397	0		-0.0286837	0.2423	-0.0105825	0.0882857		-0.024847	-0.00323289
IWA2328	NA	0.327618	0.0302312	0.02	0.348045	0		-0.0490103	0.305843	-0.000642333	0.0228857		-0.0463006	-0.00449336
IWA2336	5B/39,8	0.607855	1.78482e-07	0.98	0.0619237	0.01		0.0353882	0.236471	-0.0037214	0.0737571		0.062987	-0.00338847
IWA2343	NA	0.831047	0.0665798	0.02	0.428928	0		0.0178652	0.201729	-0.00250083	0.0464143		0.0295365	-0.00173385
IWA2345	1B/18	0.939838	2.47888e-05	0.7	0.931599	0		-0.201181	0.574143	0.177404	0.607086		-0.057278	0.00762949
IWA2352	NA	0.576995	0.0219698	0.05	0.712641	0.01		0.0792361	0.429429	-0.000441969	0.0186286		0.0531742	-0.00377781
IWA2353	7B/29,1	0.766521	0.824459	0	0.447128	0		0.00134152	0.168243	-0.000707756	0.0242857		0.00307483	-0.00417998
IWA2362	NA	0.299875	0.979424	0	0.982521	0		0.00348602	0.170086	0.000803765	0.0308714		0.0131554	0.00078396
IWA2363	5A/23	0.769327	0.929901	0	0.352478	0		0.00518854	0.161486	0.000548171	0.0216		-3.20662e-05	0.00347433
IWA2366	NA	0.150561	0.214276	0.01	0.377727	0		0.0246337	0.2289	0.00276337	0.0509286		0.0171517	0.000882202
IWA2378	NA	0.886534	0.1498	0	0.972834	0		0.00686394	0.1985	-0.00145565	0.0354143		0.0222394	-0.00247448
IWA2385	NA	0.60692	0.0440299	0	0.378898	0		-0.00443576	0.172	-0.00196195	0.0438286		-0.00567269	-0.00478799
IWA2389	7B/64,2	0.0663965	0.807018	0.02	0.593473	0		-0.00417429	0.184329	-0.00414022	0.0584429		-0.0104852	-0.00266101
IWA2396	NA	0.808915	0.348925	0	0.940884	0		-0.000171176	0.150014	-0.000545634	0.0240714		-0.0143241	-0.0016158
IWA2407	NA	0.80798	0.0767844	0.02	0.939525	0		-0.00981385	0.200214	0.000273708	0.0332571		-0.0285678	0.00102052
IWA2409	3B/27,4	0.687344	0.666129	0	0.613683	0		-0.00344515	0.1927	0.0104071	0.109029		2.79793e-05	-0.000726122
IWA2410	NA	0.236908	0.180496	0	0.64409	0		-0.0109029	0.203157	-0.000280548	0.0264		-0.0105713	-0.000700386
IWA2411	NA	0.258105	0.00490658	0.05	0.957348	0		0.00141457	0.145386	-0.00272965	0.0531		0.0091258	-0.00458305
IWA2418	NA	0.0879052	0.035952	0.12	0.755012	0		-0.0418537	0.276771	-0.00322926	0.0594286		-0.0282007	-0.00219384
IWA2419	NA	0.4548	0.382251	0	0.679986	0		0.00529739	0.180186	-0.000275249	0.0183429		0.00795297	-0.000462394
IWA2420	NA	0.4548	0.382251	0	0.679986	0		1.35741e-05	0.165229	-0.000533723	0.0209571		0.00795297	-0.000462394
IWA2421	NA	0.965399	0.0345322	0.1	0.701589	0		-0.0278559	0.214571	-0.00278968	0.0509286		-0.024888	0.00306249
IWA2431	6B/60,8	0.0458229	0.00726654	0.15	0.776362	0		-0.0276796	0.217071	-0.00513117	0.0594857		-0.0258918	-0.00291677
IWA2435	NA	0.306421	0.0648841	0.01	0.220019	0		-0.0176371	0.202629	-0.0111688	0.160257		-0.0313737	-0.00823208
IWA2451	NA	0.95106	0.132761	0	0.919456	0		0.0146361	0.199771	-0.00148501	0.0534857		0.0154871	-0.00188347
IWA2460	NA	0.300187	0.358511	0	0.574337	0		0.0138088	0.1878	-1.81107e-05	0.0148571		0.0167546	0.00117011
IWA2462	NA	0.129052	0.980375	0	0.490935	0		0.00185294	0.151157	-0.000720763	0.0278714		-0.0128609	-0.00136086
IWA2475	NA	0.408978	0.244096	0.11	0.783618	0		-0.0381188	0.2905	-0.000134535	0.0143286		-0.0490408	-0.000802531
IWA2479	NA	0.636845	0.350835	0	0.446588	0		0.0225711	0.224643	-0.000236359	0.0159857		0.0233552	-0.00120597
IWA2482	NA	0.499377	0.0233525	0.07	0.00521844	0		0.00846057	0.164014	0.00628444	0.113143		0.0268398	0.00514265
IWA2491	1A/49,7	0.717269	0.367336	0	0.980506	0		-0.00536595	0.175557	9.80598e-05	0.0163571		-0.0132892	0.000503864
IWA2492	3B/29,5	0.710411	0.0302513	0.06	0.000573548	0.09		0.00866972	0.167271	-0.0493582	0.460386		0.01352	-0.00861328
IWA2493	NA	0.110037	0.8855	0	0.493921	0		-0.00473535	0.167714	-0.000354682	0.0282857		-0.0224636	-0.00265582
IWA2506	NA	0.854115	0.0201293	0.08	0.0489623	0.01		-0.0788286	0.376571	-0.00119748	0.0329571		-0.0435202	0.000277478
IWA2507	NA	0.156172	0.0193218	0.05	0.253035	0		0.0453892	0.297857	-0.00039018	0.0232286		0.0396251	0.000693369
IWA2513	7A/26,7	0.322319	0.869051	0	0.00175077	0.09		0.0029204	0.166529	-0.0221843	0.283529		-0.00500984	-0.00802732
IWA2540	NA	0.342581	0.469854	0	0.795462	0		0.0256867	0.227729	0.000112885	0.0143714		0.0298564	-0.00026792
IWA2545	7D/0	0.530237	0.22102	0	0.748556	0		0.014717	0.1798	-0.000136807	0.0182857		0.0327785	-0.000621046
IWA2554	NA	0.939214	0.112646	0.06	0.986314	0		-0.0380581	0.251757	-0.000636212	0.0451714		-0.0221111	0.00195959
IWA2567	6A/67,6	0.706671	0.856151	0	0.601995	0		0.000425967	0.145871	-7.99338e-05	0.0153571		-0.00668779	0.000317628
IWA2569	NA	0.678304	0.00315032	0.14	0.485059	0		-0.0583027	0.323343	-0.000133422	0.0147143		-0.0383592	0.000358603
IWA2571	2B/26,6	0.141833	0.613121	0	0.341383	0		-0.00489953	0.183229	0.00150473	0.0353		0.00732734	0.00156527
IWA2578	NA	0.120948	0.00247261	0.08	0.982223	0		-0.0350945	0.267357	-0.000807344	0.0344714		-0.0362903	-0.00249832
IWA2580	6A/66,8	0.350998	0.415652	0	0.220752	0		0.00776201	0.173829	-0.000112222	0.0142429		0.0182116	-0.00156134
IWA2581	NA	0.695761	0.392227	0	0.484313	0		-0.00221346	0.1578	0.000170165	0.0152571		-0.0149649	0.000811914
IWA2582	NA	0.302993	0.766957	0	0.406501	0		0.00448714	0.149214	0.000235003	0.0159571		0.0149649	0.000811914
IWA2595	4B/8,7	0.118766	0.0766924	0.02	0.958637	0		0.0381571	0.267271	0.00127968	0.0328		0.0320004	0.00138499
IWA2619	NA	0.259975	0.115915	0	0.57087	0		0.0100971	0.185786	0.00193055	0.0408429		0.0169847	0.00210938
IWA2632	NA	0.0773067	0.994358	0.01	0.698917	0		0.0054715	0.180757	0.0819559	0.395571		0.00892244	0.00313509
IWA2634	5B/53	0.400561	0.683483	0.01	0.0426386	0.01		0.00141498	0.173929	-0.00135726	0.0395571		-0.0110051	-0.00419907
IWA2641	5A/68,8	0.804551	0.00798091	0.17	0.409931	0		-0.0247101	0.232129	0.000269729	0.0230714		-0.0431287	0.00270349
IWA2645	5A/68,8	0.195449	0.00798091	0.17	0.409931	0		0.0280966	0.251671	0.000371398	0.0228714		0.0431287	0.00270349
IWA2646	5A/68,8	0.266209	0.812434	0	0.166997	0		-0.00870487	0.173929	0.000942216	0.0271286		-0.0105494	0.00166596
IWA2651	1A/39,7	0.554239	0.657758	0.02	0.00618526	0.06		-0.0170972	0.195957	0.00421816	0.0799714		-0.0280433	0.00547936
IWA2659	5B/70,7	0.0695137	0.0221325	0.14	0.458359	0		0.0308268	0.246643	0.00988834	0.0879857		0.0312247	0.0022199
IWA2663	3B/28	0.0897756	0.968612	0	0.249167	0		-0.00631091	0.203886	0.0818414	0.345957		0.0031919	0.00546648
IWA2668	NA	0.86596	0.320367	0	0.21201	0		0.0235365	0.219886	0.00188496	0.0380143		0.0198813	0.001039
IWA2671	NA	0.06702	0.813887	0	0.235798	0		0.00288441	0.1867	0.00214212	0.0415286		-0.00309493	-0.000280847
IWA2672	NA	0.74283	0.444105	0	0.626064	0		-0.00831035	0.191529	-0.000594202	0.0231		-0.00772993	-0.000585362
IWA2674	2B/40,7	0.522756	0.951425	0.01	0.748481	0		0.0046109	0.148157	-0.000855422	0.0271571		0.0131895	-0.00317748
IWA2680	5B/20,2	0.487219	0.176321	0.01	0.153704	0.01		0.0112207	0.1849	0.00216821	0.0490857		0.0274292	0.00348794
IWA2681	NA	0.880299	0.0216027	0.02	0.0204896	0.01		0.0351658	0.270757	-0.122518	0.744329		0.0315308	-0.00719632
IWA2688	6A/25,7	0.779925	0.881422	0	0.831763	0		0.0224039	0.214829	-7.04837e-05	0.0178		0.00754534	-0.00111854
IWA2707	NA	0.763404	0.22154	0.01	0.0104375	0.02		-0.00758767	0.177171	-0.00948094	0.123729		-0.0167331	-0.00483622
IWA2717	NA	0.124688	0.306327	0	0.608766	0		-0.0126102	0.190571	-7.71948e-05	0.0275857		-0.00493495	-0.0012174
IWA2729	NA	0.783354	0.140371	0.1	0.23653	0		-0.00361363	0.158757	0.00125341	0.0313714		0.0271321	-0.0010685
IWA2758	NA	0.525561	0.0719005	0.08	0.792363	0		0.00761776	0.157857	-0.000145162	0.0144714		0.022546	-0.00206389
IWA2761	4A/61,5	0.867519	0.865625	0.01	0.861528	0		-0.0078714	0.182886	0.00163569	0.0385429		-0.0124637	-0.000417943
IWA2763	NA	0.055798	0.030236	0.04	0.183397	0		-0.0138392	0.199286	-0.0111102	0.0926		-0.024847	-0.00323289
IWA2767	NA	0.0386534	0.552384	0	0.461835	0		-0.00531032	0.206543	0.00353321	0.0529857		-0.00746897	0.00105936
IWA2775	NA	0.737843	0.439921	0	0.81395	0		-0.00937479	0.183214	-0.000172559	0.0164286		-0.00921626	-0.00125147
IWA2776	NA	0.737843	0.439921	0	0.81395	0		-0.00482169	0.151214	-0.000189314	0.0158		-0.00921626	-0.00125147
IWA2788	NA	0.810474	0.987902	0	0.70762	0		0.00135141	0.172443	-0.0059184	0.0632714		0.00415965	-0.00456679
IWA2790	NA	0.194202	0.553532	0	0.7819	0		-0.00164219	0.150629	-0.00232271	0.0394429		-0.00433273	-0.00386553
IWA2798	NA	0.504988	0.511305	0	0.41725	0		-0.0155498	0.189629	0.000140961	0.0144571		-0.0376386	0.00146481
IWA2800	NA	0.74283	0.444105	0	0.626064	0		-0.00968161	0.194214	-0.000418471	0.0229429		-0.00772993	-0.000585362
IWA2807	NA	0.65586	0.0475552	0.07	0.944073	0		0.0240871	0.232429	-4.30511e-06	0.0136429		0.0335482	-0.00107582
IWA2808	NA	0.809539	0.927439	0	0.0477301	0		0.000366713	0.2056	-0.0112935	0.115829		0.00632829	-0.00349249
IWA2812	6A/30,9	0.570761	0.869844	0	0.948031	0		-0.0090362	0.187786	3.25721e-05	0.0137714		-0.00294189	0.000373164
IWA2815	NA	0.105362	0.698793	0	0.306189	0		0.0159004	0.208657	0.000113305	0.0299		0.0119586	0.00200231
IWA2820	NA	0.793017	0.00918236	0.15	0.473134	0		-0.0360065	0.266543	0.00015901	0.0192429		-0.0302484	0.00139466
IWA2821	NA	0.145574	0.275712	0	0.917594	0		0.00446287	0.194486	-0.00347687	0.0543857		0.0148557	-0.00129464
IWA2824	NA	0.176434	0.687843	0	0.253233	0.11		-0.000564871	0.182957	-0.00439682	0.0669143		0.00567276	-0.00573995
IWA2825	7B/65,1	0.507793	0.766252	0	0.906159	0		0.00206451	0.145614	-0.000196014	0.0143429		0.0154107	-0.00300453
IWA2827	5B/71,6	0.80611	0.401321	0	0.222443	0		0.00487564	0.166786	0.000168844	0.0216286		0.0277892	-0.00154702
IWA2831	NA	0.165835	0.852822	0	0.818195	0		-0.00061203	0.213429	-0.00080474	0.0290857		0.00137843	-0.00144958
IWA2835	NA	0.173317	0.133858	0.02	0.554109	0		0.0157157	0.204143	-0.00382378	0.0612429		0.0156133	-0.00447602
IWA2837	NA	0.507793	0.56111	0	0.600427	0.01		0.0055784	0.164057	-0.000109619	0.0141714		-0.00120135	-0.00231888
IWA2838	NA	0.507793	0.56111	0	0.600427	0.01		0.00283654	0.164014	-5.18412e-05	0.0138571		-0.00120135	-0.00231888
IWA2846	2B/13,5	0.128429	0.0515443	0.01	0.460732	0		0.0588491	0.3456	0.00360623	0.0504714		0.0301263	-0.00124466
IWA2858	NA	0.158666	0.463844	0	0.110585	0.01		0.00980059	0.194157	0.00902384	0.108729		0.0180964	0.00502724
IWA2859	NA	0.156172	0.547285	0	0.151731	0.01		0.00859998	0.187529	0.00563255	0.0799857		0.0130964	0.00454363
IWA2862	NA	0.48909	0.0988664	0	0.147123	0		-0.0107967	0.191043	-0.00234932	0.0501714		-0.0185022	-0.00461464
IWA2872	NA	0.16116	0.0655847	0	0.760061	0		-0.00550552	0.173329	-0.0166056	0.150243		-0.00601799	-0.00125855
IWA2896	NA	0.05798	0.731155	0	0.393783	0		-0.00475303	0.176771	-0.0121886	0.105686		-0.00395865	-0.00270754
IWA2898	3A/31,3	0.836658	0.11934	0	0.662518	0		0.00635645	0.171829	0.0007278	0.0409286		0.0155218	0.000550526
IWA2901	NA	0.729738	0.014579	0.11	0.464887	0		-0.0102534	0.163443	0.000229462	0.0185		-0.0130154	0.0019123
IWA2910	NA	0.709165	0.268618	0	0.00788005	0.01		0.0234038	0.227229	0.00385334	0.0563857		0.0265472	0.00341257
IWA2916	NA	0.946072	0.396461	0	0.833542	0		-0.0224657	0.2316	0.00763392	0.0746		-0.0166309	0.00210344
IWA2923	NA	0.957294	0.0362574	0.18	0.239131	0		-0.0272628	0.224986	0.311831	0.708514		-0.0354767	0.00678987
IWA2924	2B/46,7	0.166771	0.966821	0	0.000263282	0.18		-0.00678257	0.172729	-0.170898	0.825186		-0.0147327	-0.00887593
IWA2928	1B/61,9	0.685786	0.0916037	0.01	0.000879035	0.05		-0.0152087	0.192029	-0.0301739	0.380214		-0.0302634	-0.00735831
IWA2947	5A/63	0.0464464	0.21917	0.02	0.841526	0		0.0221542	0.231086	-0.00567513	0.0628571		0.0126385	-0.00105301
IWA2958	NA	0.0816708	0.67984	0	0.459063	0		-0.00461029	0.158743	0.000238232	0.0423714		0.00451295	0.000461673
IWA2959	NA	0.435162	0.172525	0.02	0.0450992	0.01		0.0168178	0.204071	-7.79395e-06	0.0142286		0.0203611	0.000802446
IWA2963	4B/27,1	0.193579	0.0735414	0	0.484566	0		0.0291293	0.256786	-0.000891586	0.0278286		0.023466	-0.00104389
IWA2968	NA	0.898691	0.79819	0	0.16512	0		-0.0107768	0.195914	-0.011283	0.102386		-0.0153275	-0.00195526
IWA2973	NA	0.643392	0.4345	0.02	0.486764	0		-0.0173926	0.213014	0.000254906	0.0163		-0.00735028	0.000242973
IWA2974	4B/23,5	0.034601	0.349069	0	0.642241	0		0.0164686	0.206286	-0.00183547	0.0477		0.0065809	-0.000422175
IWA2978	NA	0.0383416	0.0428842	0.05	0.603095	0		0.0383618	0.242643	0.0619788	0.266014		0.0247479	0.0021646
IWA2989	NA	0.375312	0.738242	0	0.523602	0		0.00126692	0.150943	-0.000189	0.0150143		-0.00551763	-0.000290015
IWA2993	3A/2,9	0.142456	0.558466	0	0.223337	0.01		-0.000506162	0.169614	-0.029053	0.271329		0.00543417	-0.00521628
IWA2994	NA	0.815461	0.239566	0	0.289042	0		0.000375713	0.159114	0.00024877	0.0228286		-0.00130695	0.000698387
IWA2995	NA	0.434539	0.567435	0	0.0649124	0		0.0124041	0.178143	0.000883829	0.0266		0.0165837	0.00433671
IWA2997	7B/29,4	0.225062	0.413189	0	0.838455	0		0.0113586	0.194471	0.000658923	0.0231857		0.0139028	-0.000159947
IWA2998	NA	0.179551	0.813545	0	0.560318	0		-0.00443467	0.163429	0.000159148	0.0189857		-0.00981634	-0.00119616
IWA3001	3B/32,1	0.840711	0.317463	0	0.719568	0		-0.0132537	0.203543	0.000984574	0.0292857		-0.0216836	0.00297099
IWA3002	NA	0.403055	0.622527	0	0.42511	0		-0.00733069	0.159086	0.000686786	0.0226571		-0.0357415	0.00257607
IWA3008	5B/39,8	0.60505	0.001292	0.8	0.0572305	0.02		0.00509717	0.1986	-0.00913914	0.122114		0.0508019	-0.00408175
IWA3013	NA	0.528678	0.305482	0	0.277575	0		0.00581335	0.187086	-6.94439e-05	0.0184286		0.00624865	-7.68684e-05
IWA3025	5B/32,4	0.196384	0.412579	0	0.672607	0		0.00884417	0.170014	-0.000265524	0.0193286		0.00334906	-0.00208475
IWA3032	5B/16,9	0.163965	0.325189	0	0.895022	0		0.0103229	0.187657	-0.00020976	0.0221857		0.0150509	0.00078456
IWA3038	NA	0.274002	0.59203	0	0.116529	0.02		-0.00988972	0.177	0.00116159	0.0315		-0.0103071	0.00311995
IWA3039	NA	0.725998	0.59203	0	0.116529	0.02		0.0130263	0.1907	0.00121171	0.0326286		0.0103071	0.00311995
IWA3061	4A/66,6	0.723192	0.272786	0	0.447244	0		0.00577709	0.153843	9.69481e-05	0.0149857		0.00531017	0.00229089
IWA3099	NA	0.0885287	0.420054	0	0.376909	0		0.0136824	0.194614	0.000253295	0.0316		0.00950516	0.00179916
IWA3100	NA	0.0919576	0.727694	0	0.75465	0		0.0110528	0.207686	0.000982366	0.0323		0.0109585	0.00247542
IWA3108	NA	0.456671	0.62995	0	0.139013	0.01		-0.0187715	0.218829	0.000545084	0.0244429		-0.0150371	0.00102617
IWA3114	7B/29,1	0.599439	0.616945	0	0.636534	0		-0.000188952	0.153643	-8.03082e-05	0.0162714		0.00776654	-0.00344341
IWA3151	2A/37,1	0.483479	0.96714	0.01	0.99823	0		0.00588364	0.174371	-3.51046e-05	0.0116857		0.00942746	-0.000795068
IWA3161	NA	0.125935	0.0859708	0.1	0.702487	0		0.136914	0.504271	0.00199696	0.0389286		0.0403459	0.00382481
IWA3169	NA	0.107855	0.27334	0	0.646891	0		-0.00535304	0.174543	0.000413484	0.0329143		-0.00788523	-0.000791608
IWA3172	NA	0.092581	0.546451	0	0.557041	0		-0.00476445	0.196286	7.39744e-05	0.0341143		-0.00749903	0.000337293
IWA3175	NA	0.0894638	0.482888	0	0.451364	0		-0.0122197	0.181657	-0.00679292	0.0697571		-0.00750685	0.00089977
IWA3178	NA	0.681733	0.945657	0	0.727362	0		-0.00105024	0.130786	-0.000740091	0.0222143		0.00672552	-0.0037417
IWA3182	NA	0.465711	0.422827	0.01	0.523376	0		-0.00902451	0.186071	0.000510711	0.0215857		-0.0377829	0.00203534
IWA3185	NA	0.810786	0.98959	0	0.10898	0		0.0170049	0.193557	-0.0551978	0.493486		0.0298823	-0.00842502
IWA3191	NA	0.279925	0.0335361	0.07	0.37385	0		0.013766	0.208057	0.00118281	0.0312429		0.0116767	0.00438667
IWA3195	NA	0.249377	0.0352807	0.15	0.156375	0		-0.0339913	0.246586	-7.86726e-05	0.0179571		-0.0448418	-0.00113795
IWA3198	3A/35,4	0.935162	0.00538702	0.21	0.431971	0		-0.0597673	0.309657	0.00240989	0.0465714		-0.0390124	0.00382231
IWA3209	5B/22,3	0.743454	0.933043	0	0.844591	0		0.00490114	0.161214	-0.00133597	0.0298857		0.00884361	-0.00236647
IWA3235	2A/8,8	0.938591	0.0113406	0.08	0.626853	0		0.0382881	0.277371	0.00156659	0.0423571		0.0371118	0.00112866
IWA3244	3B/36	0.0860349	0.716773	0	0.555539	0		0.0106846	0.192586	-0.000917684	0.0333857		-0.00448634	-0.00150776
IWA3248	NA	0.666459	0.335136	0	0.532009	0		-0.00576465	0.159114	0.000647538	0.0239143		-0.0216223	0.000677264
IWA3252	2B/74,2	0.131858	0.191631	0.01	0.510095	0		-0.0256617	0.224671	-0.000356227	0.0221571		-0.0309014	-0.00192091
IWA3266	NA	0.348192	0.543448	0	0.381035	0		0.000440756	0.158729	-0.000389149	0.0179286		0.00346207	-0.00207404
IWA3275	NA	0.7952	0.27081	0	0.983177	0		-0.00888822	0.170086	-1.00903e-05	0.0165571		-0.0175523	0.00127431
IWA3278	NA	0.0327307	0.195189	0	0.999168	0		0.0437019	0.263	0.00417645	0.0571571		0.0159461	0.00016756
IWA3279	4B/13,6	0.964464	0.495804	0	0.994353	0		-0.0183298	0.2221	0.00287418	0.0509		-0.00815085	6.85414e-05
IWA3290	4B/40,9	0.93111	0.108027	0	0.859131	0		0.0321135	0.258229	2.27435e-05	0.0373857		0.0141853	-0.00239324
IWA3295	1B/18,6	0.0932045	0.512876	0	0.62197	0		-0.0096254	0.175	0.00175343	0.0382571		-0.00147023	0.00366239
IWA3304	3B/34,8	0.464776	0.626759	0.01	0.565859	0		0.0105227	0.191886	-9.29477e-05	0.0155571		0.0216291	0.000237351
IWA3305	3B/34,8	0.42581	0.447511	0.03	0.603364	0		0.0192998	0.211314	8.39467e-05	0.0147857		0.0325809	0.00112381
IWA3323	NA	0.289277	0.235508	0	0.0130105	0		-0.0120019	0.192271	-0.050868	0.5405		-0.0348909	-0.00845302
IWA3354	NA	0.258105	0.0952024	0.03	0.261916	0		-0.021636	0.212429	0.000336436	0.0198143		-0.0223127	0.000748552
IWA3377	NA	0.245948	0.909068	0	0.0355763	0.02		0.00503629	0.164257	-0.00139624	0.0330286		0.00806937	-0.00156287
IWA3378	NA	0.816708	0.982241	0	0.433195	0		-0.00257533	0.180486	0.000101957	0.0217429		0.00252989	0.000256277
IWA3422	4A/89,2	0.754988	0.255689	0.06	0.0475812	0.02		0.00378412	0.167429	0.000762771	0.0255714		0.0109151	0.00135407
IWA3423	NA	0.595075	0.215792	0	0.0499028	0.01		0.00589392	0.185114	-0.00106163	0.0304286		0.0112001	-0.00411535
IWA3427	NA	0.830736	0.579682	0	0.896278	0		0.00490237	0.1841	-0.000804581	0.0312571		0.00463937	-0.00152654
IWA3438	NA	0.65399	0.105018	0.01	0.036552	0		-0.0165454	0.209271	0.00199175	0.0416714		-0.0273511	0.00374499
IWA3448	NA	0.154302	0.610291	0	0.117155	0		0.0164855	0.188357	-0.0870532	0.426671		0.00963632	-0.00272521
IWA3451	NA	0.148691	0.686463	0	0.539596	0		0.00237746	0.180043	-0.000381988	0.0266571		0.00449085	-0.00228985
IWA3455	NA	0.501559	0.906968	0	0.466953	0		0.00204951	0.158829	-0.000865477	0.0246429		0.00938757	-0.0026953
IWA3457	5B/4,2	0.912095	0.00687738	0.18	0.128171	0		0.037949	0.2324	-0.00162768	0.0448143		0.0407532	-0.00204057
IWA3465	NA	0.927057	0.643892	0	0.470016	0		0.000196033	0.1743	0.00410056	0.0589429		0.000889153	-0.00102128
IWA3466	NA	0.0729426	0.643892	0	0.470016	0		-0.000107138	0.184229	0.00479308	0.0613857		-0.000889153	-0.00102128
IWA3472	NA	0.148691	0.686463	0	0.539596	0		0.000865384	0.191357	-0.000212391	0.0268286		0.00449085	-0.00228985
IWA3486	NA	0.957606	0.50057	0	0.545814	0		-0.000476835	0.185814	0.00913714	0.0785571		-0.000929804	0.000668663
IWA3488	NA	0.923317	0.956777	0	0.651316	0		0.00233513	0.173514	-0.00292278	0.0468429		0.00203797	-0.0010392
IWA3491	NA	0.918329	0.375036	0.03	0.925265	0		-0.00121545	0.199243	-0.000239806	0.0303		-0.000380572	-0.00134665
IWA3495	6A/26,6	0.961658	0.0327349	0.19	0.695273	0		-0.0755802	0.309686	0.00808989	0.0726714		-0.0288112	0.0038202
IWA3500	5B/65,9	0.284601	0.00725565	0.17	0.256512	0.01		0.0442598	0.2911	0.000557075	0.0216286		0.0492458	0.00211618
IWA3501	NA	0.57606	0.40368	0	0.157381	0		0.00440891	0.160343	0.000617438	0.0213429		0.00731093	0.00230343
IWA3518	NA	0.59601	0.643308	0	0.86335	0.02		-0.00242163	0.157671	-0.00136731	0.0346		-0.0072618	-0.000585459
IWA3519	NA	0.573878	0.135365	0.01	0.326208	0.02		-0.010694	0.180557	8.032e-05	0.0194		-0.023208	0.00175386
IWA3524	NA	0.0816708	0.67984	0	0.459063	0		0.00649033	0.201114	0.000540656	0.0404714		0.00451295	0.000461673
IWA3529	NA	0.846945	0.0623356	0.02	0.335153	0		-0.0222628	0.239786	0.00241085	0.0456714		-0.0171517	0.000882202
IWA3548	NA	0.814214	0.307601	0	0.267371	0		-0.0100897	0.1961	0.000135915	0.0213857		-0.0175647	0.000400034
IWA3560	NA	0.239713	0.628652	0	0.503776	0		0.00414346	0.150286	0.000506167	0.0209571		0.00197105	0.000610536
IWA3567	NA	0.397444	0.867312	0	0.407397	0		0.0032325	0.167029	-0.00071577	0.0244286		0.00532885	-0.0042335
IWA3574	NA	0.907419	0.546451	0	0.557041	0		0.00555258	0.198171	0.000152102	0.0314		0.00749903	0.000337293
IWA3584	NA	0.876247	0.852662	0	0.572741	0		-0.00449084	0.159586	0.00204591	0.0394571		-0.0040956	0.0030447
IWA3587	NA	0.890586	0.106932	0.01	0.801556	0		-0.0185275	0.2192	0.0131915	0.107014		-0.0306554	0.00483083
IWA3592	NA	0.488778	0.313919	0	0.336435	0		-0.0270219	0.233014	-0.00052019	0.0205143		-0.0323664	-0.00124042
IWA3593	NA	0.519015	0.892477	0	0.502496	0		0.0159931	0.195929	-0.000417785	0.0195		0.0186806	-0.00241307
IWA3624	NA	0.809539	0.927439	0	0.0477301	0		0.00264853	0.163657	-0.0108559	0.114057		0.00632829	-0.00349249
IWA3625	5A/33,3	0.0801122	0.9556	0	0.462316	0		-0.0162726	0.189429	-0.00719513	0.0702571		-0.00177098	-0.00273424
IWA3627	6A/1,5	0.502182	0.177838	0.02	0.630962	0		-0.0247356	0.227057	-0.000129209	0.0141857		-0.0300158	0.000656206
IWA3630	5B/23,5	0.59601	0.376854	0	0.0643619	0.02		0.00934751	0.189357	0.0020625	0.0470429		0.0143294	0.004626
IWA3645	NA	0.649314	0.818662	0	0.480749	0		0.0110608	0.184886	0.000426646	0.02		0.00593878	0.00247404
IWA3646	NA	0.652431	0.145304	0.01	0.35748	0		0.00133058	0.160571	0.000551471	0.0220143		-0.0100832	0.003524
IWA3652	NA	0.183915	0.952484	0	0.562426	0		-4.47631e-05	0.183986	0.000794303	0.042		0.00485316	-0.000574348
IWA3655	7B/32,1	0.254052	0.271176	0	0.00386249	0.02		0.0115074	0.196229	0.00443731	0.0769429		0.0228015	0.00448875
IWA3656	2B/41,9	0.959476	0.854936	0	0.708459	0		0.00248907	0.157157	-0.00315861	0.0514429		0.00579973	-0.00201123
IWA3665	NA	0.91303	0.927058	0	0.65934	0		0.00416143	0.184843	-0.00441836	0.0585857		0.00112888	-0.00190607
IWA3667	NA	0.716646	0.286787	0	0.471082	0		0.00419036	0.166629	-0.000421638	0.0199143		0.00806067	-0.00258524
IWA3677	NA	0.445137	0.369359	0	0.16238	0		-0.00544555	0.155086	0.000268878	0.0161		-0.0193848	0.00222679
IWA3679	NA	0.741895	0.0952024	0.03	0.261916	0		0.0189212	0.219286	0.000375786	0.0200571		0.0223127	0.000748552
IWA3693	NA	0.966646	0.333107	0.02	0.284974	0		-0.005845	0.197814	-0.0158639	0.104643		-0.00711654	-0.000762294
IWA3695	NA	0.333853	0.408071	0.01	0.16904	0		0.0138375	0.202057	-0.00205021	0.0431		0.0185297	-0.00325379
IWA3698	4A/66,6	0.751559	0.727842	0	0.841544	0		-0.00335899	0.163686	-0.000213721	0.0169		-0.0168071	-0.000229214
IWA3713	NA	0.133416	0.989974	0.01	0.343299	0.01		0.00614029	0.174929	0.00193105	0.0409714		0.0124814	0.000963692
IWA3725	3B/26,7	0.872506	0.152549	0	0.967306	0		-0.0270107	0.241643	0.00461641	0.0580143		-0.0286791	0.00132455
IWA3738	NA	0.0589152	0.293174	0.01	0.650934	0		0.00972948	0.172171	-0.00348771	0.0515571		0.00893128	-0.0016192
IWA3759	NA	0.107232	0.277715	0	0.571468	0		-0.00692019	0.194943	0.00067707	0.0303286		-0.0184386	-0.000913885
IWA3760	7A/28,2	0.379052	0.695533	0	0.0984674	0		-0.00151815	0.152271	0.000341658	0.0179571		-0.00205465	0.00164928
IWA3767	NA	0.947943	0.045739	0.04	0.757678	0		0.0107175	0.202657	-0.000714524	0.0418286		0.0126842	-0.000644669
IWA3779	NA	0.0688903	0.796759	0	0.364385	0		-0.00661526	0.1818	-0.000173792	0.0335571		0.000539388	0.000137296
IWA3780	4B/2,7	0.0688903	0.796759	0	0.364385	0		-0.00281703	0.1964	-0.00011296	0.0329143		0.000539388	0.000137296
IWA3781	NA	0.0688903	0.796759	0	0.364385	0		0.00222315	0.164586	-0.000289788	0.0313857		0.000539388	0.000137296
IWA3811	NA	0.886534	0.1498	0	0.972834	0		0.00757202	0.182986	-0.00151004	0.0352571		0.0222394	-0.00247448
IWA3815	NA	0.88217	0.319994	0	0.346761	0		0.0116172	0.186271	-0.00423612	0.0559571		0.0129794	0.000530932
IWA3832	7A/34	0.737843	0.296791	0	0.904805	0		-0.00242435	0.155914	5.2336e-05	0.0159286		-0.00730464	-0.000357034
IWA3834	3B/36	0.948566	0.574019	0	0.499045	0		0.000574253	0.200843	-0.00264578	0.0506571		0.00941429	-0.00161906
IWA3839	NA	0.450125	0.0510582	0.08	0.63429	0		0.0173479	0.1945	-0.000193746	0.0134429		0.0347588	-0.0011739
IWA3842	2A/33,2	0.883416	0.0268898	0.04	0.320903	0		-0.0088649	0.190443	-0.000979058	0.0312429		-0.0239938	-0.000794285
IWA3843	NA	0.763716	0.132125	0.01	0.941021	0		-0.0162125	0.209843	-0.000111995	0.0175571		-0.0212901	0.000103988
IWA3851	NA	0.783978	0.427871	0	0.248611	0		0.0219177	0.217171	2.27989e-05	0.0169714		0.0187431	0.000256984
IWA3856	6A/1,5	0.49096	0.0289473	0.06	0.449301	0		-0.0348502	0.256471	0.000399166	0.0169714		-0.0412351	0.00214176
IWA3861	2B/41,9	0.408978	0.0744729	0.02	0.00862341	0.06		-0.0167272	0.2112	0.00247749	0.0508571		-0.0216442	0.00452581
IWA3862	2B/41,9	0.586658	0.0226461	0.02	0.0368565	0.01		0.0839711	0.3957	0.00510199	0.0862571		0.052711	0.0047026
IWA3882	NA	0.846633	0.332526	0	0.66166	0		-0.0116426	0.2027	-0.000573307	0.0269714		-0.0115537	-0.00207447
IWA3901	3B/36,6	0.76995	0.808617	0	0.454698	0		0.0122743	0.2032	0.00037422	0.0215429		0.00638708	-0.000354297
IWA3902	NA	0.0395885	0.505857	0	0.313453	0		-0.00285657	0.198757	-0.0669226	0.2621		-0.006194	-0.00328442
IWA3903	NA	0.460723	0.205936	0	0.0818549	0		0.0026574	0.169986	-0.0011487	0.0329		0.0137145	-0.00277029
IWA3905	5B/53	0.628429	0.75226	0.01	0.00322686	0.05		-0.00203914	0.162686	-0.0102649	0.159743		0.00526757	-0.00768195
IWA3917	NA	0.183915	0.952484	0	0.562426	0		-0.0025893	0.182114	0.00118627	0.0429857		0.00485316	-0.000574348
IWA3921	NA	0.847569	0.229001	0.02	0.259352	0		-0.00202491	0.192657	-0.000747393	0.0267857		-0.00638535	0.000537429
IWA3923	NA	0.881234	0.624198	0	0.927189	0		0.0139782	0.201157	-0.070903	0.363443		0.0202912	-0.00469849
IWA3926	6D/83,4	0.465087	0.366016	0	0.429637	0		0.00415559	0.162271	-0.00113896	0.0319		0.00661013	-0.0055035
IWA3928	7B/41,5	0.427993	0.504519	0	0.0480681	0.01		-0.00375179	0.156729	-0.000867765	0.0282		-0.0121522	-0.00372862
IWA3929	NA	0.0383416	0.10056	0	0.998129	0		0.0174484	0.208486	-0.00201459	0.0460429		0.0167553	-0.000769653
IWA3939	3A/9,3	0.0879052	0.341658	0.03	0.575788	0		0.0136679	0.176229	0.000890035	0.0301857		0.0236859	0.000871089
IWA3944	NA	0.179551	0.00373844	0.06	0.382057	0		-0.100859	0.396271	0.00107322	0.0294143		-0.0492335	0.00028493
IWA3956	NA	0.703554	0.849925	0	0.331196	0.01		-0.0382894	0.259171	-0.000350435	0.0278571		-0.0296847	-0.000287865
IWA3971	NA	0.0489401	0.132761	0	0.919456	0		-0.0135906	0.186586	-0.00118828	0.0497286		-0.0154871	-0.00188347
IWA3973	NA	0.613466	0.427424	0.01	0.744117	0		-0.0102629	0.165457	-0.000220451	0.0162286		-0.0161002	0.000501204
IWA3984	NA	0.724439	0.110456	0	0.863	0		-0.0208182	0.219029	-0.000184792	0.0163		-0.0328806	-0.00219139
IWA3989	NA	0.915212	0.518439	0	0.79362	0		-0.0124433	0.196471	0.0119876	0.106486		-0.0112607	0.00330204
IWA3990	NA	0.915212	0.518439	0	0.79362	0		-0.0130786	0.208329	0.0114158	0.105786		-0.0112607	0.00330204
IWA3994	4B/7,8	0.927369	0.2757	0	0.683662	0		-0.0238066	0.221357	-0.00136779	0.0417857		-0.0135664	-0.00139732
IWA3997	NA	0.733479	0.0682569	0	0.882044	0		-0.0209225	0.222371	-4.83721e-07	0.0209571		-0.0223225	0.000856578
IWA4000	NA	0.357855	0.886826	0	0.911779	0		-0.00158027	0.151486	-0.000121449	0.0139286		-0.0103168	-0.00256073
IWA4007	NA	0.421135	0.442429	0	0.235307	0		-0.0063214	0.166257	-0.00169536	0.0373286		-0.0135701	-0.00563795
IWA4008	1A/25,4	0.0498753	0.664903	0	0.478246	0		0.00838956	0.187386	0.00030423	0.0376143		-0.0059872	-0.00185339
IWA4010	NA	0.177057	0.179063	0	0.163814	0		-0.00376995	0.168614	-0.00747882	0.100143		-0.0233431	-0.0063149
IWA4011	6B/15,1	0.781796	0.0865159	0.01	0.0383713	0.02		0.024193	0.205471	-0.0254169	0.2861		0.0346025	-0.00878713
IWA4015	5B/23,5	0.726933	0.191112	0	0.0150878	0.03		0.0101213	0.169729	0.00114712	0.0312143		0.0151741	0.00225835
IWA4016	NA	0.223815	0.542829	0	0.00433026	0.03		-0.0117678	0.223471	0.00147008	0.0348		-0.00447315	0.00204003
IWA4018	NA	0.120324	0.139047	0	0.204457	0.01		-0.0343837	0.255543	-0.000132405	0.0229286		-0.023324	0.000827337
IWA4021	NA	0.893392	0.159362	0.03	0.325397	0		0.00200454	0.183086	-0.00113089	0.0321286		0.0118751	-0.0017563
IWA4031	1B/45,3	0.243142	0.14679	0.02	0.383417	0		0.011933	0.195986	-0.000909247	0.0264857		0.0141569	-0.0027796
IWA4036	6A/32,7	0.812032	0.646571	0	0.0446974	0.05		0.0193603	0.212871	-0.00992995	0.115014		0.0173744	-0.00488566
IWA4039	3B/28,3	0.125935	0.633032	0	0.440845	0		-0.00244413	0.186214	0.000648705	0.0283286		0.000603819	0.00339751
IWA4041	NA	0.314214	0.020194	0.08	0.435154	0		-0.0401733	0.259557	0.000225016	0.0167		-0.0328756	0.00097406
IWA4042	NA	0.230362	0.128081	0.01	0.872422	0		0.00604438	0.163429	-0.000403991	0.0202857		0.0164516	-0.00108917
IWA4044	NA	0.803304	0.416558	0	0.00719731	0.02		0.00221188	0.169414	0.000969112	0.0283714		0.0124988	0.0023593
IWA4054	3B/28	0.910224	0.968612	0	0.249167	0		0.0154715	0.193914	0.078153	0.336157		-0.0031919	0.00546648
IWA4056	6D/82,8	0.882481	0.200725	0	0.948319	0		-0.000321335	0.176671	-0.0013118	0.0350286		0.00289041	-0.00225317
IWA4062	7A/44,8	0.166459	0.158135	0.03	0.103903	0		-0.0120962	0.184043	-0.0066825	0.0894286		-0.0229978	-0.00511868
IWA4075	NA	0.148379	0.693326	0	0.642043	0		-0.000196007	0.153686	0.00136912	0.0378571		0.00683455	0.00208381
IWA4080	1A/56,9	0.136845	0.110156	0.04	0.480827	0		0.0319463	0.249714	0.00113944	0.0349143		0.0346238	0.00331392
IWA4082	NA	0.0514339	0.532273	0.01	0.753856	0		0.00164596	0.200914	-0.00709303	0.0733143		0.00467978	-0.000910722
IWA4083	NA	0.0420823	0.0691568	0.02	0.921721	0		0.0204755	0.223443	0.00765226	0.0765286		0.018247	0.0017757
IWA4087	5D/6	0.0685786	0.529144	0	0.944962	0		-0.00135547	0.193086	-0.0659083	0.312071		-0.0141239	-0.00586893
IWA4090	1B/29	0.162406	0.193952	0.01	0.167784	0		0.00838455	0.169086	0.0130649	0.121143		0.0223685	0.00525504
IWA4096	2B/53,6	0.225062	0.426026	0	0.704367	0		0.0102447	0.181314	0.000203859	0.0214		0.0118571	0.00123251
IWA4103	5B/53,6	0.410848	0.558517	0	0.588661	0		0.00757099	0.175814	0.000260892	0.0153714		0.0181193	0.00126866
IWA4105	NA	0.95106	0.132761	0	0.919456	0		0.0222766	0.225557	-0.00110686	0.0518714		0.0154871	-0.00188347
IWA4114	NA	0.163965	0.14211	0.02	0.182098	0		0.0134159	0.193457	-0.00183938	0.0379429		0.025412	-0.00330652
IWA4115	4B/13,6	0.964464	0.618489	0	0.644167	0		-0.0180547	0.221457	0.00904689	0.0794714		-0.0137398	0.00240194
IWA4117	NA	0.301746	0.196011	0	0.581256	0		0.00942385	0.186357	0.00025863	0.0163429		0.0244257	0.00155539
IWA4123	NA	0.554551	0.209431	0	0.132538	0.01		0.00746432	0.166114	-0.00337503	0.0691286		0.0282283	-0.00689807
IWA4127	NA	0.19919	0.0661367	0	0.626713	0		0.0154887	0.212514	-0.000272975	0.0214714		0.0243443	-0.000904853
IWA4135	NA	0.0617207	0.912464	0	0.327329	0		0.00183613	0.170014	-0.00197016	0.0407714		-0.0115938	-0.00281704
IWA4139	1B/25,5	0.160224	0.71072	0.01	0.0759171	0.01		-0.00313274	0.1756	0.00251262	0.0442286		0.0108076	0.00219669
IWA4141	NA	0.868454	0.113565	0	0.844175	0		-0.0108571	0.219114	-7.60878e-05	0.0285286		-0.00421968	-3.51969e-05
IWA4152	NA	0.590087	0.829283	0	0.947845	0.02		0.00048081	0.152414	-0.0020525	0.0428714		0.000546848	-0.00142713
IWA4156	NA	0.1702	0.126554	0.01	0.561084	0		0.0110858	0.193086	0.000406311	0.0295857		0.0177057	0.00211195
IWA4163	NA	0.83697	0.714071	0	0.975775	0		-0.00357526	0.164071	-0.000212026	0.0219571		0.00990107	-0.00304832
IWA4169	NA	0.816085	0.891903	0	0.424258	0		0.000458813	0.196657	0.000973919	0.0384714		-0.00485316	-0.000574348
IWA4176	NA	0.879988	0.702041	0	0.00319746	0.15		-0.00449585	0.163829	-0.0308538	0.259229		-0.00517707	-0.00546259
IWA4181	7A/38,5	0.237531	0.0301235	0.03	0.433837	0		0.0455952	0.303671	-8.24671e-05	0.0173429		0.0328577	-0.000297504
IWA4186	NA	0.496259	0.0386785	0.02	0.147301	0		-0.00921378	0.188829	-0.00140767	0.0362286		-0.0241764	-0.00354869
IWA4194	NA	0.746571	0.888378	0	0.742461	0		-0.00307354	0.179614	-0.000195909	0.0199286		-0.00749425	-0.000140581
IWA4197	NA	0.152431	0.628005	0	0.358036	0		-0.00474827	0.165629	-0.00836808	0.0823		-0.0125548	-0.00454262
IWA4199	NA	0.750312	0.643964	0.02	0.0570635	0		-0.0112158	0.182657	-0.00936027	0.132086		-0.002461	-0.0060361
IWA4203	1B/21,6	0.605362	0.434298	0	0.246996	0.01		-0.0063343	0.172457	-0.000954878	0.0280429		-0.0145083	-0.00417282
IWA4217	NA	0.0807357	0.375362	0	0.977775	0		-0.0119391	0.200457	-0.00128039	0.0381		-0.0166995	-0.00307469
IWA4221	NA	0.088217	0.225614	0	0.6581	0		0.00505778	0.2034	-0.00951349	0.0816857		0.0152772	-0.000775645
IWA4233	NA	0.0816708	0.986232	0	0.99214	0		0.00164023	0.149457	0.039323	0.227343		0.00627934	0.00251019
IWA4237	NA	0.355362	0.451867	0	0.442704	0		-0.00179326	0.1652	0.00057698	0.0215714		0.00980424	0.00319479
IWA4239	5A/50,9	0.826372	0.412523	0.01	0.0477326	0.03		-0.0069492	0.188786	0.00316524	0.0560429		-0.0145517	0.004315
IWA4251	NA	0.125623	0.0740497	0.07	0.823299	0		0.0312186	0.243271	0.0068144	0.0783143		0.0236928	0.00367614
IWA4261	4A/29,6	0.947319	0.988294	0	0.25044	0		0.00673923	0.166543	-0.072042	0.308314		0.012406	-0.00397385
IWA4268	3B/34,5	0.776496	0.019654	0.09	0.25547	0		-0.0609876	0.351586	0.000186386	0.0207		-0.045486	0.00275715
IWA4271	NA	0.591646	0.548405	0.01	0.226658	0.01		0.00260271	0.145514	-0.00295985	0.0624143		0.00246631	-0.00702891
IWA4279	NA	0.304551	0.492057	0	0.291934	0.02		0.00140797	0.139814	0.000152673	0.0147714		-3.21615e-05	0.00211608
IWA4280	5B/41	0.234726	0.0527381	0.15	0.0540573	0		-0.00268082	0.1909	-0.00289413	0.0477286		-0.020335	-0.00268847
IWA4296	NA	0.0816708	0.67984	0	0.459063	0		0.000664541	0.163529	-2.18097e-05	0.0414857		0.00451295	0.000461673
IWA4297	NA	0.0819825	0.0252709	0.04	0.863598	0		-0.0266221	0.232586	-0.000844495	0.0405714		-0.0197223	-0.000810994
IWA4298	NA	0.918017	0.0252709	0.04	0.863598	0		0.0260356	0.243757	-0.000788363	0.0394714		0.0197223	-0.000810994
IWA4299	NA	0.800499	0.0117588	0.14	0.746575	0		-0.0778908	0.381257	0.177859	0.819357		-0.0722126	0.00972441
IWA4302	NA	0.21384	0.361869	0	0.564841	0.01		0.00727303	0.174243	-0.00545376	0.0791857		0.0123964	-0.00500468
IWA4308	NA	0.0860349	0.0034271	0.11	0.662163	0		-0.0435656	0.258186	-0.00304708	0.0499714		-0.0299161	-0.00164541
IWA4312	NA	0.615025	0.508464	0	0.666157	0		-0.00115524	0.155429	8.97408e-05	0.0136143		-0.00210756	-0.000354863
IWA4315	NA	0.137781	0.656018	0	0.626903	0		-0.00702462	0.16	0.000231909	0.0222143		-0.00722216	-0.00109722
IWA4327	1A/42,3	0.333541	0.545761	0	0.897025	0.02		-0.00401977	0.1725	-0.000316493	0.0178571		-0.00710482	-0.000195487
IWA4328	NA	0.423005	0.388282	0	0.357759	0		0.00124335	0.168843	-4.97628e-06	0.0134286		-0.0164862	-6.38241e-05
IWA4351	1A/13	0.397756	0.882542	0	0.334962	0		-0.00043399	0.144043	-3.43143e-05	0.0129286		-0.00012041	0.000280395
IWA4354	4D/8,2	0.550187	0.760016	0	0.000814928	0.06		4.99351e-05	0.1503	-0.00834273	0.135257		0.00878182	-0.00751304
IWA4361	NA	0.401496	0.122476	0.08	0.000245056	0.03		0.0310038	0.235086	-0.0935087	0.858571		0.0393855	-0.0109253
IWA4370	NA	0.153055	0.0623356	0.02	0.335153	0		0.0426006	0.261386	0.00284667	0.0500429		0.025365	0.00122919
IWA4371	NA	0.875623	0.000557249	0.28	0.23092	0		-0.065502	0.314029	0.00976905	0.100357		-0.0245782	0.00122219
IWA4380	7B/29,1	0.593828	0.691782	0	0.492804	0		-0.00468871	0.159314	0.000147308	0.0164857		-0.00137074	-0.00199403
IWA4389	1B/18,3	0.798317	0.61625	0	0.851035	0		0.00107996	0.160814	-0.000261167	0.0216		-0.005737	0.000368882
IWA4405	4A/32,3	0.144638	0.47764	0	0.245582	0		-0.0106114	0.189457	0.000526939	0.0241714		-0.0195056	-0.00118349
IWA4407	NA	0.0448878	0.0376721	0	0.668734	0		0.0434089	0.276271	-0.00206392	0.0456		0.0197741	-0.00133254
IWA4411	7A/44,8	0.471322	0.92573	0	0.463607	0		-0.0095807	0.192671	-9.10763e-05	0.0144571		-0.00720942	-0.000614459
IWA4416	5B/3,9	0.866895	0.882163	0	0.17932	0		0.00634371	0.180086	-0.0037045	0.0557714		-0.000803791	-0.00185553
IWA4429	NA	0.902743	0.041169	0.05	0.112098	0		0.0281395	0.243129	-0.0111259	0.109471		0.0281377	-0.00448041
IWA4434	NA	0.840399	0.0534625	0.03	0.872396	0		0.0142239	0.185714	0.0030152	0.0484857		0.0292386	-0.00300342
IWA4435	NA	0.124377	0.935557	0	0.233404	0		-0.00363676	0.168014	0.000955711	0.0320714		-0.00102121	0.00113866
IWA4436	NA	0.092581	0.546451	0	0.557041	0		-0.00753041	0.186157	0.000212527	0.0319571		-0.00749903	0.000337293
IWA4446	NA	0.129364	0.864999	0	0.282849	0		0.00327938	0.1548	-0.0668582	0.388671		-0.00703035	-0.00636248
IWA4448	NA	0.092581	0.791336	0	0.892136	0		0.00703737	0.183557	-0.0171219	0.122329		0.00975759	-0.0013913
IWA4449	NA	0.101621	0.617803	0	0.988492	0		0.0162327	0.230657	-0.00537491	0.0657714		0.0133263	-0.00086294
IWA4455	NA	0.117519	0.200725	0	0.948319	0		-0.00656987	0.184229	-0.00349446	0.0521143		-0.00585491	-0.00289533
IWA4465	NA	0.574813	0.258028	0.02	0.18745	0		0.0301811	0.242971	-0.00145257	0.0372571		0.0395163	-0.00416706
IWA4468	5A/32,9	0.215087	0.980453	0	0.160111	0		-0.0111873	0.1917	-0.000354489	0.0313286		-0.00742684	0.000159821
IWA4472	2B/40,4	0.447943	0.530012	0.02	0.301063	0		-0.00559579	0.152243	-0.00405017	0.0792286		-0.00678168	-0.00589824
IWA4476	NA	0.168329	0.980063	0	0.257661	0.01		-0.00656196	0.1657	-0.00124005	0.0354		-0.00683712	-0.00221052
IWA4482	NA	0.0339776	0.901498	0	0.571931	0		-0.00334474	0.1799	-0.0263379	0.1438		-0.00647395	-0.00207332
IWA4483	7A/67,4	0.23192	0.749486	0	0.0178926	0.01		0.00969463	0.1893	0.0244953	0.285771		0.0162847	0.00571511
IWA4486	NA	0.87687	0.487447	0	0.395424	0		0.00655636	0.180643	0.00059215	0.0349571		0.00749903	0.000337293
IWA4496	2D/32	0.439214	0.459541	0	0.37531	0		0.00822087	0.1698	-0.00089301	0.0274857		0.0314901	-0.00361367
IWA4497	3B/37,8	0.0296135	0.366688	0	0.604194	0		-0.00181477	0.189571	-0.00137685	0.0471429		-0.00632103	-0.000832412
IWA4500	NA	0.958541	0.190899	0.05	0.873429	0		-0.0152926	0.219929	-0.000603899	0.0512714		-0.00945387	0.00130431
IWA4501	NA	0.0414589	0.190899	0.05	0.873429	0		0.0156695	0.215471	-0.000733537	0.0480286		0.00945387	0.00130431
IWA4503	NA	0.958541	0.190899	0.05	0.873429	0		-0.00735153	0.205286	-0.000989661	0.0494286		-0.00945387	0.00130431
IWA4515	6B/30,2	0.504988	0.0624149	0.02	0.862396	0		0.0249421	0.237229	-0.000145481	0.0155714		0.0288881	-0.000652732
IWA4516	7B/25,8	0.923628	0.234296	0.01	0.594078	0		-0.0047417	0.158843	0.00227801	0.0420571		-0.0156983	0.00139201
IWA4528	4A/74	0.700436	0.428811	0.01	0.122252	0.02		0.00517841	0.173057	0.000652477	0.0265429		0.0212028	0.00134565
IWA4533	NA	0.474127	0.0223185	0.01	0.357065	0		0.0236322	0.224286	0.000258216	0.0159714		0.0353367	0.000954816
IWA4538	NA	0.820449	0.875108	0	0.176614	0		-0.00493045	0.1622	0.00396882	0.0610429		-0.0074708	0.00449893
IWA4542	NA	0.236908	0.180496	0	0.64409	0		-0.0161068	0.2137	-0.000387519	0.0242429		-0.0105713	-0.000700386
IWA4544	NA	0.236908	0.180496	0	0.64409	0		-0.0108929	0.1841	-0.000262495	0.0253286		-0.0105713	-0.000700386
IWA4545	NA	0.236908	0.180496	0	0.64409	0		-0.0130697	0.199314	-0.000724829	0.0290429		-0.0105713	-0.000700386
IWA4547	NA	0.755611	0.566659	0	0.67011	0		0.0260952	0.220371	-0.00100606	0.0265714		0.0207652	-0.00160899
IWA4553	NA	0.249688	0.208731	0	0.302524	0		-0.0112705	0.179671	-1.90412e-05	0.0169857		-0.0166937	-0.0013869
IWA4575	NA	0.903678	0.378737	0	0.943817	0		-0.00500461	0.166343	-0.000481011	0.0389		-0.00436215	-0.00129361
IWA4576	NA	0.29894	0.425112	0	0.640154	0.01		0.018986	0.225029	7.44171e-05	0.0322286		0.0186458	-0.000191575
IWA4577	NA	0.292706	0.641136	0	0.184626	0.01		0.0192493	0.219757	-0.00443363	0.0641857		0.0184489	-0.00293447
IWA4581	NA	0.143703	0.405594	0	0.65578	0		-0.0118119	0.197771	0.000857697	0.0289429		-0.0205532	-0.00176578
IWA4582	NA	0.135287	0.736765	0	0.587387	0		-0.00289968	0.160514	0.00186157	0.0376714		-0.00771627	-0.000627165
IWA4585	NA	0.457294	0.935663	0	0.161216	0.01		-0.0172368	0.211129	0.000466947	0.0212		-0.0176546	0.000921665
IWA4586	NA	0.540835	0.531483	0	0.135047	0.01		0.0122694	0.197786	0.000296331	0.0209714		0.0170044	0.000637493
IWA4603	6A/64,4	0.749377	0.490713	0	0.645361	0		-0.0043187	0.158757	-0.000208219	0.0164143		-0.0197146	-0.00027886
IWA4606	2B/41,9	0.282107	0.156881	0.02	0.0940923	0		0.0280178	0.244629	-5.35098e-05	0.0176857		0.0326835	0.000551397
IWA4607	NA	0.146509	0.167848	0.01	0.510591	0		0.0132131	0.204857	0.00121957	0.0389714		0.0186394	0.000514663
IWA4614	7A/17,9	0.845387	0.676342	0	0.52989	0		0.00693795	0.168329	0.000500808	0.0249143		0.0126496	0.00110738
IWA4621	7A/61,2	0.41116	0.700645	0	0.252474	0		-0.00916063	0.176571	-0.0001389	0.0143143		-0.00660295	-0.0013721
IWA4630	NA	0.834788	0.330986	0	0.898859	0		-0.0118886	0.195229	0.000335933	0.0222143		-0.0165809	0.00213541
IWA4632	NA	0.791459	0.206384	0	0.85611	0		0.0159439	0.209629	-0.000224872	0.0202286		0.022438	-0.0013293
IWA4637	7A/42,1	0.848192	0.735213	0	0.0157655	0.03		0.000673264	0.191429	0.00183436	0.0372429		-0.00513584	0.00283619
IWA4639	7A/42,1	0.104115	0.764771	0	0.962549	0		0.00257322	0.176014	-0.00223254	0.0423286		0.0104754	-0.000430511
IWA4653	3B/35,1	0.19389	0.196519	0	0.444595	0		-0.00300244	0.158457	0.00193581	0.0397429		-0.0202503	0.00103892
IWA4671	7A/44,8	0.482855	0.675151	0	0.647588	0		-0.0268919	0.235186	0.000116983	0.0149714		-0.0284277	2.65872e-05
IWA4681	NA	0.305486	0.38713	0.01	0.422256	0.01		0.00513977	0.182586	-0.00015985	0.0168429		0.0137241	0.000637974
IWA4684	NA	0.240337	0.979883	0	0.554341	0		-0.00104188	0.1909	0.000675417	0.0251571		0.00051633	-5.8625e-05
IWA4688	NA	0.910848	0.892446	0	0.415997	0		-0.00360646	0.166529	0.00231219	0.0422429		-0.00270678	0.000623356
IWA4698	NA	0.698566	0.96038	0.01	0.426441	0		0.00215839	0.154971	0.000333569	0.0186		0.0056014	0.00114397
IWA4701	7B/37,8	0.499688	0.117421	0.02	0.33556	0		0.00981156	0.178514	-0.000507546	0.0197429		0.0235205	-0.00368144
IWA4716	1D/6,5	0.523067	0.91857	0	0.465885	0		-0.0129601	0.173071	0.00012062	0.0131286		-0.0340838	-0.000591077
IWA4721	NA	0.171758	0.903917	0.01	0.453283	0		0.00134714	0.188657	0.000782813	0.0263		0.00609265	0.00076458
IWA4723	NA	0.301122	0.304622	0.01	0.809649	0		0.00209469	0.1615	-0.000171899	0.0175857		0.00857261	-0.00132092
IWA4730	NA	0.941085	0.0278093	0.03	0.752223	0		0.0198833	0.237943	-0.0215741	0.118914		0.0259989	-0.00327705
IWA4732	2A/45,4	0.876247	0.0229507	0.11	0.576348	0		-0.0125452	0.178886	-0.00173134	0.0377286		-0.0298373	0.000177663
IWA4733	2A/48,4	0.660848	0.565921	0	0.9292	0		-0.00355587	0.164229	0.000113671	0.0169571		0.000965581	-0.000804512
IWA4734	5A/11,5	0.0417706	0.290469	0	0.786993	0		0.00940958	0.182614	-0.00643576	0.0670571		0.00836377	-0.00308856
IWA4749	7B/63,6	0.801122	0.312806	0	0.141703	0		0.0162004	0.183571	-0.00592537	0.0872857		0.0147518	-0.00493988
IWA4762	5B/71	0.939214	0.014171	0.13	0.7773	0		-0.037274	0.248514	0.0204549	0.139343		-0.0287659	0.00251041
IWA4763	5B/71	0.540835	0.861061	0.01	0.951812	0		-0.0107879	0.173143	-3.98231e-05	0.0118		-0.0300734	0.000182068
IWA4765	NA	0.0277431	0.982727	0	0.432761	0		-0.00102802	0.177871	-0.00458976	0.0593571		-0.00469852	-0.00256051
IWA4766	NA	0.972257	0.982727	0	0.432761	0		-0.0023874	0.175186	-0.00450296	0.0593429		0.00469852	-0.00256051
IWA4774	NA	0.0788653	0.993852	0	0.00523271	0.14		0.00677255	0.179229	-0.0126887	0.114657		0.0153559	-0.00178459
IWA4777	NA	0.435474	0.241981	0	0.902143	0		0.00852759	0.182814	5.89241e-05	0.0139143		-0.000232154	-0.00236414
IWA4783	NA	0.181421	0.920843	0	0.420998	0		-0.00443717	0.182286	-0.000562179	0.0379571		-0.000146809	-0.000627704
IWA4790	5B/3,8	0.0720075	0.00969797	0.24	0.605597	0		0.0444314	0.288757	0.00124397	0.0417429		0.0427746	0.00233825
IWA4793	5B/53	0.923628	0.0421337	0.02	0.0189193	0.12		-0.0118536	0.204829	-0.000816272	0.0434286		-0.0302886	-3.81896e-05
IWA4796	3B/0,3	0.0514339	0.691928	0	0.304336	0		3.24618e-05	0.2011	-0.106915	0.453086		-0.00858395	-0.00304947
IWA4797	1A/39,7	0.802369	0.0977988	0.01	0.0557536	0		-0.0103226	0.178514	0.0035494	0.0598571		-0.0177865	0.000393898
IWA4802	NA	0.380611	0.0186831	0.14	0.064704	0		-0.0179865	0.204357	0.000709049	0.0232429		-0.038784	0.00251488
IWA4810	3A/47,6	0.861908	0.0407771	0	0.317803	0		-0.065599	0.344671	0.0118352	0.1302		-0.0488075	0.0049025
IWA4814	5A/35,7	0.0604738	0.000272331	0.44	0.608958	0		-0.0832649	0.365329	-0.00609466	0.066		-0.0404375	-0.00306654
IWA4820	5B/57,8	0.555798	0.022118	0.17	0.510513	0		-0.0209202	0.216786	-0.00060812	0.0219857		-0.0613643	-0.000364555
IWA4823	NA	0.543329	0.596905	0	0.524641	0		-0.00985978	0.180971	5.53727e-05	0.0169		-0.0126011	4.54601e-05
IWA4824	NA	0.451995	0.860374	0	0.765306	0		0.00559237	0.1925	-0.000749805	0.0217286		0.00414092	-0.00124472
IWA4838	NA	0.0938279	0.0875723	0	0.881281	0		0.00968229	0.216429	-0.00126824	0.0421286		0.0114965	-0.00161285
IWA4841	NA	0.651496	0.82957	0	0.0579024	0		-0.000823483	0.161614	-0.000425115	0.0196286		-0.00479447	-0.00325897
IWA4843	NA	0.074813	0.451314	0	0.927986	0		-0.00124119	0.157343	-0.000747889	0.0406714		0.0037726	-0.00148534
IWA4847	NA	0.907107	0.0442327	0.03	0.26353	0		0.0179156	0.204671	-0.00409952	0.0594857		0.0254946	-0.00356176
IWA4852	NA	0.851309	0.686463	0	0.539596	0		-0.00249879	0.182886	-0.000395654	0.0285429		-0.00449085	-0.00228985
IWA4860	5A/31,7	0.0801122	0.0697058	0	0.62888	0		0.0239733	0.225829	-0.000611238	0.0436857		0.0214532	0.000251937
IWA4861	5A/31,7	0.0894638	0.54341	0	0.729265	0		-0.00728861	0.190086	-0.00243726	0.0477		0.00577792	-0.000832857
IWA4864	7B/63,6	0.73192	0.530545	0	0.138733	0		0.00608607	0.150529	-0.00210639	0.0456		0.00941381	-0.00415397
IWA4868	NA	0.219451	0.666579	0.01	0.974756	0		-0.00310217	0.160743	-0.000287603	0.019		0.0011362	-0.000609533
IWA4873	7B/28,2	0.854738	0.305907	0	0.720122	0		-0.015904	0.2007	0.000534286	0.0259571		-0.0206915	-0.000850363
IWA4885	NA	0.911471	0.0625597	0.01	0.63083	0		0.0416425	0.2636	-0.0260041	0.153114		0.0254074	-0.00465337
IWA4886	NA	0.0928928	0.0519799	0.01	0.364951	0		-0.0385494	0.270471	-0.160385	0.588957		-0.0301778	-0.0054097
IWA4887	NA	0.746883	0.58653	0	0.185071	0		0.00656971	0.161329	-0.000731461	0.0241571		0.0219604	-0.00530945
IWA4897	NA	0.903055	0.690884	0	0.0265037	0		-0.000922246	0.1542	-0.000900058	0.0297714		-0.0112994	0.00135826
IWA4898	NA	0.0922693	0.828687	0.02	0.0231582	0.01		-0.001974	0.160786	-0.00093499	0.0326714		0.0112994	0.00135826
IWA4927	NA	0.815461	0.0147794	0.04	0.975202	0		0.0816977	0.388271	-0.00310351	0.0545		0.045545	-0.00536498
IWA4928	NA	0.489401	0.0768351	0.14	0.47156	0		0.032195	0.260657	0.000189164	0.0142429		0.0448037	0.00104209
IWA4939	NA	0.725686	0.310663	0.03	0.863812	0		-0.0204809	0.216071	0.00190639	0.0411143		-0.0358176	0.00602233
IWA4954	5B/70,4	0.321696	0.213336	0.01	0.0638443	0		-0.0191992	0.202957	-0.00381247	0.0692143		-0.0352572	-0.00676897
IWA4956	2B/46,7	0.870012	0.339292	0	0.00472072	0.1		-0.0045466	0.1448	-0.00803594	0.0776571		0.00777278	-0.00612674
IWA4975	1B/18,3	0.158978	0.30828	0.02	0.136077	0		-0.00338243	0.151914	0.0017174	0.0376429		-0.00396699	0.00342837
IWA4980	5A/26,9	0.531796	0.173994	0.04	0.327103	0		-0.0207264	0.218086	-4.30887e-06	0.0132571		-0.0309326	-0.000144164
IWA4986	NA	0.0489401	0.201817	0	0.478605	0		-0.0175915	0.228386	-0.00130286	0.0538286		-0.0154871	-0.00188347
IWA4987	1B/20,7	0.839152	0.648327	0	0.955985	0		0.00807829	0.174757	0.00359706	0.0505286		-0.00222669	0.00185093
IWA4991	NA	0.0302369	0.627412	0	0.367798	0		0.00035588	0.147086	-0.00818472	0.0739		-0.00226951	-0.00266324
IWA5006	3A/35,1	0.878741	0.355597	0	0.670801	0		-0.00167926	0.143986	-0.00329415	0.0506429		-0.0172829	0.00194488
IWA5011	NA	0.712282	0.733338	0	0.152695	0		-0.00633063	0.180729	-0.00227671	0.0453571		-0.00573487	-0.00314996
IWA5020	NA	0.346945	0.583338	0	0.325212	0		0.00492229	0.1522	-0.00186954	0.0432143		0.0313139	-0.00499442
IWA5021	NA	0.545511	0.93034	0	0.0612623	0.01		-0.00724487	0.1774	0.000565178	0.0206857		-0.00591786	0.00247513
IWA5031	NA	0.831047	0.678336	0	0.747272	0		0.00157427	0.167843	-0.000732532	0.0255714		-0.00303024	-0.00275661
IWA5034	5A/10	0.0785536	0.525055	0	0.657078	0		-0.00650586	0.207029	-0.00207184	0.0424571		-0.0152347	-0.00199781
IWA5035	NA	0.126559	0.296871	0	0.761593	0		0.0107988	0.184	8.39394e-05	0.0221857		0.0191012	0.00210168
IWA5038	2B/40,7	0.867519	0.690889	0	0.600918	0		-0.00592221	0.167814	0.00076331	0.0305429		0.00302276	-0.00212362
IWA5041	NA	0.805175	0.176303	0.02	0.380271	0		-0.00911125	0.182057	0.000114735	0.0250857		-0.0197162	0.00126427
IWA5043	NA	0.476933	0.517673	0	0.269454	0		-0.00689691	0.1796	0.000111684	0.0133		-0.012907	0.00142895
IWA5047	1A/63,4	0.230362	0.0366779	0.16	0.270149	0		-0.0771508	0.394386	-0.000169708	0.0199429		-0.0463451	-0.00113146
IWA5067	3A/30,7	0.172693	0.0149378	0.01	0.318771	0		-0.0149295	0.185057	-0.00145382	0.0383857		-0.0336875	-0.00176447
IWA5072	NA	0.0542394	0.727797	0	0.116149	0		0.000753692	0.179171	1.56546e-05	0.0356714		-0.00906734	-0.000901222
IWA5078	5B/22,6	0.256546	0.933043	0	0.844591	0		0.00728328	0.1667	-0.000613733	0.0233714		0.00224407	-0.00172471
IWA5079	5B/22,6	0.261222	0.566682	0	0.786782	0		-0.00398412	0.173286	-0.000724258	0.0244286		-0.0075007	-0.00189794
IWA5081	NA	0.764027	0.634102	0	0.77013	0		-0.000887265	0.134829	0.000216292	0.0214857		-0.00370046	0.000909496
IWA5104	NA	0.818579	0.920843	0	0.420998	0		0.00115835	0.199057	0.000774063	0.0401857		0.000146809	-0.000627704
IWA5123	4A/33,8	0.662718	0.00657278	0.1	0.126996	0		-0.0160282	0.194714	0.000450779	0.0199571		-0.0255499	0.00281809
IWA5132	NA	0.958229	0.200649	0.01	0.437407	0		-0.00154284	0.175343	-0.0137369	0.0974571		-0.00711654	-0.000762294
IWA5143	NA	0.850998	0.0480626	0.02	0.459107	0		-0.0171191	0.215014	0.0010661	0.0393		-0.0186394	0.000514663
IWA5149	NA	0.399002	0.608527	0	0.761006	0		0.000657481	0.169686	-6.41911e-05	0.0138286		-0.00521851	-0.00099898
IWA5151	3A/32,2	0.281484	0.509156	0	0.514133	0		-0.00499591	0.178971	0.000184262	0.0157143		-0.00949125	0.000347104
IWA5161	NA	0.598815	0.00929074	0.09	0.620757	0		0.0317848	0.274671	0.000145656	0.0147714		0.0573818	-0.0007266
IWA5166	5B/23,5	0.274626	0.316931	0	0.261329	0.02		0.00550269	0.185657	0.00172291	0.0376143		0.00258484	0.00208555
IWA5167	NA	0.511845	0.765587	0	0.197912	0		-0.00362741	0.168329	-9.37916e-05	0.0131		-4.14883e-05	-0.00123914
IWA5173	5A/36	0.944202	0.00249818	0.31	0.989283	0		0.0409911	0.252	-0.00434566	0.0571429		0.0306927	-0.00267841
IWA5175	NA	0.363466	0.0210398	0.03	0.561645	0		-0.0356328	0.272057	-0.000286664	0.0161286		-0.0273575	-0.00219742
IWA5186	NA	0.759975	0.24634	0.01	0.138917	0		-0.0105302	0.169986	0.00173971	0.0373429		-0.0199958	0.00169106
IWA5195	NA	0.697319	0.931398	0	0.139325	0.01		-0.00834711	0.184843	-0.000220436	0.0362286		-0.00643744	0.00194108
IWA5200	4A/42,4	0.677993	0.211034	0	0.912495	0		-0.0230323	0.221457	-0.000334156	0.0180143		-0.0335123	-0.00191486
IWA5210	7B/28,5	0.09601	0.0686893	0.04	0.490784	0		-0.0224222	0.214043	-0.00427127	0.0582857		-0.0263801	-0.00392068
IWA5212	3A/55,6	0.808292	0.285538	0	0.998722	0		-0.00475701	0.1707	-0.000570069	0.0356571		-0.011158	-0.00202358
IWA5213	NA	0.81702	0.0564821	0	0.472114	0		-0.0209087	0.245443	0.00100303	0.0351429		-0.0272823	-0.000492502
IWA5221	3D/3,7	0.965087	0.199961	0.01	0.563716	0		0.0139019	0.1861	-9.65154e-05	0.0448286		0.0181387	-0.00140571
IWA5225	NA	0.818579	0.920843	0	0.420998	0		0.00432226	0.194257	0.000588226	0.0389857		0.000146809	-0.000627704
IWA5230	NA	0.900873	0.0287242	0.03	0.154962	0		0.0268907	0.228814	-0.0176694	0.157943		0.0355856	-0.00522958
IWA5235	1D/42,9	0.555175	0.143738	0.01	0.615695	0		-0.0207692	0.226943	8.38802e-05	0.0133		-0.0266914	-0.000503202
IWA5238	NA	0.548005	0.531512	0	0.507198	0		0.00614937	0.162214	0.00010374	0.0134429		0.00711682	6.72853e-05
IWA5242	NA	0.818579	0.920843	0	0.420998	0		0.00210206	0.194814	0.000580927	0.0412143		0.000146809	-0.000627704
IWA5245	7A/2,1	0.169576	0.00233803	0.14	0.133695	0		0.0651171	0.366314	0.0057035	0.0803857		0.0495058	0.0042835
IWA5249	7D/29,2	0.86783	0.318997	0	0.683623	0		0.000324951	0.155971	0.00212049	0.0405143		-0.00934577	0.00283093
IWA5252	NA	0.278678	0.775258	0	0.515491	0		-0.00288437	0.1579	0.000337205	0.0186714		-0.000637216	0.000433769
IWA5266	NA	0.430798	0.0252509	0.22	0.630505	0		-0.0286046	0.2596	1.9612e-05	0.0146		-0.0392601	-0.000208365
IWA5267	NA	0.430798	0.0252509	0.22	0.630505	0		-0.0325213	0.249157	3.00695e-05	0.0150714		-0.0392601	-0.000208365
IWA5273	2A/33,2	0.120012	0.163441	0	0.155894	0.01		0.00877398	0.169029	-0.00427162	0.0601571		0.012959	-0.00296553
IWA5278	NA	0.177369	0.0161052	0.01	0.48738	0		0.0212531	0.210057	0.000368397	0.0212286		0.0127678	0.000104923
IWA5280	5B/24,4	0.749065	0.912462	0	0.228112	0		0.000518323	0.1617	0.00042594	0.0204571		-0.00238471	0.00151862
IWA5298	NA	0.0589152	0.00664796	0.15	0.397604	0		0.0302422	0.221143	0.00304695	0.0485714		0.0312792	0.000744512
IWA5299	3B/3,5	0.232232	0.797289	0	0.317866	0		-0.0128027	0.201071	8.59832e-05	0.0172286		-0.000102768	0.00143849
IWA5325	3B/27,5	0.227556	0.498982	0	0.968231	0		-0.00537229	0.176371	0.00178485	0.0376286		-0.0117953	2.56613e-05
IWA5327	5A/12,1	0.167706	0.322119	0.01	0.194333	0.01		-0.0141838	0.201657	-0.00229706	0.0438714		-0.0240938	-0.00331398
IWA5337	NA	0.969451	0.102742	0.04	0.621414	0		0.0135556	0.208286	-0.000461416	0.0436571		0.0108485	-0.000640185
IWA5345	6B/30,2	0.803928	0.121791	0	0.264828	0		0.019802	0.222843	0.000784531	0.0272143		0.02233	-0.00106553
IWA5346	NA	0.689526	0.131207	0.12	0.528187	0		0.025356	0.229729	0.000225521	0.0163286		0.0273698	0.000321796
IWA5353	NA	0.819825	0.303128	0.01	0.996055	0		0.00109895	0.151	0.000366846	0.0350286		0.0110979	-0.00110864
IWA5365	4B/17,2	0.259663	0.326072	0	0.494913	0		-0.0125013	0.199886	-0.00110457	0.0298714		-0.00738025	-0.00318104
IWA5377	NA	0.102244	0.452572	0	0.952555	0		-0.000112132	0.181157	-0.000279916	0.0286571		-0.00275751	-0.00106965
IWA5381	NA	0.96384	0.0464457	0.03	0.640299	0		-0.0225322	0.219486	0.00521206	0.0614286		-0.0187864	0.00177877
IWA5387	3A/33,9	0.93485	0.575982	0	0.478309	0		0.00386665	0.177486	-0.00214939	0.0492286		0.0102545	-0.00168318
IWA5395	5A/8,5	0.932357	0.75349	0	0.740364	0		0.00274318	0.183443	0.0297014	0.173614		-0.00904338	0.00337922
IWA5398	6A/60,1	0.768392	0.302777	0.05	0.266465	0		-0.0297507	0.253014	-0.000458362	0.0199143		-0.0362907	-8.80202e-05
IWA5401	6A/17,9	0.552993	0.649481	0	0.732904	0		0.0171792	0.211829	-7.02349e-05	0.0121571		0.0268923	-0.00102797
IWA5403	5B/20,2	0.486908	0.243073	0.01	0.16544	0.01		0.0375667	0.277971	0.000712176	0.0256286		0.0493943	0.00179519
IWA5408	4B/8,7	0.881234	0.0766924	0.02	0.958637	0		-0.0301196	0.240129	0.00140682	0.0343		-0.0320004	0.00138499
IWA5411	NA	0.69389	0.298075	0.02	0.135702	0.01		-0.0100593	0.172529	-0.000460419	0.0199571		-0.0271732	0.000439698
IWA5422	NA	0.299875	0.533185	0	0.380832	0		0.00181338	0.1506	0.000166345	0.0161		0.00718365	0.00068018
IWA5428	3A/0,5	0.178928	0.599477	0	0.642861	0		-0.00104787	0.156086	-0.00227554	0.0465714		-0.00765465	-0.00394807
IWA5440	5B/23,5	0.223815	0.159904	0	0.00570682	0.02		-0.0391427	0.263829	0.00135244	0.0346143		-0.0257546	0.00165725
IWA5441	NA	0.0305486	0.0106568	0.13	0.551143	0		0.0476215	0.270257	-0.00299735	0.0539286		0.0263758	0.00315264
IWA5449	NA	0.480985	0.29661	0	0.713195	0		-0.0043404	0.178857	-0.000142418	0.0139857		-0.0178132	-0.00108294
IWA5455	NA	0.084788	0.100206	0.01	0.349423	0		-0.00950126	0.188086	-0.0018031	0.0433571		-0.011509	-0.000778834
IWA5468	6B/24,5	0.05798	0.550844	0	0.553989	0		-0.00691745	0.1953	-0.000862926	0.0415286		0.00176914	0.00136715
IWA5469	NA	0.82419	0.059882	0.03	0.429648	0		0.0157172	0.197029	-0.00211875	0.0422143		0.0225615	-0.00297886
IWA5488	5B/39,8	0.606297	0.000488399	0.77	0.0495526	0.02		0.00194333	0.202529	-0.0099488	0.1337		0.0508019	-0.00408175
IWA5495	NA	0.186721	0.315003	0	0.0706792	0		-0.00922592	0.188471	-0.00561163	0.0763429		-0.0019579	-0.00365759
IWA5501	NA	0.588217	0.764229	0	0.625467	0.02		0.00266621	0.164043	-0.000515938	0.0275429		0.00169729	0.000194236
IWA5502	NA	0.421758	0.644414	0	0.348434	0.02		0.00972971	0.1795	-0.00037344	0.0218571		0.0229254	0.000871763
IWA5510	3B/37,8	0.85505	0.10573	0.01	0.99568	0		-0.0275344	0.236386	0.00133768	0.0380571		-0.0329985	0.0014922
IWA5523	6A/44,1	0.847569	0.000530043	0.39	0.46626	0		0.040066	0.271729	0.000423652	0.0244857		0.0326286	-0.00242274
IWA5531	NA	0.0991272	0.17788	0	0.636896	0		0.00567983	0.193386	0.0126353	0.0985714		0.0147544	0.00199475
IWA5539	NA	0.850998	0.775064	0	0.238146	0.01		0.00495775	0.167571	-0.00870747	0.101243		0.00790893	-0.00334109
IWA5548	5B/20,2	0.493454	0.478282	0.01	0.17786	0.01		0.038532	0.296914	0.000805021	0.0278143		0.0467302	0.00172736
IWA5551	5B/57,8	0.405549	0.199545	0.03	0.779065	0		0.0070775	0.174586	-0.000242713	0.0156143		0.0312243	-0.000143198
IWA5559	NA	0.2048	0.468395	0.02	0.0611615	0.01		0.00303398	0.162386	-0.00283179	0.0517286		0.0192186	-0.00144761
IWA5591	NA	0.488778	0.722861	0	0.687836	0.01		-0.00352879	0.157229	6.76151e-05	0.0128429		0.00266655	-0.000168001
IWA5595	3A/48,5	0.18298	0.235374	0.01	0.464122	0		-0.0167219	0.209271	-0.000845146	0.0284		-0.0181026	-0.00208663
IWA5605	NA	0.793953	0.00816856	0.17	0.937545	0		-0.047879	0.3127	0.0104821	0.1152		-0.0477145	0.00458089
IWA5606	NA	0.205424	0.0314441	0.05	0.40976	0		0.0448742	0.300429	0.00159514	0.0393857		0.0437863	0.00248675
IWA5642	NA	0.84414	0.257079	0.01	0.504334	0		-0.0199369	0.2149	-0.0156935	0.123529		-0.0208688	-0.0013807
IWA5662	7B/28,5	0.0972569	0.543928	0.01	0.312576	0		-0.0112619	0.205943	-0.00222987	0.0439429		-0.0132369	-0.00335814
IWA5679	NA	0.563591	0.213729	0	0.555994	0		-0.00176268	0.144986	3.04312e-05	0.0136429		-0.0157241	0.000838576
IWA5686	NA	0.129364	0.230791	0	0.966458	0		0.0142787	0.199786	0.000211327	0.0246286		0.0115521	-0.00143809
IWA5708	NA	0.0314838	0.63117	0	0.309564	0		0.00245075	0.201071	-0.00108194	0.0444857		0.00823122	0.00143283
IWA5711	NA	0.810474	0.350337	0	0.29459	0		0.00623445	0.189671	0.0060212	0.0692714		0.00964671	0.00269682
IWA5722	6B/31,1	0.172693	0.00799692	0.09	0.19959	0		-0.0388672	0.276171	0.000700577	0.0293429		-0.0320934	-0.00128075
IWA5738	NA	0.802057	0.00295771	0.1	0.0155465	0.05		-0.110315	0.516286	0.00315596	0.0544571		-0.0647652	0.00612563
IWA5743	NA	0.299875	0.324534	0	0.887123	0		-0.00466063	0.176114	-0.000290677	0.0197286		-0.0108294	-0.000995549
IWA5747	6A/67,6	0.605362	0.280757	0.04	0.324363	0		0.000142376	0.158043	-0.000427172	0.0192286		0.000342212	-0.00402442
IWA5764	NA	0.753741	0.0631847	0.02	0.0431635	0		0.0511335	0.311671	-0.000216145	0.022		0.0335595	-0.000887924
IWA5775	3B/35,1	0.921446	0.130962	0.01	0.514132	0		0.00735119	0.182243	-0.00240007	0.0463714		0.0173076	-0.00269182
IWA5792	NA	0.053616	0.382068	0	0.742164	0		-0.000681561	0.188229	-0.00494785	0.0598286		0.00346642	-0.00146249
IWA5805	NA	0.17207	0.805722	0.01	0.725045	0		0.00240467	0.157443	0.00229898	0.0399		0.00427678	0.00138935
IWA5808	NA	0.602868	0.488063	0	0.259193	0		0.00155632	0.153286	-0.00274671	0.0549286		0.00419679	-0.00581502
IWA5818	NA	0.179551	0.787143	0	0.474318	0		0.00550875	0.158786	0.000101911	0.0198571		0.0182726	-0.000266196
IWA5822	NA	0.957294	0.331319	0.03	0.550659	0		0.0119721	0.189014	0.00663926	0.0686857		0.0112851	3.86619e-05
IWA5824	NA	0.188591	0.590534	0	0.187771	0		-0.00409838	0.181614	-0.0014996	0.0378429		-0.00497626	-0.00276011
IWA5826	3B/32,7	0.671758	0.206155	0	0.984817	0		0.023943	0.220471	-1.64292e-05	0.015		0.0237671	-0.00122621
IWA5831	NA	0.966958	0.668615	0	0.329758	0		0.000602501	0.177414	-0.00578087	0.0683429		0.0022925	-0.00201891
IWA5837	7B/64,2	0.0645262	0.51425	0	0.918098	0		0.0123625	0.194729	0.0134685	0.107214		0.0117958	0.00274144
IWA5840	NA	0.197943	0.453928	0	0.229545	0		0.00414501	0.156157	0.00102122	0.0284714		0.0125477	0.00317435
IWA5844	NA	0.733167	0.553705	0	0.285484	0		-0.0196831	0.222929	0.00112648	0.0306143		-0.0223802	0.00327838
IWA5856	NA	0.576372	0.964429	0	0.374671	0		-0.00776316	0.174229	-0.00059745	0.0220714		-0.0215596	-0.00149853
IWA5860	NA	0.596945	0.210055	0	0.555329	0.01		-0.007807	0.183614	-4.02584e-05	0.0139857		-0.0153658	-0.00197589
IWA5869	NA	0.138092	0.88161	0	0.319041	0		0.00108837	0.182343	0.000358873	0.0267714		0.0115435	-0.000888427
IWA5872	NA	0.833229	0.128064	0	0.935917	0		-0.0123631	0.182471	0.000616741	0.0254571		-0.0226636	0.000128858
IWA5881	7B/65,1	0.337905	0.339596	0	0.207416	0.01		0.00689769	0.1654	7.7698e-05	0.0144143		0.0255378	0.000890705
IWA5884	5A/10,2	0.328554	0.121757	0.01	0.936807	0		-0.0178538	0.203271	-8.3375e-05	0.0155		-0.0214106	-0.0012698
IWA5885	NA	0.834788	0.683987	0	0.542669	0		-0.000510989	0.162114	0.000733625	0.0254143		-0.0215145	0.00242952
IWA5886	3B/32,1	0.869077	0.346386	0	0.738642	0		-0.0118206	0.1969	0.000292582	0.0275571		-0.011653	0.00319192
IWA5888	6B/24,8	0.0913342	0.470941	0.01	0.364003	0		0.00464494	0.159057	0.00117013	0.0379857		0.0146539	0.0031068
IWA5895	NA	0.442955	0.392047	0	0.589237	0		-0.000143983	0.152671	0.000288271	0.0159571		-0.00756206	0.00164695
IWA5912	7A/57,3	0.509663	0.102584	0.02	0.644642	0		-0.0406248	0.275114	-5.91609e-05	0.0128857		-0.0450328	-0.00118297
IWA5913	7A/57,3	0.511534	0.347181	0	0.739138	0		-0.0156922	0.194643	-3.90342e-05	0.0126571		-0.039015	-0.000965823
IWA5924	NA	0.357855	0.300475	0	0.769926	0		0.0104657	0.189714	-0.000368802	0.022		0.0164877	-0.00317309
IWA5945	5A/29	0.353803	0.378414	0	0.269006	0		-0.00829095	0.163271	0.000400685	0.0185857		-0.01015	0.00259947
IWA5957	NA	0.818579	0.920843	0	0.420998	0		0.0043243	0.193629	0.000444623	0.0398571		0.000146809	-0.000627704
IWA5960	3B/28	0.254364	0.991866	0	0.00715203	0.03		0.0226303	0.222229	-0.00839485	0.106671		0.028675	-0.0061356
IWA5962	1B/28,3	0.64495	0.154682	0.01	0.914687	0.01		0.00528004	0.166986	-0.000233606	0.0155143		0.0317647	-0.00556444
IWA5966	NA	0.179551	0.451344	0	0.587521	0		-0.00580288	0.177529	-0.000595252	0.0408714		-0.00690754	-0.00163937
IWA5970	NA	0.538342	0.887138	0	0.000150065	0.14		0.0176813	0.199357	0.0126096	0.1965		0.0218139	0.00762826
IWA5977	3B/28,9	0.192643	0.000808395	0.18	0.226965	0		-0.0183234	0.210814	-0.00181118	0.0373571		-0.0233484	-0.00433488
IWA5980	3A/55,6	0.812344	0.098153	0	0.708928	0		-0.0226295	0.2366	0.00104337	0.0371714		-0.0272823	-0.000492502
IWA5982	NA	0.801122	0.0235429	0.01	0.338304	0		-0.0182865	0.201886	0.00346747	0.0454143		-0.0351001	0.000554642
IWA5985	NA	0.505611	0.717923	0	0.447203	0		0.00186217	0.181614	-0.000728835	0.0211429		0.0024477	-0.00210903
IWA5995	3B/28	0.285848	0.950316	0	0.00184226	0.08		0.0113577	0.177643	-0.0172763	0.171657		0.00368579	-0.00710448
IWA6004	7A/46,3	0.267145	0.402192	0	0.308467	0		-0.0121492	0.190429	-0.00189955	0.0404429		-0.00728651	-0.00261403
IWA6013	NA	0.57419	0.634915	0	0.924584	0		-0.00931832	0.189886	-6.19341e-05	0.0129714		-0.0166223	-0.000877149
IWA6025	NA	0.960723	0.661684	0	0.428682	0		0.0060152	0.175229	-0.0115265	0.0890429		0.00540908	-0.00233386
IWA6029	7A/40,9	0.370948	0.00252299	0.16	0.0513375	0.01		-0.0106424	0.176629	-0.00172457	0.0383		-0.0300101	-0.00484388
IWA6031	NA	0.298628	0.736584	0	0.345231	0.01		0.00961464	0.191471	-0.00106723	0.0363286		0.0153917	-0.00192305
IWA6032	NA	0.0879052	0.035952	0.12	0.755012	0		-0.032218	0.241429	-0.00279949	0.0590429		-0.0282007	-0.00219384
IWA6045	NA	0.707918	0.525218	0	0.310014	0.01		0.00303581	0.138429	-7.7564e-05	0.0143857		0.0194653	-0.00234862
IWA6048	NA	0.9548	0.0753944	0.05	0.614369	0		-0.00863496	0.183286	0.00132591	0.0434429		-0.0151108	0.00195026
IWA6049	5A/50,9	0.827307	0.100735	0.05	0.0425345	0.03		-0.0188744	0.1924	0.00768462	0.0982714		-0.0255558	0.00522211
IWA6059	NA	0.880923	0.0981268	0.06	0.0521657	0.02		-0.00490837	0.201771	0.0216307	0.169071		-0.0169683	0.00513845
IWA6060	NA	0.122818	0.0570617	0.06	0.223732	0		0.00923428	0.170371	0.00430146	0.0620429		0.0267208	0.00467412
IWA6061	NA	0.084788	0.597036	0.02	0.228574	0		0.0034418	0.1645	0.0102916	0.0993857		0.00990547	0.0039993
IWA6063	NA	0.734726	0.305429	0	0.961136	0		-0.00849718	0.169	0.000216271	0.0181286		-0.0232737	0.00232554
IWA6068	5B/39,8	0.397756	9.48914e-06	0.93	0.0599558	0.02		-0.0602977	0.287457	-0.0072005	0.103614		-0.0677489	-0.0035919
IWA6070	NA	0.80985	0.149971	0.03	0.614526	0		-0.00230615	0.159329	-0.00120716	0.0304		-0.0074096	-0.00233043
IWA6073	NA	0.152431	0.628005	0	0.358036	0		0.000451996	0.144971	-0.0105989	0.0896143		-0.0125548	-0.00454262
IWA6076	NA	0.609726	0.825118	0	0.985572	0		-0.0110083	0.176271	-5.36071e-06	0.0157714		-0.00884613	0.00134377
IWA6085	NA	0.96384	0.195738	0.02	0.845131	0		0.000911954	0.1758	-0.00113846	0.0471714		-0.00823122	0.00143283
IWA6100	NA	0.879364	0.282303	0.04	0.360637	0		-0.0248042	0.231957	0.00217964	0.0434143		-0.0218346	0.00372854
IWA6104	NA	0.749065	0.594287	0	0.862548	0		-0.000417037	0.177743	0.000184614	0.0183		0.00101493	-0.000142383
IWA6105	NA	0.749065	0.594287	0	0.862548	0		-0.00104301	0.163757	0.000151296	0.0168286		0.00101493	-0.000142383
IWA6107	1B/21,9	0.28803	0.454166	0	0.174667	0.01		-0.000814298	0.157786	-0.000423543	0.0193		-0.0147149	-0.00340835
IWA6112	5B/42,2	0.862219	0.626636	0.03	0.355362	0.07		-0.000184426	0.193371	-0.000618419	0.0274143		0.0275223	-0.00441996
IWA6116	NA	0.745324	0.801924	0	0.762592	0		-0.00496623	0.153271	0.000124327	0.0183571		-0.0151482	0.000782327
IWA6125	5B/39,8	0.606297	0.000488399	0.77	0.0495526	0.02		0.00805787	0.203143	-0.00927985	0.118457		0.0508019	-0.00408175
IWA6127	7A/2,1	0.383105	0.933946	0	0.627136	0		-0.0105159	0.174414	-4.63773e-05	0.0122		-0.0357848	-0.00177412
IWA6137	4A/0	0.216022	0.626103	0	0.0638191	0.01		0.00104919	0.162514	-0.00352458	0.0609		0.0103393	-0.00210673
IWA6144	1A/49,7	0.717269	0.367336	0	0.980506	0		-0.0098921	0.181157	0.000191682	0.0152857		-0.0132892	0.000503864
IWA6147	NA	0.696072	0.799663	0	0.430637	0		-0.00777434	0.192671	0.000835609	0.0254286		-0.0242312	0.00242994
IWA6153	NA	0.181421	0.920843	0	0.420998	0		0.00129216	0.178743	0.000789394	0.0413286		-0.000146809	-0.000627704
IWA6166	NA	0.887469	0.153853	0	0.602449	0		-0.00636726	0.186543	0.000356204	0.0295714		-0.0162907	0.00282166
IWA6182	6A/65,7	0.97101	0.302659	0	0.655836	0		0.00934952	0.191971	-0.000210027	0.0446		0.0124736	-0.00201015
IWA6186	NA	0.466646	0.528711	0	0.171471	0.01		-0.00293702	0.165743	0.000862715	0.0234		-0.00569407	0.00122626
IWA6189	NA	0.0473815	0.0361723	0.03	0.772598	0		-0.0418394	0.274257	-0.00958985	0.0810429		-0.0251822	-0.00305551
IWA6190	NA	0.952618	0.0361723	0.03	0.772598	0		0.0185708	0.212557	-0.0107775	0.0878143		0.0251822	-0.00305551
IWA6205	NA	0.445137	0.476916	0.01	0.301833	0		0.0140229	0.181586	0.000256716	0.0153571		0.0359385	0.00209828
IWA6208	NA	0.267768	0.386538	0	0.222665	0		0.0170104	0.220143	0.00110852	0.0300857		0.0185588	0.0034861
IWA6210	NA	0.935786	0.284689	0.07	0.312005	0		-0.0271735	0.242286	0.0957667	0.265571		-0.0284138	0.00602514
IWA6226	NA	0.0879052	0.0900567	0.01	0.937565	0		-0.0193863	0.220971	-0.00118306	0.0318571		-0.0295615	-0.00251438
IWA6233	5A/12,1	0.820137	0.326969	0	0.235992	0		0.00285295	0.173829	-0.00148378	0.0342571		-0.00049898	-0.00212877
IWA6244	3B/28,9	0.808915	0.0446544	0.07	0.390139	0		-0.000501578	0.177557	0.00110745	0.0324571		0.00444762	-0.00102759
IWA6247	NA	0.967581	0.446897	0.01	0.592651	0		-0.00298893	0.203943	-0.000610998	0.0421571		-0.0141061	0.00120798
IWA6251	5B/7,2	0.113155	0.885227	0	0.552916	0		0.00150597	0.191571	0.00698408	0.0747857		-0.00887799	-4.71907e-05
IWA6293	6B/29,3	0.490337	0.0218475	0.16	0.953589	0		-0.0220566	0.229857	-0.000316058	0.0168		-0.0321389	-0.00164822
IWA6294	NA	0.122818	0.688946	0	0.263697	0		0.00635638	0.183357	0.000538749	0.0261		0.00780497	0.00325313
IWA6331	7A/37,9	0.169264	0.405573	0	0.931703	0		7.40454e-05	0.186943	0.00176872	0.0368286		0.00801775	0.00273074
IWA6332	NA	0.587594	0.494983	0	0.159359	0		0.0213208	0.207143	0.00114728	0.0324		0.023434	0.00352679
IWA6344	5B/24,4	0.256234	0.320536	0.01	0.189851	0.01		0.00939274	0.183	0.000569694	0.0219571		0.0227695	0.00287437
IWA6376	7A/44,8	0.762157	0.0552173	0.01	0.786732	0		-0.0174345	0.186957	0.000376706	0.0224714		-0.0304538	0.00183305
IWA6388	6A/13,9	0.0461347	0.249257	0	0.844408	0		0.0107051	0.206114	-0.0118981	0.0942857		0.0159084	-0.00028885
IWA6404	NA	0.75904	0.037287	0.02	0.772155	0		0.0218544	0.227614	-0.000869032	0.0272571		0.0207652	-0.00160899
IWA6409	NA	0.695449	0.292795	0	0.28001	0		0.0217246	0.223043	-0.00137509	0.0339		0.02167	-0.00439999
IWA6411	NA	0.224127	0.941573	0	0.264834	0		0.0103029	0.181343	-0.000292696	0.0208		0.0156918	-0.00108263
IWA6412	NA	0.927993	0.835292	0	0.634246	0		-0.00888962	0.188286	0.0133183	0.103614		-0.0061646	0.00270125
IWA6418	4A/64,5	0.799564	0.424454	0.01	0.914795	0		-0.00268765	0.137343	-0.000274318	0.0200429		-0.00952436	-0.00155377
IWA6439	NA	0.926434	0.114307	0	0.372939	0		-0.0114014	0.177071	-0.0071664	0.0793714		-0.0194485	-0.000787513
IWA6440	NA	0.119077	0.113462	0	0.816651	0		-0.0264218	0.2271	-0.00123019	0.0315429		-0.0248563	-0.00191991
IWA6457	4B/59,5	0.270262	0.00059855	0.2	0.586743	0		0.00513208	0.178643	0.00326474	0.0591429		0.00665388	0.00172967
IWA6461	4B/17,2	0.584476	0.74951	0.01	0.906006	0		0.00646951	0.167086	-7.82296e-05	0.013		0.018609	-0.001039
IWA6462	NA	0.228803	0.671329	0	0.0369807	0.02		-0.0116993	0.192957	-0.0263475	0.2739		-0.0286351	-0.00668007
IWA6466	NA	0.885599	0.698305	0	0.846039	0		0.00258581	0.169871	-0.023437	0.162771		0.0173337	-0.00414294
IWA6480	4B/26,4	0.291147	0.169885	0.01	0.946689	0		0.0178396	0.192643	-1.78121e-07	0.0143		0.0289351	-0.000212096
IWA6485	3D/6,4	0.754676	0.519801	0	0.10628	0		0.00366926	0.159614	-0.00573377	0.0892857		0.014708	-0.00668641
IWA6507	7A/22,1	0.826372	0.00201194	0.18	0.289671	0		0.0661225	0.349229	0.000310884	0.0206571		0.0590842	-0.000783528
IWA6509	2B/36,2	0.152431	0.021884	0.14	0.688096	0		0.00527252	0.178843	-9.06857e-06	0.0214429		0.00874183	0.000301276
IWA6513	NA	0.0467581	0.019006	0.08	0.620008	0		0.031524	0.266843	0.092105	0.3634		0.0301156	0.00193334
IWA6518	NA	0.369701	0.612325	0	0.722355	0		0.00680238	0.143714	-4.85685e-05	0.0134571		0.016494	-0.000653295
IWA6522	NA	0.736908	0.167018	0	0.91904	0		0.0143856	0.195243	-0.000825884	0.0258714		0.0218114	-0.00260574
IWA6523	NA	0.736908	0.167018	0	0.91904	0		0.0177541	0.224057	-0.000728395	0.0242		0.0218114	-0.00260574
IWA6535	NA	0.826372	0.0609123	0.01	0.325467	0		-0.00672863	0.164443	-0.00101026	0.0281		-0.0200914	-0.00179833
IWA6544	5A/12,1	0.17581	0.555007	0.01	0.256452	0		-0.0239813	0.231029	-0.00208388	0.0413571		-0.0223192	-0.00358577
IWA6562	7A/49,7	0.240337	0.0013012	0.29	0.46516	0		-0.0677847	0.368657	-0.000661965	0.0240571		-0.0724537	-0.00471113
IWA6566	2A/30,2	0.47101	0.95741	0	0.812584	0		-0.00171789	0.157971	-0.000115809	0.0136286		-0.00348563	0.000364197
IWA6571	NA	0.198878	0.0235762	0.06	0.0640442	0		-0.0129822	0.204943	0.00266253	0.0518286		-0.0254634	0.00150819
IWA6573	5A/14,8	0.0919576	0.87058	0	0.0635191	0		-0.00155384	0.160686	0.00358858	0.0533429		-0.0156065	-0.00243277
IWA6578	NA	0.147444	0.630888	0	0.547709	0		0.00728244	0.190843	0.00314472	0.0570571		-0.00228494	-0.0039054
IWA6579	NA	0.831983	0.813107	0.01	0.189007	0		0.00472729	0.201714	-0.00381279	0.0612714		0.0160321	-0.00595839
IWA6588	7B/41,5	0.396509	0.645771	0	0.264059	0.01		-0.0039907	0.173729	-0.000377561	0.0190143		-0.00954775	-0.00179973
IWA6589	7B/41,5	0.360349	0.256239	0	0.0231198	0.1		-0.020172	0.216486	-0.00159472	0.0383143		-0.0289552	-0.0067705
IWA6595	1A/47,4	0.781484	0.924246	0	0.484571	0		-0.000955616	0.169114	0.000364742	0.0198571		-0.0122189	0.00093303
IWA6600	2A/72,5	0.464776	0.717323	0	0.846043	0		0.00386294	0.156643	0.000955137	0.0236571		0.0049521	0.00279518
IWA6602	NA	0.763092	0.180496	0	0.64409	0		0.00976598	0.174014	-0.000278203	0.0255714		0.0105713	-0.000700386
IWA6603	NA	0.244389	0.566659	0	0.67011	0		-0.00284513	0.164343	-0.000319718	0.0247571		-0.00967748	-0.00096723
IWA6606	NA	0.663342	0.451993	0	0.273057	0.01		0.0238876	0.230229	-0.000582511	0.0218429		0.0188167	-0.00297833
IWA6618	7B/37,8	0.874065	0.304194	0	0.20746	0		0.00900547	0.178757	0.000108966	0.0238429		0.00979203	-0.000278429
IWA6619	7B/37,8	0.870012	0.240733	0	0.305594	0		0.00673955	0.177171	-0.000223501	0.0239143		0.0112798	-0.000830944
IWA6622	NA	0.851309	0.686463	0	0.539596	0		-0.00254097	0.172014	-0.000314246	0.0258857		-0.00449085	-0.00228985
IWA6624	NA	0.911471	0.91378	0	0.674235	0		0.000771539	0.160957	0.00108839	0.0357		-0.00159253	0.00127262
IWA6628	6B/29,3	0.0766833	0.988366	0	0.677801	0		-0.00277722	0.183243	0.00394879	0.0563857		-0.00036819	0.000890437
IWA6630	6A/14,2	0.378117	0.520944	0	0.465837	0		0.00376777	0.161586	-0.000434554	0.0186429		0.000857127	-0.00298972
IWA6636	NA	0.851309	0.686463	0	0.539596	0		-0.00997817	0.194857	-0.000202977	0.0274143		-0.00449085	-0.00228985
IWA6638	5B/30,6	0.29707	0.144194	0.03	0.3546	0		0.0271154	0.238843	0.00248832	0.0476143		0.0472677	0.00593461
IWA6644	NA	0.483791	0.0804068	0.04	0.0319612	0.02		0.00528687	0.158614	0.00166702	0.0411571		0.0304616	0.00545473
IWA6649	1A/13	0.392456	0.675918	0	0.928533	0		0.00582066	0.146757	-0.00158735	0.0399143		0.00722842	-0.00413293
IWA6655	NA	0.956671	0.103255	0.03	0.822466	0		-0.0180903	0.206529	0.0004926	0.044		-0.0146537	-0.000175555
IWA6674	NA	0.812032	0.0122664	0.06	0.477762	0		-0.023851	0.223071	-0.00060018	0.0240714		-0.0265108	-0.000113161
IWA6682	5A/33,3	0.265586	0.104148	0.01	0.000525919	0.15		0.0120834	0.187586	0.0213679	0.236614		0.0359562	0.00788635
IWA6683	5A/33,3	0.265586	0.567696	0.01	0.000329539	0.16		7.49463e-05	0.148371	0.0243063	0.261186		0.0186817	0.00762342
IWA6690	4A/77,7	0.700125	0.0786176	0.06	0.0579946	0.01		0.0310939	0.2646	0.0012458	0.0316286		0.0378364	0.000479045
IWA6708	1A/45,9	0.770574	0.415197	0	0.556402	0		-0.026896	0.236443	4.03101e-05	0.0175571		-0.0150552	-0.000704345
IWA6712	NA	0.245324	0.864877	0	0.00150458	0.04		-0.00266868	0.157657	0.00510734	0.0818143		0.00884742	0.00426558
IWA6716	NA	0.204489	0.483533	0	0.694818	0		-0.00730732	0.167971	-0.000495929	0.0214286		0.0104999	-0.00142144
IWA6719	NA	0.0688903	0.796759	0	0.364385	0		0.00167087	0.180614	-0.000202981	0.0313857		0.000539388	0.000137296
IWA6724	6A/32,5	0.0972569	0.724771	0	0.831955	0		-0.00838865	0.174886	-0.00126678	0.0350857		-0.00207968	-0.00026844
IWA6729	1A/51	0.756858	0.56426	0.01	0.262714	0		-0.0169026	0.204757	0.00322209	0.0570857		-0.0168462	0.004733
IWA6733	4A/44,5	0.249688	0.0131319	0.11	0.0741822	0		-0.0707371	0.372414	-0.0048533	0.0740143		-0.0366078	-0.00403638
IWA6745	2A/0	0.22101	0.0514707	0.02	0.00241872	0.06		-0.0216785	0.218886	-0.00526237	0.0820857		-0.0321142	-0.00420829
IWA6748	NA	0.759663	0.979883	0	0.554341	0		0.0123827	0.208043	-0.000128436	0.0242571		0.0105713	-0.000700386
IWA6758	1B/20,4	0.892456	0.118519	0.02	0.501251	0		0.0194241	0.2281	-0.00633399	0.0715143		0.0245676	-0.00329514
IWA6760	NA	0.410848	0.023002	0.19	0.909995	0		-0.0380261	0.276686	-7.33535e-05	0.0131		-0.0490408	-0.000802531
IWA6775	6A/44,1	0.145262	0.033391	0.06	0.323348	0		-0.0216239	0.2037	0.000689591	0.0262		-0.0248636	-0.00136621
IWA6779	5B/65,9	0.0632793	0.162617	0.02	0.322359	0		0.01953	0.220943	-0.00076664	0.0375		0.0204966	-0.00117506
IWA6787	NA	0.0673317	0.671951	0.01	0.662942	0		-0.00635696	0.202714	-0.000476777	0.0362571		-0.00917973	-0.00131873
IWA6793	3B/32,1	0.926746	0.795291	0	0.92893	0		-0.00356996	0.176157	0.00147037	0.0387571		-0.00792547	0.00115004
IWA6794	3B/32,1	0.0732544	0.795291	0	0.92893	0		0.00591221	0.180414	0.00121153	0.0366714		0.00504669	0.000578678
IWA6796	6A/0	0.467269	0.931387	0	0.146024	0.01		0.0093632	0.171029	-0.000786356	0.0241857		0.0192181	-0.00392578
IWA6814	NA	0.794888	0.641	0	0.682133	0		-0.00471401	0.171486	0.000631619	0.0246857		-0.00840028	0.0028461
IWA6840	NA	0.916147	0.434532	0.02	0.693184	0		0.00425613	0.193986	-0.00185736	0.0389		0.00135923	-0.0013677
IWA6857	NA	0.182668	0.870441	0	0.413271	0		0.0023191	0.173214	-0.000208362	0.0187143		-0.00227089	-0.00288574
IWA6859	NA	0.0277431	0.0518176	0.04	0.745158	0		0.0243782	0.234457	0.00395762	0.0555		0.0137719	-0.000277867
IWA6867	NA	0.808292	0.448261	0	0.782519	0		-0.00362685	0.163514	-0.000297432	0.0199143		-0.00391618	-0.00152221
IWA6881	NA	0.0779302	0.490195	0	0.896306	0		-0.00209043	0.146057	-0.001209	0.0352571		-0.0191431	-0.0021557
IWA6893	NA	0.60505	0.424101	0.02	0.49008	0		-0.0036652	0.154786	-0.000674225	0.0237286		-0.014377	-0.00365199
IWA6895	5B/46,1	0.352244	0.961879	0	0.0226204	0.02		0.000311157	0.157829	-0.0059382	0.101971		-0.00771243	-0.00648625
IWA6898	4B/25,3	0.417706	0.122875	0.01	0.600642	0.01		0.0227675	0.233943	-0.00020036	0.0185714		0.0257465	-0.000472977
IWA6904	NA	0.801122	0.0235762	0.06	0.0640442	0		0.0218585	0.231014	0.00244874	0.0507857		0.0254634	0.00150819
IWA6906	4A/45,7	0.576372	0.776636	0	0.798037	0		0.0111236	0.175043	-0.000660632	0.0235143		0.00733163	-0.00272761
IWA6916	NA	0.753117	0.582036	0	0.826688	0		-0.00538884	0.175614	-0.000114783	0.0170571		-0.0222541	-0.000941187
IWA6919	3B/26,2	0.820137	0.599229	0	0.945325	0		0.00225295	0.164786	0.000208652	0.0209286		0.00547993	-0.00198137
IWA6922	2A/1,2	0.169888	0.582779	0	0.0175758	0.05		0.0184429	0.194471	0.00582251	0.0728429		0.00333836	0.00212057
IWA6930	3B/67,9	0.301434	0.159251	0.01	0.502997	0		-0.028399	0.248629	0.000364552	0.0193429		-0.0239471	0.000192813
IWA6934	NA	0.475998	0.0273348	0.02	0.29206	0		0.0111171	0.177414	0.000541211	0.0204714		0.0181935	0.00279677
IWA6937	NA	0.906796	0.00459138	0.27	0.943819	0		-0.0219807	0.223843	0.00045039	0.0299143		-0.0337516	0.00143533
IWA6939	NA	0.129676	0.899437	0	0.802021	0		0.00191899	0.174386	-0.00024472	0.0257		0.000482528	-0.00111185
IWA6940	NA	0.0757481	0.121255	0.01	0.993068	0		0.0200145	0.209957	-5.10259e-05	0.0344571		0.0196037	-0.000348349
IWA6945	NA	0.856608	0.0534278	0.02	0.563324	0		-0.00852726	0.195271	0.00664133	0.0842		-0.0274595	0.0057293
IWA6965	1B/18,6	0.163653	0.185184	0.02	0.605594	0		0.00474109	0.185386	0.000222476	0.0209143		0.0119219	0.00126391
IWA6971	NA	0.302057	0.698672	0.01	0.283832	0.01		0.0150143	0.201629	-0.00246214	0.0421		0.015767	-0.00180227
IWA6972	NA	0.703242	0.72528	0	0.188628	0.01		-0.0324073	0.246943	-0.000615612	0.0314143		-0.0224402	-0.00150176
IWA6979	NA	0.482232	0.598095	0.01	0.375864	0		-0.0111305	0.177814	7.6339e-05	0.0143857		-0.0274313	0.00084514
IWA6981	NA	0.591334	0.798569	0	0.693601	0.02		-0.00263136	0.166529	-0.000680192	0.0252		-0.00390715	3.84622e-05
IWA6982	NA	0.59601	0.643308	0	0.86335	0.02		-0.00341468	0.164343	-0.00123923	0.0325		-0.0072618	-0.000585459
IWA6991	NA	0.16303	0.217207	0.01	0.664937	0		-0.00414575	0.200014	-0.000906576	0.0304		-0.00463937	-0.00152654
IWA6994	5B/84,3	0.776808	0.00424891	0.1	0.833551	0		-0.0260159	0.252729	0.000871637	0.0273857		-0.0372536	0.00220422
IWA7003	7B/67,8	0.0953865	0.316383	0.01	0.417783	0		0.00236567	0.170743	-0.0009303	0.0303714		0.0159916	0.000436711
IWA7005	7A/88,1	0.791771	0.654906	0	0.370208	0.01		-0.00323033	0.159943	-0.000250922	0.0188714		-0.00463867	-0.00265618
IWA7017	NA	0.749377	0.600308	0	0.660954	0		0.000701042	0.143286	-0.00027282	0.0183143		0.00160289	-0.0006713
IWA7020	5B/71,6	0.171135	0.536139	0	0.507614	0		-0.00221939	0.164	0.000341968	0.0222		-0.00903148	-0.00126712
IWA7021	NA	0.613466	0.10878	0	0.475731	0.01		0.00788912	0.174071	8.97283e-05	0.0150429		0.0126672	0.000838043
IWA7025	5A/31,7	0.084788	0.181504	0	0.89034	0		0.00803562	0.1711	-0.00138792	0.0430143		0.0155227	-0.000444724
IWA7026	5A/31,7	0.084788	0.158941	0	0.941026	0		0.00791667	0.1687	-0.00130608	0.0429429		0.0155227	-0.000444724
IWA7028	NA	0.852244	0.00567846	0.12	0.228275	0		-0.0744233	0.339957	0.0324949	0.291271		-0.0529972	0.00553142
IWA7029	2B/36,2	0.761534	0.859345	0	0.308425	0		-0.00533408	0.1924	-0.00032897	0.0192		-0.00970793	-0.00317993
IWA7033	7B/29,4	0.616895	0.839201	0	0.740846	0		-0.0181646	0.208443	0.000270115	0.0165143		-0.0205568	-0.000647739
IWA7042	NA	0.0364713	0.969038	0	0.732088	0		9.08492e-05	0.179914	-0.0148448	0.101214		-0.00147398	-0.00201996
IWA7043	NA	0.8298	0.0742987	0	0.57223	0		0.0148294	0.193071	0.000373775	0.0231286		0.0223808	-0.000531112
IWA7050	1A/25,4	0.0498753	0.678385	0	0.659422	0		0.00743653	0.1768	0.00125091	0.0389143		0.00491252	-0.000563986
IWA7051	NA	0.243766	0.004522	0.2	0.279475	0		-0.0479751	0.320486	0.000540291	0.0211429		-0.0550065	-0.000557595
IWA7056	NA	0.240648	0.0609853	0.16	0.736502	0		0.0351194	0.266657	0.000139084	0.0176		0.0369955	0.00195976
IWA7058	4A/43	0.722569	0.438171	0	0.177972	0		0.00016611	0.154843	-0.00107488	0.0293		0.0122476	-0.00313576
IWA7065	NA	0.301434	0.934596	0	0.320365	0.01		0.0125506	0.177557	-0.00200911	0.0428714		0.015767	-0.00180227
IWA7071	NA	0.691397	0.211558	0	0.130938	0		0.0386285	0.271157	-0.00107395	0.0295571		0.0312358	-0.00313624
IWA7075	NA	0.165212	0.157016	0.01	0.70933	0		0.00911561	0.1758	0.000394471	0.0287143		0.0129439	-0.000465529
IWA7085	NA	0.127805	0.899054	0	0.849935	0		0.00910312	0.1997	0.000204649	0.0235714		0.000277422	0.000217463
IWA7093	7A/6,1	0.794888	0.407824	0	0.76536	0		0.00426501	0.158671	0.000387943	0.0206571		0.016544	0.000177776
IWA7098	NA	0.718516	0.302047	0	0.242967	0		-0.0162927	0.192329	0.000997411	0.0281857		-0.0292877	0.00230975
IWA7106	2B/15	0.937032	0.463596	0	0.819715	0		0.0120943	0.200757	0.0310188	0.178814		0.00188911	0.00475275
IWA7116	NA	0.51995	0.284719	0.01	0.0278656	0.03		-0.00462381	0.158829	0.000671286	0.0232429		-0.00416474	0.00430788
IWA7119	NA	0.269638	0.2168	0	0.967607	0		0.00698837	0.158686	0.000211094	0.0150857		0.0250121	0.00262804
IWA7127	5B/24,4	0.687968	0.204576	0	0.388467	0		0.0131418	0.184171	-0.00142932	0.0346571		0.0237116	-0.0030041
IWA7130	NA	0.0857232	0.21046	0	0.763166	0		0.00865605	0.196186	-0.00227559	0.0433857		0.0179947	-0.000337023
IWA7135	NA	0.713217	0.0912542	0.02	0.482728	0		0.000745302	0.150271	0.000107413	0.0144857		-0.00311921	0.000932931
IWA7141	1B/45,3	0.250312	0.0534372	0.02	0.608895	0		0.0212359	0.213386	-0.000571936	0.0216714		0.021093	-0.00136735
IWA7153	5B/9,3	0.701683	0.423738	0	0.10822	0		-0.00648398	0.163829	-0.00210322	0.0452571		-0.0220316	-0.00156958
IWA7156	2A/72,5	0.130923	0.807148	0	0.968491	0		-0.0042712	0.156314	-5.33894e-05	0.0212143		-0.0152921	-0.000122273
IWA7166	NA	0.524938	0.999185	0	0.725501	0		-1.55315e-05	0.138729	1.42967e-06	0.0130857		0.007037	0.000297532
IWA7167	4B/25,3	0.660536	0.438596	0	0.000957042	0.17		-0.00985696	0.175129	0.0164862	0.219071		-0.0141542	0.00584003
IWA7185	NA	0.70293	0.183182	0.02	0.304365	0.02		0.00983199	0.170743	0.000676095	0.0231429		0.0328363	-0.00115852
IWA7186	NA	0.758728	0.796553	0	0.582781	0		9.65768e-07	0.179214	0.000298684	0.0248857		-0.00051633	-5.8625e-05
IWA7188	NA	0.524626	0.0207468	0.04	0.12859	0		-0.0010925	0.164257	-0.000678922	0.0256143		0.00483235	-0.00275122
IWA7189	NA	0.907419	0.546451	0	0.557041	0		0.0107803	0.199614	0.000316731	0.0329857		0.00749903	0.000337293
IWA7190	NA	0.0582918	0.148787	0	0.894134	0		-0.0118849	0.202971	-0.000618383	0.0373143		-0.0190761	-0.000283641
IWA7192	NA	0.623753	0.396865	0	0.313929	0		0.00303305	0.146429	-0.000219953	0.0157429		0.00652059	-0.00203759
IWA7201	7A/26,1	0.0592269	0.0204139	0.03	0.458107	0		0.0274205	0.226371	0.00555195	0.0640857		0.0363669	0.00362002
IWA7205	7A/38,5	0.806733	0.0226699	0.12	0.0413398	0.01		-0.0119056	0.186271	0.00166942	0.0362714		-0.0168037	0.00217688
IWA7207	7B/37,8	0.0448878	0.549302	0	0.742561	0		-0.00143746	0.176486	-0.000896757	0.0468857		-0.00192709	-0.00013805
IWA7209	NA	0.965399	0.988694	0	0.9364	0		0.00212286	0.153614	0.000612702	0.0408143		-0.000512272	0.000735205
IWA7227	NA	0.567643	0.666781	0	0.951723	0		8.98608e-05	0.169814	-0.000554596	0.0211857		-0.00242977	-0.00146152
IWA7247	NA	0.25717	0.444105	0	0.626064	0		0.00578191	0.187371	-0.000324231	0.0207714		0.00485115	-0.000562067
IWA7255	NA	0.1702	0.0308249	0.09	0.260424	0		-0.0238013	0.235214	-0.00450982	0.0668		-0.0249563	-0.00518053
IWA7256	NA	0.165835	0.0537581	0.02	0.366276	0		-0.0100358	0.175843	-0.0049388	0.0695571		-0.0152116	-0.00506429
IWA7257	NA	0.0782419	0.216924	0.01	0.668666	0		-0.0104972	0.187129	0.00064327	0.0411714		-0.0169158	-0.00113857
IWA7261	NA	0.6702	0.446058	0	0.254479	0.02		-0.000325603	0.166914	-0.000448517	0.0197571		-0.00477694	-0.00394952
IWA7263	2B/40,7	0.228803	0.000202382	0.27	0.29666	0		-0.036516	0.254043	-0.0490965	0.476457		-0.0354163	-0.00732112
IWA7268	NA	0.074813	0.422015	0	0.824616	0		-0.0101191	0.189257	0.00659303	0.0699714		-0.00469285	0.00130701
IWA7274	NA	0.0935162	0.693271	0	0.0281802	0.04		0.0225666	0.2322	-0.00200495	0.0416571		0.0113759	-0.00241467
IWA7293	7A/42,1	0.101309	0.944241	0	0.998513	0		0.000379781	0.171657	-0.00190118	0.0398		0.00298863	-0.000552966
IWA7302	NA	0.581047	0.542311	0.01	0.625178	0		-0.00823985	0.162014	0.000161207	0.0157143		-0.0083357	-0.000779682
IWA7303	5A/8,5	0.451372	0.691376	0.01	0.575786	0		0.00503838	0.161714	7.07397e-05	0.0152143		0.00961061	-0.000546958
IWA7306	7A/0,9	0.959476	0.613804	0	0.949401	0		-0.00564046	0.189614	-0.00270298	0.0499571		-0.00507929	-0.000602045
IWA7318	NA	0.779613	0.146039	0	0.00569288	0.02		0.0200951	0.187314	0.00162835	0.0368571		0.0155608	0.00192978
IWA7323	NA	0.842269	0.0456189	0.02	0.285114	0		-0.0179571	0.2158	0.00281086	0.0496571		-0.0190668	0.00116137
IWA7324	3A/48,5	0.81702	0.235374	0.01	0.464122	0		0.00733104	0.183929	-0.000936289	0.0313429		0.0181026	-0.00208663
IWA7329	NA	0.3351	0.0520335	0.07	0.0644068	0.06		-0.0158628	0.206729	-0.000881465	0.0262714		-0.0254766	-0.0060194
IWA7330	NA	0.331983	0.0779572	0.02	0.275479	0.03		-0.00910816	0.174014	-1.03404e-05	0.0171714		-0.0214425	-0.00338981
IWA7333	NA	0.74283	0.149837	0	0.530303	0		-0.0521315	0.281757	-0.000609062	0.0223429		-0.0182227	-0.000322039
IWA7353	NA	0.0427057	0.293236	0	0.170591	0		-0.0138271	0.2027	-0.0133691	0.0937		-0.0153947	-0.0024099
IWA7355	NA	0.889339	0.00319006	0.25	0.935293	0		-0.0681963	0.331029	0.0018027	0.0435857		-0.0476081	0.00401851
IWA7364	NA	0.793329	0.255255	0	0.0047848	0.02		0.00651651	0.203286	0.00338062	0.0528857		0.0139776	0.00204108
IWA7371	2B/53,6	0.252494	0.556928	0.01	0.0203514	0.08		0.00729308	0.171586	0.112859	0.832743		0.0206211	0.00607968
IWA7394	NA	0.910536	0.0107538	0.18	0.318464	0		0.0751373	0.352214	1.27786e-06	0.0278143		0.0336469	-0.00199916
IWA7400	5B/4,2	0.0763716	0.00933112	0.14	0.0503803	0		-0.0281161	0.227914	-0.0268816	0.195543		-0.0362959	-0.00375929
IWA7407	7A/60,6	0.352244	0.334461	0.01	0.24099	0		0.00705112	0.166086	-0.000903441	0.0273714		-0.000875755	-0.00398526
IWA7408	5B/53	0.404613	0.632688	0.02	0.0321751	0.01		-0.00278735	0.175486	-0.00220167	0.0511		-0.0156517	-0.00493325
IWA7412	NA	0.856297	0.207645	0.03	0.119143	0		0.0276392	0.232586	-0.0037211	0.0534429		0.0241806	-0.00305435
IWA7419	NA	0.273691	0.58687	0	0.389351	0		-0.00791648	0.173414	-0.000140247	0.0185571		-0.0130642	-0.000185565
IWA7428	NA	0.920511	0.0981378	0.01	0.233216	0		0.0248434	0.2405	0.00223476	0.0444429		0.0195137	0.000675099
IWA7436	5A/12,7	0.129052	0.71101	0.01	0.779481	0.05		-0.00590564	0.190171	-0.000604854	0.0271429		-0.0112058	-0.00174029
IWA7437	4B/25,3	0.580112	0.0672187	0.02	0.561407	0.01		-0.0405716	0.296886	-0.000290475	0.0193857		-0.0257465	-0.000472977
IWA7438	NA	0.0305486	0.0106568	0.13	0.551143	0		0.0216488	0.2046	-0.00264001	0.0504429		0.0263758	0.00315264
IWA7450	7B/32,1	0.240025	0.495074	0	0.0013799	0.04		0.00411407	0.155029	0.0159131	0.182557		0.0125303	0.00605476
IWA7458	NA	0.149626	0.0755238	0.01	0.550291	0		0.0321891	0.2261	0.0031786	0.0513429		0.0171517	0.000882202
IWA7460	7A/39,7	0.408042	0.98979	0	0.00435136	0.01		0.00373849	0.172629	-0.00506827	0.0902571		0.00989519	-0.00619121
IWA7469	NA	0.0819825	0.0252709	0.04	0.863598	0		-0.0239061	0.237429	-0.00131225	0.0429286		-0.0197223	-0.000810994
IWA7471	5B/39,8	0.60505	0.001292	0.8	0.0572305	0.02		0.00354024	0.1905	-0.0104018	0.134957		0.0508019	-0.00408175
IWA7488	NA	0.950125	0.350114	0.01	0.477566	0		-0.00341245	0.162943	-0.0026202	0.0465857		-0.00295806	-0.00134547
IWA7497	6A/67,4	0.370948	0.525617	0	0.451651	0		-0.0027543	0.154614	0.000204493	0.0150143		-0.0056635	0.0014812
IWA7505	1A/39,7	0.445761	0.657758	0.02	0.00618526	0.06		0.00529196	0.179629	0.00482961	0.0855714		0.0143072	0.00528147
IWA7509	NA	0.0467581	0.015731	0	0.84672	0		0.035636	0.2517	0.000908388	0.0443		0.0193741	-0.000112819
IWA7510	NA	0.310786	0.0518103	0	0.917131	0		0.0193185	0.218571	5.47319e-05	0.0141143		0.029589	0.00162922
IWA7516	NA	0.21197	0.76405	0	0.0454849	0		-0.0103694	0.188471	-0.00231998	0.0404286		-0.00425124	-0.00363332
IWA7530	5A/6,9	0.337905	0.871822	0	0.207272	0.01		-0.0278187	0.249829	-0.000865491	0.0263571		-0.0158673	-0.00357887
IWA7535	NA	0.458853	0.0634451	0	0.745489	0		0.0254514	0.2362	-0.00012522	0.0137571		0.0390293	-0.00229845
IWA7542	NA	0.225686	0.464943	0.01	0.211109	0		-0.0201631	0.215971	0.000483979	0.0210571		-0.0245064	7.90344e-05
IWA7544	NA	0.381858	0.610465	0.01	0.00237128	0.08		0.00549735	0.185157	0.00126659	0.0328714		0.0226169	0.00680085
IWA7549	NA	0.909601	0.856892	0.01	0.271948	0		0.0059863	0.174443	9.65745e-05	0.028		-0.00265595	0.00166064
IWA7565	NA	0.912095	0.675282	0	0.487956	0		-0.00992101	0.193686	0.040487	0.210043		-0.0110746	0.00378386
IWA7571	6B/30,2	0.829177	0.600226	0	0.443481	0		0.00782867	0.171543	0.000426649	0.0412714		0.00198988	-0.000645181
IWA7573	NA	0.828554	0.714066	0	0.0140568	0.04		-0.0155757	0.194486	-0.0058142	0.0818286		-0.0133289	-0.0034565
IWA7594	NA	0.843204	0.377788	0	0.326966	0		0.00734393	0.163571	-0.018963	0.130057		0.0147834	-0.00495303
IWA7595	3B/32,1	0.926746	0.795291	0	0.92893	0		-0.00627925	0.188414	0.00181253	0.0400857		-0.00792547	0.00115004
IWA7602	3A/55,6	0.194514	0.119381	0	0.658804	0		0.0149368	0.1961	-0.00254953	0.0386857		0.0193714	-0.00199142
IWA7608	5B/22,3	0.245948	0.970523	0	0.475722	0		0.00416126	0.185171	-7.41646e-05	0.0227714		-0.00572748	-0.00166577
IWA7625	NA	0.4548	0.48268	0	0.69453	0		0.0144748	0.210371	-0.000347502	0.0171429		0.0116706	-0.000714469
IWA7626	NA	0.203865	0.00953249	0.06	0.170117	0		-0.0260783	0.247557	-0.00904295	0.117029		-0.0388266	-0.00477325
IWA7633	2B/0,3	0.258728	0.0687933	0.02	0.0105967	0.04		0.0145712	0.194186	0.022888	0.270386		0.0305617	0.00653959
IWA7635	NA	0.544576	0.478019	0	0.525719	0		0.00431575	0.153986	-3.07555e-05	0.0126857		0.0137347	0.000450095
IWA7643	NA	0.0816708	0.67984	0	0.459063	0		0.00447462	0.196529	-9.20662e-05	0.0429		0.00451295	0.000461673
IWA7647	3B/11,1	0.52712	0.693128	0	0.306528	0		-0.000961703	0.1615	0.000759584	0.0252		0.00946331	0.00119874
IWA7650	7A/44,8	0.498753	0.983017	0	0.277283	0		0.00693714	0.176314	-0.00352992	0.0716		0.00304714	-0.00487093
IWA7651	7A/44,8	0.509975	0.55082	0	0.462122	0		0.00659099	0.174414	-0.002729	0.0599857		0.00300898	-0.00414388
IWA7653	4A/64,2	0.235661	0.533332	0	0.428235	0		-0.00335141	0.144971	0.000337884	0.0187857		-0.0218124	-0.000805494
IWA7656	NA	0.507481	0.277162	0	0.00210235	0		-0.0070508	0.1683	0.00762251	0.1294		-0.0191175	0.00521592
IWA7659	NA	0.187656	0.00407544	0.27	0.41007	0		0.0262346	0.256429	0.000169491	0.0246286		0.0372259	0.00204391
IWA7660	7A/44,8	0.541459	0.682458	0	0.338357	0		0.00870728	0.170371	-0.000300737	0.0163857		0.0145166	-0.00175471
IWA7661	2B/36,2	0.123753	0.0236412	0.14	0.918976	0		2.7767e-05	0.168957	0.000795924	0.0292143		0.0146807	0.00116191
IWA7665	5A/24,2	0.779613	0.126401	0.07	0.25138	0.01		-0.0516322	0.324929	-0.000470463	0.021		-0.0494339	0.00131821
IWA7682	7A/42,7	0.37687	0.0257697	0.1	0.521845	0		0.000650911	0.179886	0.00018606	0.0140571		-0.0116188	7.76929e-06
IWA7696	NA	0.915212	0.100206	0.01	0.349423	0		0.0150979	0.197043	-0.000775791	0.0412714		0.0197223	-0.000810994
IWA7699	NA	0.26808	0.0345746	0.06	0.66065	0		0.00899249	0.175914	0.000481998	0.0222857		0.0154786	0.00379901
IWA7700	NA	0.441397	0.205571	0	0.695065	0.01		-0.00700857	0.178314	-1.66379e-05	0.0131571		-0.0166179	-0.000887708
IWA7718	7A/42,7	0.763404	0.297986	0	0.0208147	0		0.00704279	0.177029	-0.00336276	0.0589857		0.0089794	-0.00283442
IWA7720	NA	0.09601	0.0562565	0.05	0.775213	0		0.0217753	0.225471	0.0184446	0.131971		0.0294204	0.00529435
IWA7721	NA	0.890586	0.106932	0.01	0.801556	0		-0.0169229	0.201829	0.0135436	0.108457		-0.0306554	0.00483083
IWA7722	NA	0.899626	0.0261467	0.09	0.649087	0		-0.0244875	0.241543	0.0219718	0.142029		-0.034758	0.0056818
IWA7727	NA	0.698254	0.800333	0.01	0.00996301	0.01		-0.00544419	0.166286	-0.00543465	0.0759857		-0.0133798	-0.00310822
IWA7737	1B/18,3	0.845075	0.256184	0.01	0.125494	0		0.0110625	0.204129	0.00193373	0.0389		0.00359683	0.00356635
IWA7742	NA	0.650249	0.735444	0	0.405903	0		0.00661729	0.170171	0.000590349	0.0228714		0.00248293	0.00317928
IWA7750	NA	0.0922693	0.966647	0.01	0.607785	0		-0.00663626	0.191486	-0.00152731	0.0377		-0.0114946	-0.00207325
IWA7765	NA	0.696072	0.040714	0.02	0.044352	0.02		0.045318	0.286057	0.00365073	0.0533143		0.0339805	0.00206299
IWA7776	5B/39,8	0.599127	8.54338e-11	1	0.05751	0.02		0.669891	0.859671	-0.00652153	0.0953714		0.0837709	-0.00340001
IWA7792	NA	0.0370948	0.577246	0.03	0.133224	0		0.00837624	0.184043	-0.0107505	0.0853714		0.00390336	-0.00109538
IWA7798	NA	0.246259	0.549768	0.03	0.356167	0		-0.00684751	0.188757	0.00129796	0.0313143		-0.0184047	0.00238142
IWA7810	NA	0.484726	0.447638	0	0.583363	0		-0.0146897	0.197029	-6.13847e-06	0.0137714		-0.00711184	0.000219265
IWA7833	NA	0.55985	0.259698	0	0.824037	0		0.0126566	0.186314	5.96593e-05	0.0132143		0.0115436	0.000281133
IWA7834	NA	0.562032	0.264792	0	0.949515	0		0.0158137	0.189757	-1.80233e-05	0.0131143		0.0165436	-0.000579078
IWA7836	NA	0.500935	0.204251	0	0.956583	0		0.00589852	0.176443	0.000190125	0.0149857		0.0162757	-0.000417053
IWA7865	NA	0.923005	0.396033	0	0.855623	0		0.00105692	0.177229	0.0117734	0.0956143		-0.0135281	0.00376301
IWA7884	NA	0.463217	0.30564	0	0.682982	0.01		0.00349793	0.152243	0.000439114	0.0192857		0.0250475	0.00241473
IWA7888	NA	0.267456	0.210963	0	0.627015	0		0.0067989	0.170186	0.000835455	0.0267		0.015795	0.00147835
IWA7892	NA	0.758728	0.793919	0	0.185293	0.01		-0.00204215	0.168629	-7.88195e-05	0.0202429		-0.0133481	0.00085617
IWA7897	NA	0.912095	0.035952	0.12	0.755012	0		0.0383201	0.275771	-0.00528012	0.0662857		0.0282007	-0.00219384
IWA7898	NA	0.345075	0.858969	0	0.8244	0		-0.00310054	0.1627	-0.000109935	0.0141		0.00351363	-0.00108954
IWA7901	NA	0.090399	0.361603	0	0.722572	0		-0.00643509	0.186286	-0.00540555	0.0619857		-0.0150628	-0.00173829
IWA7903	NA	0.831983	0.274899	0.03	0.243657	0		0.0429721	0.278829	-0.00665812	0.0964		0.0425637	-0.00636415
IWA7905	3B/32,1	0.869077	0.346386	0	0.738642	0		-0.0110849	0.200271	0.00031169	0.0266714		-0.011653	0.00319192
IWA7907	7B/63,6	0.614713	0.386843	0.01	0.987406	0		0.0132493	0.180157	-0.000500248	0.0204143		0.0358035	-0.00320362
IWA7910	NA	0.586347	0.02381	0.03	0.683526	0		0.0228101	0.221671	-0.000141227	0.0136857		0.0492415	-0.000951413
IWA7917	7A/44,8	0.537095	0.438397	0	0.246919	0		-0.00154568	0.183371	-0.000259362	0.0165857		-0.0027704	-0.00205322
IWA7936	2B/13,5	0.128741	0.222214	0	0.955579	0		0.0239555	0.242586	-0.00140911	0.0402429		0.011205	-0.00372315
IWA7941	NA	0.231297	0.0121038	0.2	0.75626	0		0.0432898	0.260257	-3.54519e-05	0.0292		0.0458453	0.00205316
IWA7954	NA	0.0798005	0.399161	0	0.215608	0		-0.00498474	0.183443	0.00991764	0.0962		-0.000607143	0.00136507
IWA7962	NA	0.958541	0.190899	0.05	0.873429	0		-0.00551249	0.205386	-0.00105833	0.0482714		-0.00945387	0.00130431
IWA7972	NA	0.0729426	0.765787	0	0.796201	0		0.000746375	0.1651	0.00516124	0.0588429		-0.000334567	-0.0015293
IWA7978	NA	0.0654613	0.349209	0	0.146997	0		0.00762943	0.184729	-0.0420918	0.259257		0.00985625	-0.00300263
IWA7995	NA	0.0991272	0.17788	0	0.636896	0		0.0150229	0.199643	0.0140035	0.105529		0.0147544	0.00199475
IWA8011	6B/27,8	0.511845	0.0165495	0.14	0.971707	0		0.0287721	0.243157	-0.000207288	0.0148857		0.035951	-0.00104207
IWA8013	5A/12,1	0.832294	0.322119	0.01	0.194333	0.01		0.0162372	0.190129	-0.00206832	0.0407		0.0221133	-0.00317412
IWA8015	NA	0.169264	0.468405	0.01	0.496974	0		0.00537759	0.181643	0.000269046	0.0268714		0.00261329	-0.000799462
IWA8032	7A/2,1	0.72288	0.00137122	0.19	0.121217	0		0.154619	0.612443	-0.0100537	0.1443		0.0561468	-0.00657931
IWA8036	2A/72,5	0.768392	0.83018	0	0.285368	0		-0.00471642	0.155471	-0.00729529	0.0977571		-0.00524119	-0.0040066
IWA8061	NA	0.0342893	0.058954	0.01	0.831469	0		0.0297791	0.211471	0.0016346	0.0460571		0.0214018	0.000611651
IWA8104	NA	0.506546	0.929217	0	0.725688	0		-0.00941165	0.169414	0.000668724	0.0210714		-0.0106955	-0.000730225
IWA8105	3A/9,3	0.961347	0.572271	0.03	0.461967	0		-0.00284183	0.188486	0.0131387	0.0973857		-0.00109797	0.000280848
IWA8106	3A/9,3	0.0339776	0.833111	0	0.95773	0		-0.000994052	0.196171	0.0128932	0.0966143		0.00109797	0.000280848
IWA8111	1B/27,7	0.119077	0.0233393	0.02	0.801106	0		0.0367375	0.274929	0.00280898	0.0472571		0.0259332	0.00235981
IWA8119	NA	0.108167	0.915533	0	0.365372	0		0.0153547	0.192229	-0.000279383	0.0294714		0.0201719	0.00203447
IWA8129	6B/30,2	0.95106	0.132761	0	0.919456	0		0.010653	0.1853	-0.00182159	0.0539714		0.0154871	-0.00188347
IWA8134	NA	0.571384	0.840394	0	0.16683	0		0.00133618	0.172271	0.000385946	0.0172714		0.00548569	0.00173035
IWA8138	NA	0.0533042	0.671669	0	0.571722	0		0.000744115	0.1961	-0.00110978	0.0418857		0.00217862	0.000225681
IWA8154	NA	0.557045	0.0311118	0	0.31593	0.01		0.0294158	0.249143	-0.000289079	0.0167		0.0201466	-0.00234791
IWA8178	NA	0.9149	0.249681	0.02	0.308455	0		-0.0460068	0.281	0.000194685	0.0282143		-0.0283671	0.000339668
IWA8187	5B/39,8	0.392145	1.78482e-07	0.98	0.0619237	0.01		-0.0767353	0.309243	-0.00397508	0.0737		-0.062987	-0.00338847
IWA8192	NA	0.0991272	0.17788	0	0.636896	0		0.0136065	0.207171	0.0137837	0.1029		0.0147544	0.00199475
IWA8213	NA	0.036783	0.0750634	0.01	0.658676	0		0.015102	0.199614	-0.00036646	0.0401857		0.0157879	-3.59433e-05
IWA8228	6B/22,4	0.208541	0.878444	0	0.228058	0		-0.00907727	0.182371	-0.000736421	0.0241		-0.00301977	-0.00434679
IWA8236	1A/39,7	0.488155	0.189357	0.07	0.0212878	0.02		0.0105242	0.202143	0.00114491	0.0338714		0.014558	0.00381768
IWA8274	2A/3,9	0.590711	0.962408	0	0.819697	0		0.000380787	0.153814	-0.000374975	0.0178714		0.00381281	-0.000955262
IWA8281	1B/21,6	0.886845	0.0897881	0	0.00110926	0.02		-0.0104494	0.184757	0.0136077	0.129429		-0.0228011	0.00595117
IWA8336	6A/0	0.117207	0.962733	0	0.00937663	0.01		-0.0030271	0.168314	0.007169	0.0849571		-0.00700748	0.00270806
IWA8375	5B/53	0.666771	0.132515	0.05	0.617179	0		0.0148476	0.181714	-0.000449855	0.0206286		0.0408804	-0.00313844
IWA8444	5B/71,6	0.195449	0.445647	0	0.159284	0		0.00415183	0.175429	0.00195771	0.0383286		-0.00860405	0.000539695
IWA8457	3B/28	0.319202	0.650343	0	0.782299	0		-0.00665262	0.161443	0.000738372	0.0257286		-0.00955696	0.0015336
IWA8464	6B/30,2	0.95106	0.132761	0	0.919456	0		0.0237401	0.234686	-0.000728504	0.0526429		0.0154871	-0.00188347
IWA8528	NA	0.163342	0.695499	0	0.0284347	0.01		-0.000868823	0.184286	0.00415159	0.0602429		-0.00568661	0.00208144
IWA8585	6A/32,5	0.0972569	0.724771	0	0.831955	0		-0.00620653	0.170543	-0.00117311	0.0353143		-0.00207968	-0.00026844
* No map information available
